# Supplementary material for: Comparative Transcriptome and Co-Expression Network Analyses Reveal the Molecular Mechanism of Calcium-Deficiency-Triggered Tipburn in Chinese Cabbage (Brassica rapa L. ssp. Pekinensis)
Source: Plants (Basel). 2022 Dec 16;11(24):3555. doi: 10.3390/plants11243555 (PMC9785529; doi:10.3390/plants11243555)
Supplement: Supplementary file 1 [file plants-11-03555-s001.zip]

Archive with 12 entries (12 files):
- Figure S1 Heatmap of all the DEGs.png
- Figure S2 Flow Chart of experimental design.jpg
- Table S1 statistical analysis.xlsx
- Table S10 Internal standard.xlsx
- Table S2 read count.xlsx
- Table S3 FPKM count.xlsx
- Table S4 qPCR primers.xlsx
- Table S5 all compare.xlsx
- Table S6 GO enrichment.xlsx
- Table S7 KEGG enrichment.xlsx
- Table S8 PPI hubgene identification.xlsx
- Table S9 Metabolome assay.xlsx
