# Supplementary material for: Comparative Transcriptome and Co-Expression Network Analyses Reveal the Molecular Mechanism of Calcium-Deficiency-Triggered Tipburn in Chinese Cabbage (Brassica rapa L. ssp. Pekinensis)
Source: Plants (Basel). 2022 Dec 16;11(24):3555. doi: 10.3390/plants11243555 (PMC9785529; doi:10.3390/plants11243555)
Supplement: Supplementary file 1 [file plants-11-03555-s001.zip › Table S1 statistical analysis.xlsx]

## Sheet: S1 statistical analysis
sample	total_reads	total_map	unique_map	multi_map	read1_map	read2_map	positive_map	negative_map	splice_map	unsplice_map	proper_map
CK_1	72348840	66668466(92.15%)	64912998(89.72%)	1755468(2.43%)	32496781(44.92%)	32416217(44.81%)	32469901(44.88%)	32443097(44.84%)	26422217(36.52%)	38490781(53.2%)	61274602(84.69%)
CK_2	59184146	54765571(92.53%)	53272310(90.01%)	1493261(2.52%)	26695841(45.11%)	26576469(44.9%)	26644007(45.02%)	26628303(44.99%)	21278563(35.95%)	31993747(54.06%)	50256050(84.91%)
CK_3	54540292	50378020(92.37%)	48985033(89.81%)	1392987(2.55%)	24448748(44.83%)	24536285(44.99%)	24497799(44.92%)	24487234(44.9%)	19991025(36.65%)	28994008(53.16%)	46070338(84.47%)
Ca_1	53275264	48591197(91.21%)	47365866(88.91%)	1225331(2.3%)	23539041(44.18%)	23826825(44.72%)	23670970(44.43%)	23694896(44.48%)	19834127(37.23%)	27531739(51.68%)	44326666(83.2%)
Ca_2	61657116	56679369(91.93%)	55223565(89.57%)	1455804(2.36%)	27601810(44.77%)	27621755(44.8%)	27600119(44.76%)	27623446(44.8%)	22668012(36.76%)	32555553(52.8%)	52044344(84.41%)
Ca_3	56084160	51277469(91.43%)	50006328(89.16%)	1271141(2.27%)	24870725(44.35%)	25135603(44.82%)	24990572(44.56%)	25015756(44.6%)	20669001(36.85%)	29337327(52.31%)	46825442(83.49%)
	Summary of read data generated, quality control and mapping on the Chinese cabbage genome for different samples for CK and 0mM Ca cultivars.
			89.72
			90.01
			89.81
			88.91
			89.57
			89.16
			89.53
