# Supplementary material for: Comparative Transcriptome and Co-Expression Network Analyses Reveal the Molecular Mechanism of Calcium-Deficiency-Triggered Tipburn in Chinese Cabbage (Brassica rapa L. ssp. Pekinensis)
Source: Plants (Basel). 2022 Dec 16;11(24):3555. doi: 10.3390/plants11243555 (PMC9785529; doi:10.3390/plants11243555)
Supplement: Supplementary file 1 [file plants-11-03555-s001.zip › Table S10 Internal standard.xlsx]

## Sheet: 内标信息
IS name	Class	English name	Item No.	Specific info.	Brand	CAS
IS_ABA	ABA	d6-ABA		1mg/bottle	czech	721948-65-8
IS_IAA-Val	Auxin	d5-IAA-Val	311641	50ug/bottle	czech	1201012-76-1
IS_IBA	Auxin	d2-IBA	D7862	100mg	CDN	-
IS_IAA	Auxin	d2-IAA	R-30387-100mg	100mg/bottle	isoreag	24420-86-8
IS_ICA	Auxin	d5-ICA	IR-73457	5mg	isoreag	-
IS_MEIAA	Auxin	d5-MEIAA	D-6165-10mg	10mg/bottle	CDN	102415-39-4
IS_DZ	CK	d3-DZ	1mg	1mg/bottle	czech	175733-30-9
IS_cZ	CK	15N4-cZ	0300321		czech	-
IS_iP9G	CK	d6-iP9G				-
IS_tZ	CK	d5-tZ	R-35064-1mg	1mg/bottle	isoreag	72963-19-0
IS_BAP	CK	d7-BAP	030 0221	1mg/bottle	czech	147028-87-3
IS_DHZOG	CK	d7-DHZOG	030 0641	1mg	czech	-
IS_IP	CK	d6-IP		1mg/bottle	czech	175733-28-5
IS_IPR	CK	d6-IPR	030 0171	1mg	czech	-
IS_GA4	GA	d2-GA4	322531	50ug/bottle	czech	-
IS_GA9	GA	d2-GA9	0322661	50ug/bottle	czech	132970-89-9
IS_GA53	GA	d2-GA53	0322343	250ug/bottle	czech	177781-16-7
IS_JA	JA	d5-JA	/	10mg	CDN	-
IS_MEJA	JA	d5-MEJA	IR-22054	10mg	isoreag	-
IS_SA	SA	d4-SA	IR-30219-0.1g	0.1g/bottle	isoreag	78646-17-0
