# Supplementary material for: Comparative Transcriptome and Co-Expression Network Analyses Reveal the Molecular Mechanism of Calcium-Deficiency-Triggered Tipburn in Chinese Cabbage (Brassica rapa L. ssp. Pekinensis)
Source: Plants (Basel). 2022 Dec 16;11(24):3555. doi: 10.3390/plants11243555 (PMC9785529; doi:10.3390/plants11243555)
Supplement: Supplementary file 1 [file plants-11-03555-s001.zip › Table S2 read count.xlsx]

## Sheet: S2 read count
gene_id	Ca_1	Ca_2	Ca_3	CK_1	CK_2	CK_3	Ca	CK
BraA04g011050.3C	180511	15368.3	11358.5	79.8316	89.6308	81.1815	12612.8	83.548
BraA04g024630.3C	176117	4785.53	3636.79	60.0883	55.4857	38.8757	4383.87	51.4832
BraA09g035160.3C	116746	3476.84	2524.87	50.6459	52.2846	43.4493	2981.87	48.7932
BraA03g018080.3C	110151	9970.16	7344.19	10.3009	14.9385	9.14721	7756.92	11.4622
BraA09g003290.3C	72639.5	8577.01	5410.58	127.044	109.904	108.623	7543.93	115.19
BraA06g019540.3C	70186.2	16359.5	15474.8	177.69	325.445	181.801	16496.5	228.312
BraA09g028120.3C	66126.9	36617.3	22457.1	549.379	338.249	346.451	30990.4	411.36
BraA07g015680.3C	64827	2984.92	1981.66	59.2299	76.8264	69.7475	2444.59	68.6012
BraA01g012680.3C	63800.6	7896.68	8978.73	394.866	616.745	491.663	8886.91	501.091
BraA01g015820.3C	60636.5	3162.2	2378.77	195.716	227.278	220.677	2831.36	214.557
BraA08g023650.3C	58520.3	1119.35	862.868	21.4601	25.6088	16.0076	999.104	21.0255
BraA09g018740.3C	53195.9	4151.6	3108.29	342.503	257.155	297.284	3570.61	298.981
BraA07g039320.3C	52515.7	1794.11	1751.23	15.4513	29.8769	34.302	2184.93	26.5434
BraA07g040410.3C	51294.7	1140.69	1058.97	19.7433	42.6813	21.7246	1175.04	28.0497
BraA03g042010.3C	48573.1	972.699	801.095	10.3009	11.7374	8.00381	929.972	10.014
BraA02g036980.3C	47755.7	31368.6	21894.3	589.724	930.453	1080.51	24566.4	866.897
BraA05g025150.3C	47324.5	2131.03	1502.18	133.053	136.58	149.786	1794.25	139.806
BraA09g001460.3C	42652.6	1050.66	1139.38	137.345	151.519	130.348	1101.5	139.737
BraA02g037860.3C	41612.9	2860.55	2413.09	116.743	56.5527	67.4607	2438.37	80.2521
BraA03g021010.3C	41425.4	996.831	1883.6	15.4513	12.8044	8.00381	1356.21	12.0865
BraA05g007110.3C	41080.2	1541.65	1367.84	64.3803	106.703	69.7475	1377.85	80.277
BraA04g027940.3C	40172.7	11037.5	10478	561.396	1027.55	777.513	10699.9	788.821
BraA05g010700.3C	39587.8	5141.01	7117.68	363.963	347.853	489.376	7130.16	400.397
BraA10g012410.3C	38166.1	2105.04	1852.23	198.291	268.892	189.805	2068.55	218.996
BraA04g010950.3C	37044.4	1745.85	1556.1	46.3538	102.435	62.8871	1590.62	70.5587
BraA09g009870.3C	35308.2	13046	9594.51	1335.68	1631.49	1531.01	11012.8	1499.39
BraA04g014860.3C	34488.8	815.842	699.119	11.1593	3.2011	14.8642	872.034	9.74152
BraA05g031820.3C	33896.7	24941.2	17385.8	974.289	1476.77	756.932	20671.8	1069.33
BraA09g045720.3C	32701.3	788.926	683.431	68.6723	58.6868	67.4607	705.209	64.9399
BraA03g022860.3C	32188.1	1752.34	1432.56	148.504	199.535	184.088	1716.17	177.376
BraA09g015910.3C	32154.3	1045.09	891.304	14.5929	8.53626	3.4302	849.305	8.85311
BraA05g037360.3C	31985.3	2642.44	1642.39	103.867	136.58	74.3211	2056.87	104.923
BraA09g024970.3C	31039.9	3800.76	3087.7	354.521	236.881	335.017	3907.06	308.806
BraA01g004980.3C	30585.1	2900.46	1504.14	6.00883	3.2011	1.1434	1906.27	3.45111
BraA03g023620.3C	30091.4	1232.58	962.883	83.2652	105.636	75.4645	1232.37	88.122
BraA05g010690.3C	29323.1	651.56	584.397	42.9202	45.8824	50.3097	582.705	46.3708
BraA04g001140.3C	29295.5	2043.78	1035.44	9.44245	9.60329	11.434	1287.27	10.1599
BraA09g010510.3C	27870.6	526.26	792.27	13.7345	4.26813	5.71701	671.689	7.90654
BraA06g037410.3C	27842	7800.15	6795.09	1222.37	1447.96	1285.18	7969.79	1318.5
BraA03g040080.3C	26588.2	684.045	566.748	2.57521	3.2011	10.2906	642.281	5.35564
BraA07g039340.3C	26155.9	599.583	608.911	48.929	37.3461	51.4531	568.429	45.9094
BraA09g033700.3C	26059.7	2864.26	2933.75	76.398	42.6813	70.8909	2363.91	63.3234
BraA03g041940.3C	26025.9	3247.59	3969.19	194.858	230.479	375.036	3814.71	266.791
BraA09g058520.3C	25071.2	883.597	1100.16	49.7874	68.2901	72.0343	1182.29	63.3706
BraA02g007310.3C	24655.3	5013.85	4024.1	479.848	720.247	617.437	4511.57	605.844
BraA07g026390.3C	24563.1	882.668	1310.97	6.00883	11.7374	3.4302	930.955	7.0588
BraA09g016320.3C	24467.9	7052.99	5698.85	1189.75	1237.76	1456.69	6526.99	1294.73
BraA04g010970.3C	24427.9	6501.67	4374.15	785.44	752.258	636.875	5304.13	724.858
BraA01g029170.3C	23274.5	1013.54	785.406	69.5307	97.1	106.336	898.749	90.989
BraA08g007230.3C	23032.8	468.715	398.096	9.44245	7.46923	3.4302	467.51	6.78063
BraA01g000900.3C	23014.4	28427.3	19409.6	1142.54	1550.4	759.219	21325.7	1150.72
BraA01g035870.3C	22958	54534.2	48049	94.4245	263.557	96.0457	51292.7	151.342
BraA03g010740.3C	22913	2423.39	1529.63	87.5572	122.709	52.5965	1863.98	87.6208
BraA05g005590.3C	22545.2	899.375	600.086	3.43362	4.26813	2.2868	766.826	3.32952
BraA02g000180.3C	22322.9	4810.59	8423.75	224.044	180.329	129.204	5456.59	177.859
BraA02g045720.3C	22008.5	966.202	908.953	54.9379	94.9659	75.4645	1088.38	75.1228
BraA07g019510.3C	21824.1	345.271	341.225	9.44245	12.8044	6.86041	339.458	9.70242
BraA10g018190.3C	21548.6	1347.67	1177.62	30.9026	49.0835	10.2906	1148.38	30.0922
BraA08g006950.3C	21399	390.75	457.909	26.6105	35.2121	18.2944	420.486	26.7057
BraA09g009530.3C	21379.6	2800.22	1987.54	56.6547	162.189	88.0419	2588.48	102.295
BraA09g016610.3C	21027.2	442.726	394.174	46.3538	50.1505	42.3059	421.347	46.2701
BraA01g014950.3C	20969.8	3029.47	4786.96	180.265	312.641	296.141	4735.72	263.016
BraA06g044580.3C	20554	787.069	444.181	12.0177	9.60329	2.2868	574.649	7.96925
BraA07g022770.3C	20436.2	39256.9	27506.9	1006.91	2549.14	1887.76	32984	1814.6
BraA02g027150.3C	20430	8481.41	7717.77	2370.05	2125.53	2323.39	7813.7	2272.99
BraA09g008070.3C	20392.1	994.974	828.55	165.672	125.91	140.638	892.602	144.073
BraA07g025410.3C	19863.6	762.009	550.079	63.5219	67.2231	40.0191	671.248	56.9213
BraA09g062800.3C	19803.1	1103.57	1543.36	155.371	112.038	178.371	1306.03	148.593
BraA07g006810.3C	19733.5	1116.56	981.513	187.132	123.776	132.635	1066.06	147.848
BraA08g018830.3C	19731.4	4195.23	3133.78	159.663	232.613	76.6079	3494.98	156.295
BraA09g029360.3C	19688.4	1300.33	784.426	48.929	82.1615	37.7323	1035.68	56.2743
BraA03g008230.3C	19672	555.032	669.704	82.4068	98.167	100.619	627.108	93.7311
BraA07g017380.3C	19611.6	477.996	377.505	14.5929	6.4022	5.71701	392.72	8.90403
BraA08g022830.3C	19020.5	2033.57	1359.02	2.57521	1.06703	2.2868	1422.45	1.97635
BraA04g021840.3C	18753.2	296.079	376.524	4.29202	6.4022	13.7208	351.217	8.13835
BraA06g009730.3C	18715.3	5833.41	3956.45	570.839	595.404	826.679	5252.51	664.307
BraA08g033850.3C	18264.6	3294.92	2830.8	685.865	761.861	862.125	3115.39	769.95
novel.1331	18003.4	389.822	480.461	26.6105	8.53626	26.2982	444.083	20.4817
BraA01g022780.3C	17888.7	649.703	513.799	18.0265	42.6813	14.8642	568.455	25.1907
BraA08g027750.3C	17728.9	154.073	139.236	756.254	1032.89	1032.49	137.718	940.544
BraA08g022720.3C	17659.2	790.782	885.421	132.194	73.6253	92.6155	880.028	99.4783
BraA03g029050.3C	17655.1	685.901	629.502	48.0706	33.078	42.3059	575.043	41.1515
BraA05g031670.3C	17602.9	618.146	425.551	10.3009	24.5418	3.4302	521.009	12.7576
BraA07g042080.3C	17150.1	9148.75	6551.92	712.476	1152.4	806.098	7276.04	890.323
BraA03g015750.3C	17079.5	763.866	705.983	91.8493	96.0329	118.914	844.022	102.265
BraA06g011900.3C	17065.1	5305.29	3018.08	19.7433	14.9385	18.2944	3310.52	17.6587
BraA03g004740.3C	16916.6	1436.77	1312.93	375.981	328.646	327.013	1462.19	343.88
BraA07g021900.3C	16824.4	2890.25	2265.03	522.768	623.147	648.309	2600.02	598.075
BraA06g008890.3C	16498.7	578.236	781.484	2.57521	9.60329	5.71701	559.769	5.96517
BraA04g009110.3C	16453.6	4159.03	3613.26	352.804	476.964	211.529	4463.22	347.099
BraA09g063780.3C	16433.1	1193.6	1053.09	241.212	297.702	277.847	1127.21	272.253
BraA06g002280.3C	16386	490.062	351.031	40.345	41.6143	51.4531	435.036	44.4708
BraA06g005200.3C	16385	2830.85	2707.25	913.342	879.235	911.291	2921.91	901.289
BraA09g002300.3C	16271.3	801.92	624.599	21.4601	48.0165	12.5774	677.98	27.3513
BraA05g013820.3C	16252.8	728.596	609.891	115.026	128.044	101.763	646.929	114.944
BraA04g030500.3C	16140.2	319.283	239.25	10.3009	14.9385	8.00381	306.364	11.081
BraA03g005840.3C	15927.1	1358.81	1508.06	143.354	162.189	198.952	1804.78	168.165
BraA10g005400.3C	15792.9	984.765	875.615	27.4689	32.011	12.5774	761.141	24.0191
BraA03g027230.3C	15719.2	1415.43	1646.31	158.805	207.004	194.378	1360.99	186.729
BraA01g018190.3C	15692.5	269.163	301.023	7.72564	14.9385	2.2868	290.104	8.31697
BraA05g032750.3C	15649.5	6775.48	7971.73	1693.63	1855.57	1622.49	8306.91	1723.9
BraA04g009580.3C	15446.7	2005.73	1905.17	124.469	237.948	234.397	1825.35	198.938
BraA07g024630.3C	15404.7	677.548	546.156	30.0441	60.8209	34.302	563.598	41.7224
BraA09g060510.3C	15375	1266.92	899.148	0.858404	4.26813	0	957.275	1.70885
BraA06g003540.3C	15281.8	36436.3	25621.3	3982.14	6197.33	4101.38	31404	4760.28
BraA06g038950.3C	15220.3	384.253	345.147	6.00883	22.4077	19.4378	354.443	15.9514
BraA10g013290.3C	15128.1	1911.06	1501.19	94.4245	157.921	48.0229	1768.06	100.123
BraA06g029520.3C	15105.6	1031.17	602.047	36.9114	75.7593	45.7361	784.438	52.8023
BraA10g022160.3C	15078	12903.1	6850.98	8.58404	34.145	14.8642	8542.85	19.1978
BraA08g016220.3C	15017.5	1623.33	1690.44	137.345	281.697	185.231	1707.23	201.424
BraA05g032080.3C	14927.4	3859.24	2489.57	16.3097	8.53626	3.4302	2729.84	9.42538
BraA01g007510.3C	14908.9	1097.07	913.856	224.902	232.613	260.696	986.823	239.404
BraA03g053700.3C	14726.6	1261.35	871.693	54.9379	104.569	117.77	1051.09	92.4258
BraA03g042340.3C	14619.1	1181.53	806.978	42.9202	13.8714	18.2944	841.068	25.0287
BraA03g042150.3C	14598.6	271.019	288.276	12.8761	13.8714	17.151	258.817	14.6328
BraA07g039550.3C	14444.9	364.762	428.493	26.6105	32.011	43.4493	368.899	34.0236
BraA07g015270.3C	14396.8	642.278	521.643	1.71681	3.2011	3.4302	496.893	2.7827
BraA05g030960.3C	14337.4	534.613	402.999	56.6547	70.4242	68.6041	460.722	65.2276
BraA07g025400.3C	14292.3	807.488	735.399	118.46	173.926	123.487	806.226	138.624
BraA02g010330.3C	14273.9	605.152	498.11	11.1593	10.6703	2.2868	454.138	8.0388
BraA05g040570.3C	14155	1103.57	579.495	14.5929	34.145	20.5812	709.888	23.1064
BraA03g042600.3C	14114.1	361.978	254.938	12.8761	22.4077	11.434	296.12	15.5726
BraA08g015490.3C	14092.6	3897.29	2065.98	303.875	358.523	251.548	2766.58	304.649
BraA05g031040.3C	14091.5	736.949	704.022	103.009	155.787	121.201	780.79	126.665
BraA04g031870.3C	14030.1	477.996	536.351	50.6459	85.3626	77.7513	523.176	71.2533
BraA01g013720.3C	13981.9	2069.77	1567.87	196.575	226.211	112.053	1676.9	178.28
BraA05g019480.3C	13946.1	376.828	251.997	10.3009	23.4747	13.7208	353.013	15.8321
BraA06g016760.3C	13859	333.205	216.698	3.43362	8.53626	11.434	304.853	7.8013
BraA09g051560.3C	13840.6	1134.2	987.396	45.4954	105.636	32.0152	1075.27	61.049
BraA06g043050.3C	13834.4	1203.81	1159.97	321.902	362.791	373.892	1239.99	352.862
BraA03g031390.3C	13812.9	1671.59	1359.02	109.017	193.133	147.499	1341.4	149.883
BraA07g041880.3C	13673.6	20189.1	14077.5	1746.85	2730.54	1365.22	16398	1947.54
BraA08g016190.3C	13642.9	715.602	774.62	96.1413	149.385	138.352	809.84	127.959
novel.268	13605	1072.94	883.46	194.858	155.787	176.084	907.529	175.576
BraA10g007760.3C	13453.4	303.504	247.094	16.3097	9.60329	10.2906	252.845	12.0679
BraA05g009820.3C	13358.1	20067.5	12405.7	1035.24	1776.61	703.192	15277.1	1171.68
BraA08g000690.3C	13347.9	4461.61	3199.48	732.219	898.442	596.856	3834.77	742.505
BraA09g015830.3C	13275.2	787.997	674.606	13.7345	10.6703	3.4302	572.553	9.27833
BraA08g033360.3C	13247.5	8975.19	10794.7	2287.65	2800.96	2682.42	10946.7	2590.34
BraA10g009750.3C	13109.2	554.104	577.533	42.0618	75.7593	32.0152	646.949	49.9455
BraA04g022100.3C	13070.3	298.864	219.639	2.57521	11.7374	4.57361	295.069	6.29539
BraA08g006100.3C	12990.4	10906.7	5351.75	0.858404	7.46923	1.1434	6853.51	3.15701
BraA07g034620.3C	12827.5	1765.34	1865.95	247.22	114.173	227.537	2134.02	196.31
BraA10g021080.3C	12787.6	833.477	635.385	31.761	37.3461	65.1739	638.829	44.7603
BraA01g003270.3C	12706.7	1884.14	2014.99	7626.06	8827.56	6687.76	1775.68	7713.79
BraA10g033130.3C	12605.2	353.624	226.503	12.0177	11.7374	1.1434	314.587	8.29947
BraA09g009720.3C	12489.5	370.331	275.53	12.0177	8.53626	10.2906	280.502	10.2815
BraA07g018460.3C	12484.4	7773.24	7430.47	33.4778	5.33516	29.7284	9866.83	22.8471
BraA07g022590.3C	12467	743.446	649.112	157.946	166.457	120.057	735.289	148.154
BraA07g038380.3C	12458.8	335.061	290.238	22.3185	36.2791	22.868	293.11	27.1552
BraA07g010120.3C	12435.2	2202.49	1804.18	113.309	272.093	112.053	2051.56	165.819
BraA03g041720.3C	12380.9	380.541	274.549	2.57521	9.60329	1.1434	292.797	4.44064
BraA07g019050.3C	12190.4	548.535	360.836	6.86723	32.011	11.434	460.186	16.7707
BraA04g029470.3C	12079.8	440.87	296.121	27.4689	27.7429	21.7246	331.365	25.6455
BraA06g014920.3C	11990.7	3190.04	5520.4	886.732	842.956	746.641	4389.08	825.443
BraA10g025340.3C	11909.7	3595.64	3413.23	1228.38	1036.09	1302.33	3606.45	1188.93
BraA09g024910.3C	11857.5	456.649	454.967	1244.69	1359.4	1383.52	436.692	1329.2
BraA02g024980.3C	11747.9	299.792	363.777	1525.38	2128.73	1605.34	293.916	1753.15
BraA05g008480.3C	11711	1424.71	1339.41	405.167	409.741	490.519	1367.63	435.142
BraA08g023320.3C	11707.9	423.235	403.979	1107.34	1144.93	1166.27	410.948	1139.51
BraA07g018290.3C	11554.3	1765.34	3225.95	363.963	240.082	178.371	2537.16	260.805
BraA02g003450.3C	11456	4576.7	3475.99	384.565	690.37	308.718	4582.97	461.218
BraA09g001100.3C	11327.9	309.073	225.522	1.71681	5.33516	1.1434	271.411	2.73179
BraA04g008150.3C	11282.9	2217.34	1573.75	337.353	333.981	392.187	2262.75	354.507
BraA05g016110.3C	11113.8	239.462	210.814	4.29202	16.0055	8.00381	259.353	9.43377
BraA03g031830.3C	11111.8	264.522	202.97	4.29202	8.53626	1.1434	295.479	4.65723
BraA08g023380.3C	11057.5	1120.27	682.45	43.7786	78.9604	59.4569	774.701	60.732
BraA02g004940.3C	10964.3	230.181	192.184	6.00883	4.26813	0	227.172	3.42565
BraA04g001550.3C	10962.2	251.528	227.483	4.29202	2.13407	3.4302	222.495	3.28543
BraA09g047550.3C	10871.1	2832.71	2862.17	907.333	1001.94	888.423	2702.38	932.567
BraA01g001110.3C	10835.2	5337.78	4726.17	1739.13	1362.6	1393.81	4851.86	1498.51
BraA02g003190.3C	10780.9	890.094	520.663	31.761	68.2901	42.3059	631.753	47.4523
BraA01g036460.3C	10778.9	26.9163	29.416	365.68	225.144	340.734	23.899	310.519
BraA01g005820.3C	10663.1	1168.54	1199.19	28.3273	116.307	81.1815	1318.82	75.2718
BraA03g051830.3C	10647.8	16395.7	15265.9	6653.49	6890.9	5937.68	15770.4	6494.02
BraA09g046560.3C	10626.3	525.332	476.539	112.451	132.312	112.053	536.43	118.939
BraA01g013690.3C	10584.3	313.714	237.289	25.7521	21.3407	22.868	253.321	23.3203
BraA02g000480.3C	10584.3	407.457	575.572	30.0441	20.2736	29.7284	412.695	26.6821
BraA02g022330.3C	10485.9	2994.2	2171.88	777.714	708.51	751.215	2557.19	745.813
BraA01g008760.3C	10454.2	1588.99	1715.93	643.803	629.549	674.607	1649.31	649.32
BraA03g027490.3C	10450.1	1683.66	1516.88	272.114	184.597	315.579	1466.67	257.43
BraA08g030500.3C	10406	4167.38	3281.84	963.988	1142.79	983.325	3535.73	1030.04
BraA05g003450.3C	10397.8	2129.17	2798.44	12.8761	5.33516	3.4302	1943.69	7.21381
BraA03g016490.3C	10384.5	2771.45	2373.87	770.847	952.86	760.362	2640.41	828.023
BraA08g000440.3C	10384.5	4125.62	3833.88	1376.88	1205.75	1391.52	4359.34	1324.72
BraA07g032970.3C	10362	1189.89	1123.69	176.831	285.965	260.696	1269.69	241.164
BraA05g024300.3C	10347.7	3683.82	3852.51	1197.47	1494.91	1273.75	3960.49	1322.05
BraA01g034680.3C	10229.9	1106.35	848.16	191.424	262.49	227.537	964.262	227.15
BraA09g019740.3C	10226.8	1173.18	966.805	0	1.06703	2.2868	903.509	1.11795
BraA03g016420.3C	10173.5	1652.1	1308.03	4657.7	5589.12	5471.18	1353.42	5239.33
BraA01g002770.3C	10172.5	214.402	187.282	23.1769	17.0725	14.8642	200.134	18.3712
BraA10g012830.3C	10080.3	3009.05	2542.52	1043.82	991.273	876.989	2871.77	970.694
BraA06g015860.3C	10025	239.462	218.659	11.1593	18.1396	18.2944	210.069	15.8644
BraA08g021770.3C	9969.68	485.421	491.247	139.061	135.513	130.348	514.372	134.974
BraA02g037930.3C	9963.53	180.061	179.437	18.0265	9.60329	12.5774	186.072	13.4024
BraA06g005140.3C	9935.88	2071.63	1342.35	21.4601	20.2736	3.4302	1748.48	15.0546
BraA01g021140.3C	9887.74	557.817	345.147	26.6105	53.3516	20.5812	444.392	33.5145
BraA03g049270.3C	9852.91	1796.89	2679.79	230.911	210.205	429.919	2378.26	290.345
BraA07g002050.3C	9785.3	798.207	594.203	140.778	165.39	176.084	739.678	160.751
BraA05g037060.3C	9753.55	223.684	165.71	2.57521	8.53626	1.1434	203.89	4.08496
BraA01g037350.3C	9726.92	1008.9	608.911	34.3362	68.2901	21.7246	712.72	41.4503
BraA09g063010.3C	9710.53	1033.03	642.249	159.663	162.189	154.359	814.846	158.737
BraA01g036770.3C	9699.26	898.447	1611.01	61.8051	163.256	81.1815	1433.32	102.081
BraA05g002510.3C	9676.73	351.768	285.335	1212.93	1407.42	1056.5	297.045	1225.61
BraA10g032170.3C	9664.43	356.409	360.836	87.5572	82.1615	83.4683	356.537	84.3957
BraA02g013680.3C	9643.95	793.566	397.116	10.3009	13.8714	5.71701	463.475	9.96309
BraA04g000050.3C	9643.95	5100.17	6545.05	684.148	667.963	846.117	4901.62	732.743
BraA06g002120.3C	9601.95	1843.3	1629.64	337.353	518.578	360.172	1703.61	405.367
BraA07g007670.3C	9589.66	1613.12	1631.61	3943.51	4010.98	4326.63	1530.23	4093.71
BraA03g009570.3C	9565.08	2796.51	1996.36	565.688	370.26	308.718	2518.49	414.889
novel.306	9518.98	4343.73	5087	1788.91	1745.67	1980.37	4861.36	1838.32
BraA01g034150.3C	9516.93	1007.04	918.759	227.477	227.278	253.835	1124.04	236.197
BraA02g006840.3C	9474.94	167.995	216.698	13.7345	8.53626	18.2944	190.031	13.5217
BraA09g034680.3C	9458.55	5762.87	3767.2	905.616	1073.43	831.253	4394.26	936.768
BraA06g042080.3C	9456.5	2391.84	2582.72	907.333	802.409	970.748	2423.01	893.497
BraA03g021940.3C	9368.41	238.534	201.009	27.4689	29.8769	30.8718	241.434	29.4059
BraA08g029130.3C	9314.12	930.004	728.535	187.132	153.653	209.242	790.83	183.342
BraA06g039880.3C	9306.95	357.337	381.427	18.8849	49.0835	40.0191	356.198	35.9958
BraA04g024330.3C	9295.68	1371.8	1243.31	381.131	388.4	472.225	1393.77	413.919
BraA02g009240.3C	9276.22	334.133	261.802	36.9114	20.2736	14.8642	355.366	24.0164
BraA07g035120.3C	9247.54	692.398	586.358	1626.68	1661.37	1659.08	621.897	1649.04
BraA07g041150.3C	9247.54	289.582	295.14	1279.02	1274.04	2181.61	285.73	1578.22
BraA10g001420.3C	9228.07	163.354	159.827	9.44245	12.8044	9.14721	156.553	10.4647
BraA01g008470.3C	9184.03	1198.24	1153.11	132.194	272.093	169.223	1163.12	191.17
BraA01g012030.3C	9177.88	178.204	149.041	6.86723	3.2011	2.2868	163.371	4.11838
BraA08g023390.3C	9136.91	200.48	177.476	3.43362	8.53626	1.1434	249.928	4.37109
BraA03g022910.3C	9131.79	191.198	182.379	15.4513	19.2066	13.7208	225.592	16.1262
BraA09g050980.3C	9131.79	192.127	177.476	5.15043	2.13407	0	197.293	2.42816
BraA01g028620.3C	9073.4	1097.07	1108.98	418.901	439.617	388.757	1090.11	415.758
BraA09g032050.3C	9029.36	3449	2805.3	787.157	1081.97	809.528	3103.62	892.885
BraA05g006030.3C	9015.02	420.451	281.413	42.9202	54.4187	51.4531	336.045	49.5973
BraA02g005650.3C	9013.99	392.606	358.875	53.2211	69.3571	69.7475	349.853	64.1086
BraA02g041210.3C	8951.51	413.026	354.953	21.4601	38.4132	17.151	332.475	25.6748
BraA04g019890.3C	8922.83	426.02	791.29	4.29202	6.4022	2.2868	887.882	4.32701
BraA02g032600.3C	8899.27	1906.42	1226.65	88.4156	152.586	76.6079	1293.95	105.87
BraA10g006010.3C	8891.07	2052.13	1827.71	4673.15	5160.17	5032.11	1824.9	4955.14
BraA01g037040.3C	8867.52	1069.23	1043.29	49.7874	151.519	126.918	1100.58	109.408
BraA08g005880.3C	8838.83	8622.49	7569.71	1922.83	1831.03	2754.45	7983.12	2169.44
BraA01g040670.3C	8808.1	165.21	210.814	12.8761	4.26813	17.151	198.41	11.4317
BraA09g010000.3C	8740.5	182.845	171.593	13.7345	7.46923	11.434	165.606	10.8792
BraA09g063020.3C	8736.4	150.36	139.236	6.86723	5.33516	6.86041	143.65	6.35427
BraA08g035600.3C	8730.26	825.123	731.477	233.486	196.334	261.839	781.092	230.553
BraA08g009190.3C	8676.99	969.914	823.647	182.84	268.892	245.831	908.905	232.521
BraA09g049820.3C	8666.75	1689.23	1546.3	245.504	336.115	375.036	2006.2	318.885
BraA07g041930.3C	8644.21	4869.99	2126.77	1.71681	2.13407	0	2737.54	1.28362
BraA06g005580.3C	8608.36	880.812	1174.68	149.362	246.485	195.522	983.581	197.123
BraA03g027010.3C	8584.8	369.403	281.413	8.58404	12.8044	20.5812	273.276	13.9899
BraA05g036910.3C	8554.07	409.313	267.685	4.29202	13.8714	1.1434	286.442	6.43562
BraA01g000350.3C	8504.91	5528.05	5165.44	583.715	1294.31	849.547	5436.61	909.191
BraA05g033270.3C	8490.57	436.229	446.142	96.9997	77.8934	104.05	506.158	92.9809
BraA04g030050.3C	8476.23	826.051	560.864	48.0706	112.038	53.7399	673.656	71.283
BraA03g028250.3C	8443.45	1147.19	600.086	42.0618	85.3626	61.7437	753.486	63.056
BraA08g009230.3C	8429.11	133.653	143.158	4.29202	6.4022	6.86041	141.096	5.85154
BraA03g043700.3C	8414.77	1121.2	775.601	247.22	209.138	251.548	1027.31	235.969
BraA03g029510.3C	8391.21	915.154	915.817	2348.59	2377.35	2036.4	886.548	2254.11
BraA04g011950.3C	8368.67	1500.81	1133.5	106.442	229.412	181.801	1214.08	172.552
BraA06g043990.3C	8338.97	205.121	195.126	2.57521	2.13407	1.1434	200.338	1.95089
BraA05g016180.3C	8331.8	1858.15	1684.55	512.467	441.752	632.301	1896.9	528.84
BraA08g020330.3C	8318.48	314.642	574.592	0	3.2011	1.1434	391.331	1.44817
BraA10g016300.3C	8251.9	316.498	230.425	19.7433	42.6813	24.0114	300.787	28.812
BraA10g003800.3C	8230.39	382.397	290.238	970.855	1061.7	1065.65	331.765	1032.73
BraA09g033090.3C	8227.32	626.5	314.751	18.0265	19.2066	6.86041	384.428	14.6978
BraA06g032270.3C	8206.83	1969.53	1632.59	574.272	632.75	703.192	1801.3	636.738
BraA03g016430.3C	8141.27	1344.89	1377.65	484.998	420.411	515.674	1467.13	473.694
BraA03g014440.3C	8140.25	536.469	728.535	124.469	174.993	126.918	658.627	142.127
BraA09g018690.3C	8073.67	15289.4	13032.3	3668.82	5288.21	4346.07	15079.4	4434.37
BraA07g039570.3C	8065.47	257.097	204.931	12.0177	23.4747	6.86041	214.786	14.1176
BraA08g025970.3C	8054.21	257.097	232.386	4.29202	1.06703	6.86041	204.134	4.07315
BraA09g050480.3C	8047.04	475.212	343.186	6.00883	11.7374	2.2868	318.894	6.67766
BraA01g002490.3C	8031.67	915.154	693.236	85.8404	180.329	114.34	816.793	126.836
BraA01g025870.3C	7990.7	252.456	199.048	771.705	1004.08	785.517	209.912	853.767
BraA05g000320.3C	7986.6	183.773	182.379	8.58404	14.9385	6.86041	166.096	10.1276
BraA03g029130.3C	7981.48	426.948	382.408	1205.2	1315.65	1065.65	380.753	1195.5
BraA10g006830.3C	7903.63	2310.16	2415.05	5126.39	5974.32	5381.99	2267.17	5494.23
BraA01g036030.3C	7897.49	219.043	174.535	12.0177	19.2066	12.5774	265.378	14.6006
BraA03g047250.3C	7890.32	896.591	937.389	219.751	276.361	286.994	871.845	261.036
BraA06g033780.3C	7882.12	1361.59	914.837	0	0	0	958.552	0
BraA03g034920.3C	7878.02	651.56	505.955	149.362	167.524	161.22	568.167	159.369
BraA02g044810.3C	7877	620.931	545.176	57.5131	101.368	118.914	564.202	92.5983
BraA03g039570.3C	7858.56	193.055	214.737	27.4689	38.4132	29.7284	213.437	31.8702
BraA09g031540.3C	7832.95	1633.54	1633.57	614.617	730.917	611.72	1650.7	652.418
BraA07g013150.3C	7826.81	165.21	225.522	24.0353	21.3407	27.4416	219.36	24.2725
BraA01g043170.3C	7800.18	342.486	337.303	1176.87	912.313	1094.24	351.563	1061.14
BraA03g022110.3C	7799.15	371.259	427.512	45.4954	82.1615	41.1625	464.633	56.2731
BraA03g037900.3C	7785.84	5829.7	5878.29	2319.41	2712.4	2717.87	6025.39	2583.22
BraA03g064230.3C	7768.42	167.067	212.775	18.8849	21.3407	14.8642	178.171	18.3633
BraA07g008590.3C	7757.16	1731	1681.61	441.22	578.332	523.678	1943.67	514.41
BraA03g038060.3C	7752.03	1034.88	1065.84	2725.43	2786.02	2314.24	1006.51	2608.57
BraA09g036360.3C	7718.23	1549.08	1693.38	318.468	479.098	503.097	1728.53	433.554
BraA04g004600.3C	7703.89	214.402	190.223	23.1769	27.7429	16.0076	190.871	22.3091
BraA03g022530.3C	7672.14	4410.56	2055.2	10.3009	3.2011	5.71701	2422.6	6.40632
BraA03g006730.3C	7645.5	1185.24	944.253	281.557	275.294	192.091	1010.3	249.648
BraA02g019310.3C	7606.58	307.217	293.179	5.15043	8.53626	4.57361	235.642	6.08676
BraA01g031630.3C	7598.39	657.129	276.51	21.4601	30.9439	12.5774	401.011	21.6605
BraA09g052620.3C	7514.39	9223.93	10445.6	2115.97	1069.17	2253.64	11176.2	1812.93
BraA04g019790.3C	7503.12	2277.67	2530.75	836.944	583.667	831.253	2415.09	750.621
BraA05g013200.3C	7502.1	368.475	319.654	3.43362	19.2066	3.4302	289.811	8.69014
BraA07g031170.3C	7492.88	452.936	428.493	64.3803	100.301	52.5965	419.118	72.426
BraA08g014100.3C	7458.05	161.498	110.8	7.72564	3.2011	4.57361	150.859	5.16678
BraA03g037610.3C	7445.76	331.349	317.692	857.546	799.208	802.668	323.9	819.807
BraA09g015630.3C	7424.25	223.684	179.437	19.7433	33.078	17.151	202.32	23.3241
BraA03g030940.3C	7419.13	3088.88	2733.72	10763.5	8190.54	14207.9	2827.24	11054
BraA02g019380.3C	7404.79	341.558	293.179	30.9026	66.156	45.7361	338.595	47.5982
BraA06g032740.3C	7397.62	869.674	417.707	68.6723	65.089	49.1663	565.703	60.9759
BraA10g002950.3C	7397.62	1573.21	2313.08	326.194	439.617	377.323	1748.86	381.045
BraA09g039890.3C	7378.16	3105.58	2783.73	1244.69	1083.04	937.589	3066.29	1088.44
BraA06g011690.3C	7368.94	1377.37	1323.72	569.122	581.533	607.146	1406.03	585.934
BraA03g005780.3C	7344.36	568.026	556.942	1444.69	1444.76	1279.47	534.442	1389.64
BraA06g006230.3C	7336.16	88078.4	61583.3	8793.49	12340.2	4683.37	67392.5	8605.7
BraA09g023290.3C	7333.09	153.144	174.535	18.8849	20.2736	12.5774	192.538	17.2453
BraA07g024100.3C	7283.92	281.229	253.958	54.9379	59.7538	36.5889	275.023	50.4269
BraA05g005230.3C	7274.7	186.558	175.515	1.71681	8.53626	0	164.737	3.41769
BraA02g009440.3C	7273.68	592.158	531.448	66.9555	78.9604	22.868	543.548	56.2613
BraA02g033730.3C	7270.6	597.727	568.709	103.867	145.116	165.793	564.995	138.259
BraA08g023790.3C	7267.53	6378.23	6406.8	16640.2	16715.1	15384.5	5832.3	16246.6
BraA10g020280.3C	7243.97	647.847	672.645	66.9555	145.116	88.0419	621.468	100.038
BraA07g026610.3C	7241.92	3081.45	3042.59	9455.32	11584.8	13519.6	3401.64	11519.9
BraA03g008510.3C	7229.63	151.288	138.255	7.72564	13.8714	6.86041	137.829	9.48582
BraA08g025840.3C	7194.8	125.3	145.119	12.8761	13.8714	8.00381	139.99	11.5838
BraA03g030450.3C	7166.12	122.515	192.184	2.57521	6.4022	0	204.259	2.99247
BraA10g009650.3C	7153.83	8261.44	5244.87	1726.25	2011.36	1552.74	6483.82	1763.45
BraA08g012130.3C	7144.61	3606.78	3576	236.92	723.448	465.364	3708.46	475.244
BraA06g009500.3C	7110.81	704.464	615.774	203.442	236.881	233.254	653.479	224.526
BraA04g019210.3C	7108.76	145.719	166.69	479.848	560.192	564.84	142.719	534.96
BraA06g006530.3C	7105.69	228.324	180.418	9.44245	11.7374	2.2868	177.22	7.8222
BraA06g017920.3C	7097.49	2179.29	1905.17	676.423	861.095	676.894	2152.94	738.137
BraA10g025830.3C	7087.25	445.511	336.323	51.5043	91.7648	72.0343	391.724	71.7678
BraA07g037640.3C	7081.11	3454.57	2639.59	961.413	896.308	1184.56	3184.08	1014.09
BraA04g020640.3C	7068.81	2974.71	820.705	5.15043	3.2011	1.1434	1519.85	3.16498
BraA08g000450.3C	7057.55	255.241	178.457	7.72564	18.1396	8.00381	190.66	11.2897
BraA03g027060.3C	7053.45	291.438	168.652	6.86723	3.2011	0	196.043	3.35611
BraA05g007840.3C	7020.67	188.414	207.873	39.4866	30.9439	29.7284	218.138	33.3863
BraA09g032140.3C	7004.28	626.5	728.535	164.814	228.345	173.797	741.902	188.985
BraA03g035490.3C	6968.43	163.354	196.106	11.1593	17.0725	5.71701	163.524	11.3163
BraA04g026020.3C	6939.75	105.809	162.768	1.71681	7.46923	4.57361	152.009	4.58655
BraA04g029700.3C	6915.17	9315.82	8947.36	17007.6	17479.1	17927.4	8892.65	17471.3
BraA08g027980.3C	6912.09	3684.75	3440.69	6973.68	6960.25	7374.94	3463.65	7102.96
BraA01g023360.3C	6905.95	404.672	264.744	1.71681	0	1.1434	331.716	0.953403
BraA06g026350.3C	6890.58	132.725	154.924	6.00883	8.53626	6.86041	130.71	7.13517
BraA06g043480.3C	6889.56	1197.31	951.116	262.672	375.596	272.13	1070.56	303.466
BraA01g001150.3C	6858.83	711.889	771.679	156.23	190.999	229.824	855.765	192.351
BraA01g011410.3C	6846.54	185.63	151.002	3.43362	2.13407	0	158.305	1.85589
BraA07g040880.3C	6829.12	3379.39	2923.95	1020.64	1358.33	1048.5	3267.13	1142.49
BraA07g027550.3C	6809.66	7916.17	6881.38	2775.22	2269.58	3150.07	7623.74	2731.62
novel.1187	6802.49	931.86	827.569	269.539	329.713	234.397	870.212	277.883
BraA04g025540.3C	6793.27	1365.31	1358.04	371.689	428.947	473.368	1270.05	424.668
BraA01g030200.3C	6790.2	2482.8	2565.07	5844.87	5275.41	5179.61	2412.28	5433.3
BraA09g058610.3C	6786.1	1626.11	2777.85	519.335	363.858	340.734	2784.58	407.975
BraA06g037350.3C	6760.49	761.081	688.334	203.442	242.216	205.812	682.88	217.157
BraA05g021620.3C	6755.37	979.196	861.888	56.6547	108.837	25.1548	811.729	63.549
BraA06g027510.3C	6748.2	3392.38	3290.67	1303.92	1486.38	1218.87	3625.19	1336.39
BraA05g011140.3C	6742.06	182.845	363.777	1.71681	5.33516	5.71701	219.083	4.25633
BraA07g016040.3C	6726.69	7244.19	6529.36	1821.53	2720.93	2349.69	6826.25	2297.39
novel.548	6713.38	322.067	334.361	0.858404	3.2011	0	269.001	1.35317
BraA09g019570.3C	6707.23	472.427	402.999	96.1413	139.781	108.623	454.675	114.849
BraA07g029350.3C	6705.18	5709.96	5021.31	2394.95	2297.32	1974.65	5257.99	2222.31
BraA08g027710.3C	6703.13	6621.41	6190.1	12380.8	12259.1	13460.1	6265.19	12700
BraA02g005920.3C	6693.91	523.475	750.107	188.849	164.323	150.929	695.972	168.034
BraA10g011660.3C	6678.55	897.519	1316.85	114.168	50.1505	145.212	969.962	103.177
BraA07g041440.3C	6650.89	7265.54	12565.5	50.6459	41.6143	33.1586	7152.56	41.8063
BraA08g027880.3C	6646.8	598.655	630.482	81.5484	148.318	156.646	643.94	128.837
BraA01g012700.3C	6640.65	6544.37	4057.44	0	0	0	3966.88	0
BraA03g017900.3C	6636.55	291.438	180.418	7.72564	17.0725	1.1434	214.989	8.64719
BraA02g040900.3C	6602.75	18177.8	10042.6	2720.28	2990.89	2547.5	12639.9	2752.89
BraA09g043930.3C	6600.7	1344.89	1404.12	615.476	640.22	659.743	1377.28	638.479
BraA04g004590.3C	6596.6	2675.85	5471.37	658.396	622.08	331.586	3782.74	537.354
BraA09g044070.3C	6590.46	443.655	575.572	96.1413	115.24	101.763	462.66	104.381
BraA04g005440.3C	6589.43	3025.76	2833.74	1024.08	1254.83	962.744	3202.15	1080.55
BraA07g014220.3C	6568.95	3394.24	3173	1466.15	1136.39	1285.18	3203.84	1295.91
BraA02g043200.3C	6548.46	184.701	170.613	542.511	591.136	474.512	175.8	536.053
BraA05g014270.3C	6541.29	16638	15811.1	29315.4	32164.6	30727.8	16056.1	30735.9
BraA10g027990.3C	6529	387.038	344.167	114.168	98.167	86.8985	363.238	99.7444
BraA03g004220.3C	6501.34	263.594	172.574	25.7521	32.011	17.151	272.063	24.9714
BraA02g003440.3C	6469.59	1757.91	1913.02	502.166	615.678	628.871	2143.82	582.238
BraA02g014670.3C	6465.49	431.589	725.594	97.8581	93.8989	117.77	535.961	103.176
BraA04g006230.3C	6437.83	2150.52	2115.01	4531.52	4760.03	4117.39	2065.11	4469.65
BraA07g043020.3C	6432.71	1062.73	1110.94	246.362	179.262	347.594	1143.16	257.739
BraA09g000180.3C	6414.28	5799.07	4821.28	1418.94	1410.62	2088.99	5340.52	1639.52
BraA06g033330.3C	6397.89	4226.78	3923.11	8436.4	8889.45	8576.66	3845.43	8634.17
BraA04g003380.3C	6390.72	1255.78	1130.55	419.76	520.712	424.202	1187.76	454.891
BraA01g025080.3C	6389.69	170.779	139.236	533.927	459.891	485.946	145.335	493.255
BraA04g029260.3C	6389.69	129.941	127.469	11.1593	8.53626	2.2868	127.8	7.32744
BraA06g018040.3C	6386.62	358.265	731.477	75.5396	74.6923	64.0305	495.384	71.4208
BraA06g024840.3C	6380.47	16601.8	11980.1	5535.85	5350.1	5689.57	14188	5525.17
BraA04g017740.3C	6378.42	131.797	161.788	5.15043	16.0055	4.57361	178.783	8.57651
BraA08g019540.3C	6376.38	726.74	558.903	151.079	202.736	160.076	618.388	171.297
BraA08g009650.3C	6368.18	1840.52	2322.88	218.035	355.322	497.38	2649.42	356.912
BraA08g015070.3C	6364.08	465.93	352.992	46.3538	94.9659	48.0229	410.574	63.1142
novel.691	6352.82	218.115	137.275	9.44245	14.9385	19.4378	167.63	14.6062
BraA05g034790.3C	6343.6	214.402	178.457	6.00883	8.53626	0	165.78	4.84836
BraA08g026570.3C	6336.43	5961.49	2576.84	1.71681	0	0	3325.83	0.57227
BraA06g022900.3C	6329.26	241.318	210.814	50.6459	51.2176	34.302	237.778	45.3885
BraA08g030410.3C	6326.18	7565.33	5874.37	17575.8	22067.3	18648.9	6116.42	19430.7
BraA02g018000.3C	6303.65	281.229	277.491	18.0265	51.2176	21.7246	329.644	30.3229
BraA01g003080.3C	6292.38	159.641	233.367	31.761	26.6758	28.585	232.069	29.0073
BraA08g007920.3C	6269.85	8513.9	5763.57	0	1.06703	0	5295.56	0.355678
BraA07g026620.3C	6265.75	452.008	247.094	14.5929	32.011	34.302	308.151	26.9686
BraA03g030120.3C	6260.63	1288.27	2411.13	466.972	412.942	455.074	1836.8	444.996
BraA03g003790.3C	6223.75	813.986	692.256	298.725	265.691	280.133	742.454	281.516
BraA10g018170.3C	6222.73	478.924	422.609	145.07	153.653	165.793	466.451	154.839
BraA06g018160.3C	6220.68	390.75	363.777	36.9114	87.4967	58.3135	434.521	60.9072
BraA07g022360.3C	6212.48	120.659	102.956	9.44245	7.46923	4.57361	112.438	7.16176
BraA07g029150.3C	6212.48	147.575	200.029	7.72564	14.9385	19.4378	160.597	14.034
BraA09g055870.3C	6205.31	1178.75	1128.59	138.203	320.11	205.812	1156.31	221.375
BraA02g034480.3C	6200.19	1589.92	1201.15	355.379	352.121	450.5	1298.09	386
BraA03g011900.3C	6200.19	3413.73	2305.23	375.123	661.56	292.711	2658.17	443.131
BraA03g044370.3C	6192	5076.97	4824.22	1775.18	1692.31	2322.25	5065.98	1929.91
BraA07g040140.3C	6170.49	366.618	209.834	20.6017	21.3407	11.434	241.318	17.7921
BraA03g031620.3C	6168.44	595.871	480.461	184.557	163.256	193.235	560.568	180.349
BraA06g043160.3C	6167.41	1471.11	1624.74	478.99	356.389	359.028	1400.36	398.136
BraA08g016090.3C	6157.17	487.278	481.441	149.362	151.519	164.65	460.848	155.177
BraA09g020130.3C	6152.05	3879.66	2925.91	1299.62	1332.72	1391.52	3661.93	1341.29
BraA02g039240.3C	6146.93	17490.9	17522.1	35271.8	38408.9	32461.2	16935.3	35380.6
BraA03g031880.3C	6142.83	702.608	896.206	274.689	224.077	267.556	889.059	255.441
BraA09g039000.3C	6127.47	7375.99	6019.49	3150.34	3197.9	3027.73	6700.9	3125.32
BraA03g041610.3C	6115.17	87877.9	73189.9	163429	196285	180119	77902.4	179944
BraA03g059880.3C	6079.32	851.111	621.657	31.761	104.569	29.7284	675.3	55.3529
BraA03g009760.3C	6076.25	2107.82	1791.43	797.458	844.023	872.415	2084.72	837.965
BraA06g027050.3C	6066.01	6673.38	6219.52	15396.3	17262.5	14031.8	5942.69	15563.5
BraA03g011050.3C	6053.72	3717.23	3766.22	7252.66	7844.82	6975.89	3610.31	7357.79
BraA10g026070.3C	6048.59	490.062	417.707	105.584	131.245	101.763	546.719	112.864
BraA04g006490.3C	6040.4	954.136	853.063	277.265	336.115	375.036	941.449	329.472
BraA05g042530.3C	6037.33	131.797	118.644	9.44245	3.2011	0	149.72	4.21452
BraA10g033420.3C	6036.3	102.096	208.853	0.858404	3.2011	4.57361	142.915	2.8777
BraA07g036790.3C	6035.28	84.4614	74.5205	493.582	682.901	376.179	63.92	517.554
BraA10g001110.3C	6019.91	6220.45	5974.38	1738.27	1064.9	674.607	6725.44	1159.26
BraA03g040980.3C	5999.43	314.642	258.861	29.1857	62.9549	25.1548	309.305	39.0985
BraA03g013750.3C	5984.06	879.884	914.837	410.317	330.78	351.024	916.803	364.041
BraA04g032310.3C	5975.87	3871.3	3469.12	7123.04	7604.74	7540.73	3506.29	7422.84
BraA09g056720.3C	5967.67	1484.11	1787.51	616.334	718.113	722.63	1665.86	685.692
BraA09g041200.3C	5960.5	2415.04	2243.46	827.502	1090.51	834.683	2331.66	917.564
BraA05g026310.3C	5959.48	56539	47709.8	113937	132881	117514	48620.6	121444
BraA05g003650.3C	5956.41	1229.8	1171.74	2478.21	2413.63	2274.23	1167.9	2388.69
BraA03g054130.3C	5955.38	280.301	345.147	865.271	841.889	876.989	285.648	861.383
BraA10g022610.3C	5945.14	992.19	812.861	192.283	314.775	200.095	903.174	235.717
BraA03g029650.3C	5943.09	475.212	398.096	154.513	139.781	153.216	447.14	149.17
BraA05g025030.3C	5942.06	32410.9	14650.1	397.441	513.243	842.687	19683.9	584.457
BraA01g003460.3C	5938.99	9484.74	7659.92	2524.57	1998.55	3341.02	9164.1	2621.38
BraA02g028700.3C	5922.6	304.432	214.737	939.953	1108.65	784.373	233.832	944.324
BraA06g009510.3C	5910.31	5399.03	5586.09	9611.55	9947.95	10356.9	5462.46	9972.14
BraA10g019360.3C	5902.12	189.342	618.716	13.7345	12.8044	33.1586	363.931	19.8992
BraA05g013660.3C	5898.02	905.872	626.56	92.7077	161.122	74.3211	692.798	109.384
BraA09g024650.3C	5894.95	185.63	213.756	24.8937	34.145	42.3059	234.877	33.7815
BraA08g019180.3C	5892.9	317.427	319.654	107.301	78.9604	89.1853	326.742	91.8154
BraA05g013860.3C	5884.7	676.62	615.774	117.601	192.066	96.0457	627.125	135.238
BraA06g020840.3C	5884.7	587.517	586.358	1465.3	1673.11	1563.03	525.819	1567.14
BraA01g013280.3C	5881.63	269.163	226.503	53.2211	21.3407	28.585	260.142	34.3823
BraA03g031840.3C	5874.46	1573.21	1437.46	3158.93	3570.29	3007.15	1518.45	3245.46
BraA04g009980.3C	5867.29	368.475	385.349	933.085	1347.66	1215.44	343.805	1165.39
BraA06g033870.3C	5863.19	44.5511	44.124	181.982	315.842	369.319	42.533	289.047
BraA03g037440.3C	5857.05	511.409	721.672	195.716	165.39	206.956	639.45	189.354
BraA10g002800.3C	5855	684.973	453.986	45.4954	58.6868	32.0152	457.843	45.3992
BraA09g005210.3C	5830.41	12535.6	11344.8	22509.9	23628.4	22742.3	11455.4	22960.2
BraA03g038540.3C	5823.24	3295.85	2937.67	1088.46	625.281	817.532	2960.46	843.757
BraA01g015780.3C	5820.17	15858.3	12332.2	512.467	1333.79	638.018	16206.8	828.092
BraA01g037700.3C	5820.17	157.785	181.398	7.72564	6.4022	1.1434	141.059	5.09041
BraA07g025380.3C	5813	132.725	130.411	0.858404	8.53626	0	124.929	3.13156
BraA03g026770.3C	5810.95	226.468	203.951	54.0795	58.6868	46.8795	225.077	53.2152
BraA03g019360.3C	5787.39	602.368	634.404	139.92	101.368	179.514	575.465	140.267
BraA03g024560.3C	5749.49	1418.21	1315.87	2573.5	2714.53	2823.06	1325.87	2703.7
BraA06g016090.3C	5738.23	308.145	275.53	72.106	58.6868	90.3287	291.868	73.7072
BraA01g002710.3C	5732.08	593.086	301.023	0.858404	1.06703	0	410.37	0.641812
BraA01g003770.3C	5709.54	1586.2	1223.7	279.84	486.567	408.194	1491.82	391.534
BraA01g019720.3C	5701.35	8797.91	8271.77	19312.4	19198.1	17282.5	7905.49	18597.6
BraA07g015340.3C	5696.23	199.552	199.048	31.761	19.2066	6.86041	219.251	19.276
BraA09g039860.3C	5688.03	991.262	936.408	2787.24	2144.74	2789.9	880.54	2573.96
BraA07g033020.3C	5682.91	1146.26	1104.08	266.105	283.831	335.017	1002.44	294.984
BraA09g000980.3C	5682.91	266.378	271.607	42.0618	48.0165	22.868	243.519	37.6488
BraA07g015870.3C	5678.82	1054.38	848.16	309.884	378.797	387.613	976.642	358.765
BraA05g016190.3C	5676.77	960.633	899.148	3058.49	3337.68	2780.75	789.964	3058.98
BraA05g035700.3C	5675.74	2773.31	2820.99	1461	1540.8	1511.58	2793.14	1504.46
BraA10g007770.3C	5674.72	11736.4	10450.5	22757.2	23590	23355.1	10341.9	23234.1
BraA02g001600.3C	5671.64	4426.34	2979.84	1187.17	1333.79	1281.75	3564.74	1267.57
BraA01g009960.3C	5667.55	284.013	313.77	30.0441	22.4077	41.1625	252.184	31.2048
BraA10g004600.3C	5667.55	168.923	172.574	13.7345	32.011	11.434	173.925	19.0598
BraA02g031210.3C	5656.28	938.357	920.72	413.751	363.858	387.613	1008.25	388.407
BraA02g019700.3C	5655.26	3500.04	2899.43	567.405	797.073	268.699	3355.51	544.393
BraA10g018340.3C	5647.06	584.733	537.332	174.256	227.278	165.793	560.106	189.109
BraA08g009150.3C	5639.89	3760.85	4696.75	102.15	72.5582	75.4645	3181.81	83.3909
BraA01g023930.3C	5634.77	585.661	584.397	179.406	171.792	227.537	654.293	192.912
BraA01g006800.3C	5627.6	271.947	268.666	80.69	68.2901	88.0419	280.587	79.0073
BraA09g064980.3C	5621.45	341.558	382.408	111.593	115.24	125.774	395.994	117.535
BraA03g031820.3C	5617.36	14926.5	13789.2	26575.3	27802.6	26916.8	13727.6	27098.3
BraA08g007500.3C	5616.33	818.626	717.75	1665.3	1539.73	1732.25	742.255	1645.76
BraA02g000220.3C	5608.14	2673.07	2745.49	4969.3	4736.56	4825.15	2677.2	4843.67
BraA07g041730.3C	5606.09	1885.07	2135.6	832.652	561.259	764.936	2137.14	719.616
BraA07g021060.3C	5605.06	182.845	140.216	25.7521	29.8769	26.2982	158.561	27.3091
BraA03g024700.3C	5597.89	253.384	308.868	44.637	71.4912	44.5927	345.162	53.5736
BraA03g049900.3C	5579.46	124.372	117.664	19.7433	16.0055	17.151	131.553	17.6333
BraA10g018700.3C	5579.46	4119.12	4275.12	7536.79	7846.96	8479.47	4066.18	7954.4
BraA06g006120.3C	5573.31	327.636	249.055	42.0618	48.0165	60.6003	396.411	50.2262
BraA02g009550.3C	5571.26	1292.91	1436.48	594.016	505.774	647.165	1390.54	582.318
BraA01g034730.3C	5570.24	288.654	115.703	7.72564	5.33516	9.14721	169.271	7.40267
BraA09g001670.3C	5559.99	584.733	544.195	90.9909	130.178	60.6003	822.229	93.923
BraA06g029220.3C	5535.41	3563.16	1360.98	51.5043	43.7483	50.3097	1922.04	48.5208
BraA01g009150.3C	5523.12	535.541	520.663	1164.85	1105.45	1043.93	521.763	1104.74
BraA09g038480.3C	5513.9	144.791	107.859	3.43362	5.33516	4.57361	109.142	4.44746
BraA08g003230.3C	5508.78	542.038	569.689	70.3891	133.379	131.491	714.064	111.753
BraA05g041340.3C	5503.66	113.234	94.1311	12.8761	7.46923	6.86041	118.63	9.06857
BraA08g008980.3C	5497.51	2003.87	1998.32	615.476	720.247	419.628	1917.93	585.117
BraA02g017820.3C	5496.49	23800.5	21560.9	44959.8	46187.6	41567.2	21657.7	44238.2
BraA04g015630.3C	5487.27	729.524	583.417	145.07	235.814	146.355	675.63	175.747
BraA05g009230.3C	5486.24	1150.9	865.81	351.946	417.21	353.311	1009.92	374.156
BraA05g028880.3C	5486.24	40936	35231.5	84102.2	99999.1	89703.3	34669.8	91268.2
BraA07g032730.3C	5482.15	1841.44	1809.08	5523.83	4821.92	7995.81	1624.86	6113.85
BraA06g008190.3C	5470.88	326.708	326.517	760.546	733.052	691.758	323.588	728.452
BraA06g034520.3C	5458.59	377.756	311.809	79.8316	106.703	72.0343	331.945	86.1897
BraA09g022540.3C	5446.3	1517.52	1434.52	3015.57	3233.11	2948.83	1384.86	3065.84
BraA08g011820.3C	5438.1	6488.68	6092.05	1508.22	2592.89	1667.08	6314.94	1922.73
BraA01g019830.3C	5437.08	303.504	295.14	872.139	1078.77	815.245	264.422	922.051
BraA09g055960.3C	5425.81	259.881	244.153	817.201	1128.92	668.89	246.201	871.67
BraA05g040880.3C	5420.69	1560.22	1496.29	149.362	390.534	294.998	1472.61	278.298
BraA03g024480.3C	5412.49	18032.1	16380.8	33399.7	37840.2	32054.1	16605.8	34431.3
BraA08g004460.3C	5411.47	252.456	115.703	12.8761	7.46923	12.5774	162.327	10.9742
BraA08g009500.3C	5409.42	22734	21734.5	42656.7	38580.7	45197.5	21831.9	42145
BraA10g001300.3C	5407.37	295.151	172.574	0.858404	7.46923	1.1434	182.54	3.15701
BraA10g000610.3C	5402.25	5346.13	3563.25	48.0706	61.8879	9.14721	3689.89	39.7019
BraA01g039580.3C	5401.23	30468.3	26834.2	61286.6	60827.3	66270.4	26375.5	62794.8
BraA03g019440.3C	5401.23	126.228	81.3842	544.228	666.895	383.04	88.6661	531.388
BraA04g008160.3C	5398.15	1754.2	1886.54	560.538	730.917	814.102	1872.22	701.852
BraA08g034170.3C	5392.01	137.366	82.3647	5.15043	6.4022	4.57361	103.632	5.37541
BraA09g027250.3C	5390.98	2060.49	2048.33	3637.06	3854.12	3634.87	2023.46	3708.68
BraA08g032530.3C	5381.76	1883.21	1548.26	359.671	575.131	355.598	1592.82	430.133
BraA01g038640.3C	5370.5	419.523	478.5	153.654	160.055	141.782	502.839	151.83
BraA07g031310.3C	5362.3	394.463	464.772	149.362	163.256	131.491	430.84	148.037
BraA03g004000.3C	5355.13	182.845	127.469	447.229	641.287	562.554	153.63	550.356
BraA06g003250.3C	5338.74	6459.91	6039.1	12469.2	13823.4	11790.8	5930.55	12694.4
BraA06g028880.3C	5336.69	802.848	811.881	329.627	380.931	373.892	817.54	361.483
BraA01g015520.3C	5325.43	1059.02	1082.51	357.096	444.953	371.606	1227.71	391.218
BraA10g029620.3C	5324.4	1542.58	1439.42	414.609	380.931	248.118	1339.54	347.886
BraA09g008410.3C	5322.35	267.307	125.508	6.00883	17.0725	11.434	174.642	11.5051
BraA09g065630.3C	5310.06	3337.62	2864.13	1412.93	1339.13	1444.12	2978.89	1398.73
BraA03g016870.3C	5303.92	191.198	264.744	14.5929	34.145	40.0191	280.02	29.5857
BraA01g024210.3C	5297.77	1101.71	933.467	224.902	273.16	243.545	893.841	247.202
BraA08g027170.3C	5296.74	8499.98	7698.16	16260.8	15532.8	15749.2	7648.78	15847.6
BraA05g006330.3C	5294.7	3921.42	3323.02	7102.44	6783.13	7201.14	3581.51	7028.9
BraA09g044960.3C	5292.65	59.4015	70.5983	383.707	402.271	283.564	51.8692	356.514
BraA08g032480.3C	5288.55	227.396	175.515	18.8849	42.6813	18.2944	236.736	26.6202
BraA01g017790.3C	5275.23	196.767	246.114	52.3627	44.8154	62.8871	231.962	53.355
BraA03g004240.3C	5269.09	1026.53	1038.38	6.00883	8.53626	0	837.172	4.84836
BraA08g034960.3C	5269.09	1675.31	1769.86	3828.48	4165.7	3403.91	1612.4	3799.36
BraA09g065980.3C	5260.89	9127.4	8034.48	1208.63	1864.11	1885.47	7284.76	1652.74
BraA03g015400.3C	5259.87	852.968	523.604	46.3538	116.307	27.4416	666.111	63.3673
BraA08g017810.3C	5259.87	2855.91	3659.35	12.8761	6.4022	1.1434	2398.81	6.80722
BraA07g021000.3C	5241.43	475.212	352.992	0.858404	0	0	388.06	0.286135
BraA09g007110.3C	5239.38	1203.81	1024.66	520.193	409.741	441.353	1153.23	457.096
BraA01g026460.3C	5232.21	121.587	147.08	13.7345	17.0725	26.2982	142.82	19.0351
BraA03g032180.3C	5211.73	24175.5	20866.7	42838.7	43469.8	43058.2	21591.9	43122.2
BraA07g023500.3C	5204.56	6265.92	4353.56	1024.08	1756.34	878.132	5270.93	1219.51
novel.817	5193.29	1344.89	1276.65	2941.75	2892.73	2664.13	1213.58	2832.87
BraA05g013790.3C	5186.12	3518.61	1347.25	0	0	0	1838.43	0
BraA05g029400.3C	5171.78	3930.71	2387.6	576.848	586.868	372.749	2683.82	512.155
BraA01g008520.3C	5170.75	175.42	132.372	25.7521	33.078	22.868	168.836	27.2327
BraA07g025120.3C	5162.56	446.439	1742.41	0	0	0	1536.44	0
BraA07g034810.3C	5159.49	4025.38	3583.85	1791.49	2027.36	1894.62	3760.13	1904.49
BraA04g014020.3C	5153.34	972.699	913.856	391.432	403.338	383.04	898.93	392.603
BraA10g019910.3C	5140.02	1068.3	1048.19	116.743	310.507	160.076	1207.07	195.775
BraA04g030710.3C	5132.85	173.564	154.924	14.5929	29.8769	32.0152	173.686	25.495
BraA02g008820.3C	5131.83	647.847	668.723	1568.3	1786.21	1359.5	620.844	1571.34
BraA07g041190.3C	5125.68	35564.8	30042.5	72877.7	85724.3	72779.8	30025.1	77127.3
BraA05g028520.3C	5123.64	1369.95	1264.89	612.901	551.656	668.89	1349.12	611.149
BraA07g032620.3C	5122.61	217.187	247.094	648.954	680.767	530.538	222.365	620.086
BraA01g011040.3C	5119.54	4222.14	3712.3	8304.2	7410.54	7419.53	3949.79	7711.43
BraA09g015570.3C	5118.51	333.205	334.361	124.469	93.8989	107.48	337.587	108.616
BraA09g011560.3C	5117.49	10992.1	9640.59	18804.2	22630.7	21045.4	10237.7	20826.8
BraA03g028390.3C	5116.46	180.989	189.243	12.0177	36.2791	14.8642	224.476	21.0537
BraA03g028660.3C	5107.25	285.869	310.829	47.2122	91.7648	61.7437	310.891	66.9069
BraA06g020000.3C	5106.22	1488.75	1680.63	3037.03	2974.89	2956.84	1548.13	2989.59
BraA05g040970.3C	5097	442.726	305.926	24.0353	60.8209	42.3059	327.74	42.3873
BraA03g033670.3C	5094.95	32624.4	28824.7	57250.4	59853.1	60204.7	29169.6	59102.7
BraA06g035760.3C	5094.95	452.936	134.333	22.3185	20.2736	4.57361	294.091	15.7219
BraA04g001960.3C	5093.93	614.434	858.946	239.495	166.457	221.82	861.93	209.257
BraA10g023870.3C	5093.93	8166.77	8595.35	15235	14604.5	15578.8	8062.12	15139.4
BraA05g034030.3C	5084.71	645.063	555.962	74.6812	141.915	53.7399	553.306	90.1121
BraA02g023600.3C	5083.69	170.779	228.464	5.15043	26.6758	17.151	191.467	16.3258
BraA03g017510.3C	5079.59	920.722	741.282	167.389	203.803	122.344	728.818	164.512
BraA02g022060.3C	5067.3	3376.6	3314.2	5930.72	6699.9	6639.73	3200.98	6423.45
BraA10g027170.3C	5060.13	1130.48	861.888	12.0177	36.2791	5.71701	925.666	18.0046
BraA03g013140.3C	5053.98	9713.07	8345.31	17065.1	17624.2	16290	8911.79	16993.1
BraA02g039660.3C	5045.79	20701.4	19378.3	36547.4	39145.2	38137	18968	37943.2
BraA07g031830.3C	5042.71	346.199	370.641	18.0265	25.6088	48.0229	296.65	30.5527
BraA03g025720.3C	5036.57	966.202	849.141	333.919	417.21	307.575	949.626	352.901
BraA02g042070.3C	5023.25	296.079	227.483	27.4689	44.8154	17.151	232.907	29.8118
BraA09g011650.3C	5016.08	10379.5	9629.81	21376.8	17715.9	19990.1	9694.23	19694.3
BraA09g035430.3C	5016.08	235.75	127.469	8.58404	8.53626	5.71701	147.705	7.61244
BraA09g046730.3C	5008.91	490.062	605.969	165.672	171.792	220.677	588.986	186.047
BraA03g027750.3C	5006.86	386.109	246.114	0	2.13407	0	284.833	0.711355
novel.931	5006.86	5915.09	5237.02	10902.6	10500.7	11410	5282.53	10937.8
BraA06g044370.3C	5001.74	4366.93	4265.32	8078.44	7423.35	8343.4	4359.6	7948.4
BraA03g053510.3C	4999.69	309.073	169.632	4.29202	13.8714	12.5774	192.688	10.247
BraA01g040550.3C	4998.67	2902.32	3203.4	6641.47	7302.77	5665.55	2978.29	6536.6
BraA01g042910.3C	4994.57	110.45	97.0727	0.858404	9.60329	1.1434	113.22	3.86837
BraA09g000330.3C	4993.55	1257.64	1082.51	2274.77	2834.04	2604.67	1132.07	2571.16
BraA01g015790.3C	4990.47	12624.7	11357.5	22068.7	24517.2	21661.7	11617.7	22749.2
BraA03g025990.3C	4987.4	289.582	425.551	101.292	70.4242	94.9023	407.731	88.8727
BraA03g028630.3C	4987.4	318.355	307.887	67.8139	88.5637	73.1777	288.303	76.5185
BraA03g033990.3C	4987.4	2538.48	2556.25	4808.78	4439.92	4673.08	2456.92	4640.6
BraA05g031070.3C	4975.11	3529.75	3350.48	1864.45	1954.8	1775.7	3540.69	1864.99
BraA01g039770.3C	4962.82	126.228	103.936	373.406	309.439	402.477	109.158	361.774
BraA08g022530.3C	4958.72	36.1978	33.3381	199.15	203.803	147.499	29.3245	183.484
BraA06g006490.3C	4939.26	1792.25	1654.16	3631.91	3544.68	3096.33	1670.52	3424.31
BraA03g041520.3C	4938.23	520.691	538.312	1126.23	1445.83	1540.16	544.89	1370.74
BraA03g036450.3C	4935.16	484.493	504.974	2055.02	2224.76	1308.05	423.035	1862.61
BraA07g018120.3C	4935.16	2985.85	2616.06	5419.11	5240.2	5140.73	2709.98	5266.68
BraA09g007150.3C	4935.16	398.175	639.307	0	1.06703	0	408.994	0.355678
BraA05g036790.3C	4933.11	4826.37	5555.7	2175.2	1752.07	1931.21	6174.45	1952.82
BraA05g006990.3C	4931.06	22921.5	21255	46118.6	47661.2	41439.2	20611.9	45073
BraA09g002920.3C	4910.58	6433.92	6609.77	11899.2	12406.4	10924.1	6485.99	11743.2
BraA07g036960.3C	4909.55	33.4133	29.416	234.344	282.764	138.352	26.0647	218.487
BraA03g037790.3C	4902.38	713.746	417.707	121.893	144.049	98.3325	529.091	121.425
BraA02g041540.3C	4901.36	2886.54	1219.78	0	0	0	1533.01	0
novel.729	4900.33	4372.5	4270.22	8161.71	9147.67	8556.07	4036.68	8621.82
BraA02g013300.3C	4895.21	1150.9	1270.77	343.362	287.032	401.334	1600.39	343.909
BraA04g010370.3C	4881.9	875.243	743.243	188.849	187.798	134.921	702.021	170.523
BraA10g018840.3C	4880.87	132.725	135.313	19.7433	21.3407	22.868	172.999	21.3173
BraA04g022410.3C	4866.53	2829.92	2675.87	4819.94	5552.84	5293.95	2775.25	5222.24
BraA03g043650.3C	4865.51	390.75	348.089	1118.5	1647.5	1096.52	319.006	1287.51
BraA04g022770.3C	4859.36	138.294	83.3452	6.86723	0	1.1434	110.072	2.67021
BraA05g008240.3C	4858.34	368.475	238.269	13.7345	40.5472	12.5774	262.341	22.2864
BraA02g039310.3C	4857.31	76.1081	45.1045	262.672	259.289	228.68	56.4518	250.214
BraA02g020900.3C	4855.26	47154.5	40766.6	96722.4	109756	94409.5	39968.8	100296
BraA07g022530.3C	4854.24	1403.36	1172.72	3843.93	2822.3	4603.33	1289.25	3756.52
novel.540	4853.22	9544.14	9179.74	18488.3	19860.7	18086.3	8686.68	18811.8
BraA03g057140.3C	4849.12	114.162	78.4426	6.86723	4.26813	1.1434	158.097	4.09292
BraA09g006110.3C	4847.07	13742.2	12712.6	27382.2	29267.6	24426.5	12430	27025.5
BraA01g002570.3C	4842.97	440.87	477.519	164.814	193.133	182.944	456.363	180.297
BraA06g023840.3C	4841.95	22340.5	20590.2	39562.1	40625.1	38478.9	20398.4	39555.4
BraA01g004070.3C	4832.73	79.8207	91.1895	6.86723	9.60329	4.57361	91.8302	7.01471
BraA02g007980.3C	4825.56	5363.77	5326.25	12240	13075.4	10405	4917.83	11906.8
BraA03g041380.3C	4814.29	887.309	941.311	144.212	319.043	176.084	971.465	213.113
BraA01g034380.3C	4802	3091.66	2686.66	573.414	1036.09	536.255	2770.48	715.253
BraA08g016250.3C	4798.93	429.732	249.055	30.9026	49.0835	46.8795	292.16	42.2885
BraA03g033810.3C	4791.76	762.937	714.808	1478.17	2006.02	1814.58	695.738	1766.26
BraA10g033570.3C	4790.73	412.098	374.563	832.652	982.737	836.97	379.675	884.12
BraA03g028960.3C	4779.46	212.546	537.332	69.5307	38.4132	35.4454	501.258	47.7965
BraA05g033010.3C	4764.1	118.803	102.956	6.86723	13.8714	2.2868	107.722	7.67515
BraA03g047190.3C	4762.05	26842	22758.2	50618.4	56478	49303.5	23134.4	52133.3
BraA05g039720.3C	4758.98	146336	124464	252479	263208	287467	129182	267718
BraA03g041620.3C	4746.69	2148.66	1862.03	3886.85	3780.5	3709.19	1938.85	3792.18
BraA01g033080.3C	4745.66	872.459	854.044	278.981	341.45	303.001	1027.57	307.811
BraA10g024160.3C	4743.61	304.432	171.593	14.5929	2.13407	3.4302	191.453	6.71905
BraA06g013810.3C	4741.56	6477.54	4115.29	35.1946	117.374	16.0076	5162.68	56.1919
BraA06g014170.3C	4735.42	2237.76	2214.04	4722.94	3878.66	4505	2176.03	4368.87
BraA02g013430.3C	4729.27	317.427	248.075	36.053	78.9604	40.0191	291.615	51.6775
BraA03g013440.3C	4729.27	447.367	639.307	154.513	174.993	149.786	653.814	159.764
BraA01g040520.3C	4728.25	7016.8	7542.25	13843.5	13461.7	14564.6	6838.14	13956.6
BraA10g017740.3C	4720.05	736.949	616.755	238.636	122.709	169.223	675.219	176.856
BraA06g005680.3C	4713.91	123.444	175.515	0.858404	9.60329	10.2906	132.09	6.91744
BraA01g000200.3C	4711.86	381.469	248.075	0	0	2.2868	262.771	0.762268
BraA10g032750.3C	4703.67	226.468	339.264	0	0	0	214.527	0
BraA06g007950.3C	4699.57	29110.4	28455	56459.8	59158.4	52849.2	26866.1	56155.8
BraA02g012390.3C	4696.49	240.39	252.977	14.5929	34.145	3.4302	236.158	17.3894
BraA09g039510.3C	4695.47	153.144	207.873	26.6105	44.8154	27.4416	181.115	32.9558
BraA06g000980.3C	4692.4	681.26	676.567	1299.62	1399.95	1298.9	650.302	1332.83
BraA04g000040.3C	4690.35	579.164	679.509	133.911	237.948	187.518	674.954	186.459
BraA07g039280.3C	4690.35	4660.23	4721.26	7800.32	7945.13	8462.32	4652.03	8069.25
BraA01g021200.3C	4685.23	35.2696	47.0655	181.123	170.725	171.51	36.6639	174.453
BraA07g036130.3C	4681.13	4582.27	3322.04	1426.67	1362.6	1644.21	3755.71	1477.83
BraA08g020990.3C	4673.96	257.097	297.101	82.4068	101.368	78.8947	291.945	87.5565
BraA03g019610.3C	4672.94	5929.94	4747.74	2355.46	2108.46	2658.41	5305.69	2374.11
BraA09g016910.3C	4657.57	3222.53	1325.68	8.58404	2.13407	0	1846.58	3.5727
novel.258	4649.38	11779.1	12601.8	23872.2	26615	23228.2	11348.5	24571.8
BraA05g037000.3C	4648.35	250.6	207.873	44.637	67.2231	34.302	233.062	48.7207
BraA06g018870.3C	4644.25	3229.03	3165.16	5579.63	5562.44	5371.7	3110.64	5504.59
BraA10g025200.3C	4637.08	54262.3	47071.4	97700.1	106858	94102	47995.4	99553.4
BraA01g010550.3C	4631.96	49346.8	52490.8	107317	122568	105021	46294	111635
BraA08g033270.3C	4629.91	1369.95	1237.43	196.575	449.221	270.986	1299.68	305.594
BraA09g044380.3C	4629.91	2865.19	2826.87	1548.56	1631.49	1591.62	2815.49	1590.56
BraA07g014770.3C	4625.82	675.692	654.015	1389.76	2179.95	1956.36	620.101	1842.02
BraA04g009180.3C	4612.5	611.649	592.241	131.336	235.814	146.355	619.477	171.168
BraA09g023000.3C	4607.38	121.587	123.547	355.379	324.378	391.043	111.075	356.934
BraA07g030300.3C	4606.35	8174.2	7566.77	13312.1	13337.9	13330.9	7733.01	13327
BraA09g025620.3C	4601.23	3970.62	3817.21	1837.84	1649.63	2132.44	4045.69	1873.31
BraA01g023950.3C	4593.04	3845.32	3736.81	7100.72	6705.23	6734.64	3615.88	6846.86
BraA06g034290.3C	4581.77	232.965	256.899	39.4866	54.4187	54.8833	339.471	49.5962
BraA04g002640.3C	4578.7	1187.1	715.789	202.583	260.356	125.774	911.204	196.238
BraA10g031650.3C	4578.7	98.3837	80.4036	4.29202	7.46923	11.434	94.764	7.73176
BraA09g000100.3C	4574.6	376.828	401.038	107.301	156.854	126.918	414.643	130.357
BraA03g024800.3C	4570.5	3105.58	2751.37	1291.04	1492.78	1396.09	2831.87	1393.3
BraA07g024470.3C	4567.43	10569.7	9895.53	17565.5	17168.6	19009.1	10106.1	17914.4
BraA01g005650.3C	4566.41	1749.56	1650.24	3753.8	3908.54	3552.55	1539.92	3738.3
BraA04g011100.3C	4546.94	252.456	238.269	700.458	982.737	751.215	210.352	811.47
BraA10g002450.3C	4531.58	85589.1	79585.9	156430	170789	155488	77100.6	160902
BraA07g019990.3C	4530.56	426.948	579.495	140.778	142.982	161.22	469.325	148.327
BraA08g010100.3C	4529.53	1238.15	1148.2	2261.9	2957.81	2630.97	1135.18	2616.89
BraA04g031380.3C	4528.51	373.115	854.044	135.628	81.0945	101.763	848.144	106.162
BraA06g013030.3C	4528.51	2147.73	2154.23	3746.93	3594.83	3805.24	2116.87	3715.67
BraA05g007950.3C	4527.48	1454.41	1367.84	2928.02	3720.74	2897.38	1323.16	3182.05
BraA01g008290.3C	4524.41	415.81	336.323	117.601	145.116	134.921	394.457	132.546
BraA09g019970.3C	4516.22	464.074	368.68	1564.01	1935.6	1198.28	349.287	1565.96
BraA06g002130.3C	4514.17	620.931	544.195	213.743	264.624	243.545	593.58	240.637
BraA01g031770.3C	4508.02	6777.33	5762.59	1861.88	2324	2944.26	6393.52	2376.71
BraA02g022250.3C	4508.02	367.546	141.197	0	0	0	200.311	0
BraA04g020550.3C	4504.95	1231.65	1188.41	2227.56	2298.39	2215.91	1154.27	2247.29
BraA07g008140.3C	4498.8	116.947	96.0922	4.29202	10.6703	1.1434	99.0109	5.36858
BraA06g011260.3C	4496.75	968.058	908.953	1915.96	1867.31	1675.08	911.114	1819.45
BraA10g024400.3C	4491.63	38.9822	41.1824	196.575	142.982	210.386	35.9404	183.314
BraA01g010750.3C	4489.58	413.026	403.979	140.778	129.111	152.072	387.059	140.654
BraA01g017580.3C	4486.51	1460.9	1904.19	12.8761	28.8099	2.2868	1435.48	14.6576
BraA06g028400.3C	4480.36	28262.1	25545.8	56126.8	59621.5	52189.4	24733.3	55979.2
BraA04g017820.3C	4478.32	3017.41	2929.83	6129.86	6181.32	5680.42	2743.82	5997.2
BraA04g026140.3C	4474.22	1102.64	1246.26	2442.16	2193.82	2709.86	1127.82	2448.61
BraA07g021770.3C	4472.17	447.367	245.133	32.6194	48.0165	25.1548	289.902	35.2636
BraA02g020890.3C	4456.8	301.648	281.413	49.7874	76.8264	58.3135	263.666	61.6424
BraA06g042550.3C	4450.66	511.409	624.599	242.07	230.479	235.541	602.654	236.03
BraA01g002360.3C	4448.61	95780.2	84162	174635	209915	184834	83376.1	189795
BraA07g029730.3C	4446.56	721.171	646.171	1398.34	1327.39	1281.75	666.79	1335.83
BraA03g033720.3C	4445.54	248.744	398.096	0	0	1.1434	277.072	0.381134
BraA01g026180.3C	4440.42	549.463	598.125	145.929	217.675	114.34	642.023	159.315
BraA03g024000.3C	4439.39	7460.45	6880.39	12118.1	12372.2	11947.4	7062.46	12145.9
BraA06g023150.3C	4439.39	1003.33	976.61	1916.82	1943.07	1757.41	952.251	1872.43
BraA09g004530.3C	4435.29	3099.09	2647.44	1300.48	1541.86	1430.4	2895.44	1424.25
BraA07g034610.3C	4429.15	1342.1	1377.65	2423.28	2647.31	2383.99	1328.26	2484.86
BraA03g007320.3C	4427.1	1877.64	1390.39	261.813	523.913	278.99	1529.46	354.905
BraA08g030930.3C	4406.61	2054.92	1820.85	717.626	945.391	648.309	1937.58	770.442
BraA01g013480.3C	4405.59	2202.49	2066.96	4334.08	5048.13	3897.86	2065.74	4426.69
BraA03g040590.3C	4400.47	2024.29	2336.61	4299.75	3859.46	4423.82	2136.17	4194.34
BraA04g007070.3C	4400.47	1092.43	1174.68	2001.8	2112.72	2031.82	1117.63	2048.78
BraA10g019440.3C	4399.44	227.396	175.515	51.5043	50.1505	29.7284	207.713	43.7944
BraA06g038170.3C	4392.27	1241.86	1163.89	297.008	492.969	281.277	1184.67	357.085
BraA06g040670.3C	4392.27	7450.24	6999.04	3187.26	2258.91	3275.85	7083.92	2907.34
BraA07g000280.3C	4391.25	707.249	750.107	1418.94	1312.45	1477.27	720.354	1402.89
BraA01g000850.3C	4390.22	551.32	619.696	1403.49	1121.45	1337.78	582.91	1287.57
BraA07g030240.3C	4384.08	269.163	221.6	0	0	0	185.098	0
novel.1304	4377.93	1983.45	1896.35	3601.86	4033.38	3432.49	1869.62	3689.25
BraA02g024640.3C	4375.88	23435.7	21030.5	39685.7	40731.8	38202.2	21399.2	39539.9
BraA07g020000.3C	4372.81	550.392	613.813	176.831	231.546	211.529	672.828	206.636
BraA03g047170.3C	4370.76	26935.8	23277.8	45866.3	50438.6	45434.2	24074	47246.4
BraA09g044390.3C	4361.54	749.015	697.158	139.92	233.68	168.08	654.143	180.56
BraA05g030820.3C	4358.47	1003.33	877.576	1737.41	1804.35	1777.99	928.117	1773.25
BraA09g004750.3C	4356.42	418.595	549.098	172.539	149.385	102.906	496.015	141.61
BraA06g025300.3C	4349.25	12853	12003.7	22470.4	21014.1	20599.5	12188.2	21361.4
BraA09g060910.3C	4345.15	11729	10811.3	22049	20671.6	20930	10572.7	21216.9
BraA09g019210.3C	4342.08	232.965	183.36	24.8937	44.8154	51.4531	208.428	40.3874
BraA09g043990.3C	4339.01	944.854	809.92	32.6194	145.116	118.914	814.372	98.8832
BraA02g016890.3C	4334.91	398.175	234.347	1.71681	0	0	253.862	0.57227
BraA04g000230.3C	4331.84	1483.18	1328.62	2800.11	3493.47	2755.6	1353.48	3016.39
BraA10g000450.3C	4324.67	813.986	763.835	1570.88	1473.57	1591.62	746.851	1545.36
BraA03g025900.3C	4321.59	219.971	123.547	12.8761	23.4747	6.86041	156.503	14.4037
BraA03g043350.3C	4315.45	1316.11	1007.99	133.911	148.318	131.491	906.837	137.907
BraA01g034090.3C	4307.25	1848.87	577.533	0	0	0	935.475	0
BraA09g003100.3C	4307.25	933.717	2199.33	9.44245	6.4022	41.1625	1716.64	19.0024
BraA05g008720.3C	4306.23	349.912	83.3452	2.57521	7.46923	2.2868	173.441	4.11042
BraA02g022100.3C	4304.18	1815.46	1540.42	3427.61	3096.53	3506.81	1600.39	3343.65
BraA02g028310.3C	4302.13	1521.23	1171.74	354.521	487.634	296.141	1250.7	379.432
BraA09g043730.3C	4297.01	19351	18810.5	36695.1	38101.6	34019.6	17845.5	36272.1
BraA06g034270.3C	4290.87	239.462	185.321	24.0353	45.8824	18.2944	197.249	29.4041
BraA09g053960.3C	4288.82	676.62	664.801	1313.36	1408.48	1402.95	623.323	1374.93
BraA06g032870.3C	4281.65	5502.99	5185.05	3049.91	2791.36	3006	5613.36	2949.09
BraA07g040960.3C	4277.55	4370.65	4164.32	754.537	1629.36	791.234	4394.78	1058.38
BraA03g000250.3C	4275.5	465.002	448.103	863.555	961.397	1029.06	448.114	951.338
BraA06g029140.3C	4275.5	1306.83	1198.21	2564.91	2430.7	2506.34	1163.48	2500.65
BraA08g000760.3C	4272.43	249.672	221.6	744.236	806.677	705.479	197.722	752.131
BraA05g005100.3C	4270.38	61631.8	64308.2	166264	174034	131018	55788.5	157105
BraA08g019990.3C	4262.18	1668.81	1872.82	4348.68	5049.2	3623.44	1609.05	4340.44
BraA09g056030.3C	4258.09	597.727	470.655	177.69	185.664	131.491	507.726	164.948
BraA07g033260.3C	4252.97	665.482	526.546	260.096	210.205	229.824	599.133	233.375
BraA09g029430.3C	4252.97	677.548	705.003	1364	1409.55	1536.73	718.637	1436.76
BraA02g009940.3C	4234.53	299.792	220.62	0.858404	0	0	233.905	0.286135
BraA02g008630.3C	4232.48	13961.2	12701.8	29596.1	29773.4	26887.1	12039.8	28752.2
BraA09g052420.3C	4228.38	465.002	403.979	1001.76	1205.75	904.431	412.92	1037.31
BraA03g022840.3C	4227.36	1418.21	1337.45	637.794	689.303	756.932	1423.2	694.676
BraA03g034660.3C	4227.36	1466.47	852.083	24.0353	77.8934	26.2982	1042.59	42.7423
BraA09g053860.3C	4227.36	360.121	412.804	90.1324	62.9549	132.635	391.827	95.2407
BraA03g048080.3C	4226.33	742.518	667.742	240.353	167.524	209.242	641.831	205.707
BraA07g026660.3C	4210.97	201.408	116.683	0	0	0	138.126	0
BraA03g014860.3C	4206.87	1311.47	1009.95	269.539	451.355	228.68	1204.02	316.525
BraA07g004210.3C	4199.7	3592.86	4389.84	1873.04	1765.94	2129.01	4003.78	1922.66
BraA04g024020.3C	4198.68	797.279	695.197	1374.31	1506.65	1526.44	740.255	1469.13
BraA01g016450.3C	4197.65	1512.88	1245.28	24.0353	51.2176	22.868	1056.3	32.707
BraA03g024340.3C	4193.56	119.731	107.859	17.1681	13.8714	25.1548	119.567	18.7314
BraA09g062100.3C	4192.53	94.6711	183.36	14.5929	24.5418	13.7208	149.356	17.6185
BraA03g004570.3C	4183.31	2574.68	2479.77	1276.45	1230.29	1144.54	2805.08	1217.09
BraA03g050750.3C	4180.24	1314.26	656.957	0	0	0	737.992	0
BraA07g020840.3C	4180.24	128.084	115.703	3.43362	0	0	106.529	1.14454
BraA02g003100.3C	4178.19	309.073	215.717	3.43362	26.6758	4.57361	227.512	11.561
BraA10g012700.3C	4177.17	1747.7	1569.83	775.997	647.689	856.408	1725.22	760.031
BraA03g024510.3C	4175.12	1159.26	1225.67	3140.04	3785.83	2757.88	1040.47	3227.92
BraA09g061170.3C	4172.04	642.278	773.64	297.866	195.267	179.514	738.295	224.216
BraA10g029000.3C	4155.66	5986.55	5921.43	10750.7	11278.5	10344.4	5631.8	10791.2
BraA09g057200.3C	4153.61	297.007	316.712	91.8493	107.77	70.8909	296.42	90.1702
BraAnng003670.3C	4150.53	490.99	541.254	993.174	1074.5	991.329	503.192	1019.67
BraA02g027860.3C	4143.36	18953.7	18539.9	33133.5	35262.2	33558.8	17646.8	33984.9
BraA09g034840.3C	4135.17	290.51	189.243	18.8849	49.0835	16.0076	231.62	27.992
BraA09g006010.3C	4133.12	2061.42	2061.08	3389.84	3575.63	3591.42	2027.34	3518.96
BraA09g063050.3C	4125.95	264.522	205.912	27.4689	42.6813	22.868	202.906	31.0061
BraA08g006460.3C	4123.9	160.57	144.138	0	0	0	129.567	0
BraA02g002870.3C	4122.88	10065.8	9066.98	3887.71	2654.78	4362.08	9839.09	3634.86
BraA09g044020.3C	4121.85	3256.87	2392.5	1282.46	1173.74	1265.75	2772.23	1240.65
BraA09g054430.3C	4120.83	930.004	1172.72	411.176	505.774	387.613	1098.68	434.854
BraA05g015110.3C	4113.66	878.028	835.413	1744.28	2061.51	1646.5	808.106	1817.43
BraA05g032150.3C	4113.66	2867.05	2711.17	4855.13	4831.52	4671.94	2704.81	4786.2
BraA01g034670.3C	4111.61	354.552	312.79	896.174	916.581	795.808	293.808	869.521
BraA09g050670.3C	4104.44	2511.57	1967.93	1138.24	1071.3	1010.77	2297.94	1073.44
BraA09g040590.3C	4101.37	479.852	361.816	66.0971	43.7483	83.4683	358.746	64.4379
BraA06g015150.3C	4082.93	946.711	805.017	374.264	422.545	428.776	890.18	408.528
BraA01g035500.3C	4080.88	244.103	270.627	59.2299	20.2736	17.151	324.541	32.2182
BraA09g032660.3C	4080.88	11742	11464.4	20789.7	21053.6	19336.1	11077.1	20393.1
BraA02g027270.3C	4079.86	172.635	151.982	432.636	448.154	385.326	148.837	422.039
BraA03g059840.3C	4066.54	8173.27	5815.54	1025.79	901.643	2080.99	6361.25	1336.14
BraA08g031370.3C	4063.47	666.41	284.354	0	0	0	377.015	0
BraA09g032860.3C	4062.44	1116.56	907.973	456.671	501.505	449.357	1058.28	469.178
BraA10g032900.3C	4056.3	743.446	761.874	1477.31	1328.46	1437.26	753.072	1414.34
BraA05g032830.3C	4050.15	1600.13	1596.31	424.052	630.616	459.647	1461.21	504.772
BraA01g014520.3C	4047.08	2509.71	1709.07	632.644	682.901	412.768	1962.12	576.104
BraA09g051700.3C	4047.08	25.9881	28.4354	130.477	119.508	186.374	25.9943	145.453
novel.554	4042.98	567.098	556.942	184.557	241.149	182.944	648.173	202.884
BraA06g001280.3C	4034.79	81.677	65.6957	3.43362	2.13407	3.4302	72.6835	2.9993
BraA04g013540.3C	4030.69	3877.8	3409.31	6639.76	6929.31	7268.6	3429.45	6945.89
novel.1024	4028.64	811.201	849.141	1771.75	1711.52	1550.45	775.383	1677.91
BraA02g034640.3C	4027.62	3857.38	3553.45	6961.66	6557.98	7278.89	3492.2	6932.85
BraA10g021100.3C	4019.42	264.522	288.276	87.5572	75.7593	106.336	277.479	89.8843
BraA08g003560.3C	4010.2	532.757	621.657	3272.24	1454.37	2197.62	502.601	2308.07
BraA10g020830.3C	4010.2	46.4074	42.1629	297.008	194.2	161.22	42.8395	217.476
BraA02g009470.3C	4005.08	7377.85	6922.56	4055.96	3840.25	4068.22	6967.03	3988.14
BraA04g011590.3C	4004.06	54.7607	229.445	2.57521	2.13407	0	132.635	1.56976
BraA04g010620.3C	3997.91	122.515	115.703	6.86723	22.4077	13.7208	120.72	14.3319
BraA07g007140.3C	3996.89	1181.53	965.824	2318.55	2321.86	2109.58	1002.94	2250
BraA08g031200.3C	3995.86	258.953	117.664	0	0	0	149.781	0
BraA02g008210.3C	3991.76	971.771	943.272	2048.15	2918.33	2310.81	861.307	2425.77
BraA04g026580.3C	3990.74	5381.4	5830.24	10705.2	12047.9	10308.9	5230.67	11020.6
BraA04g003370.3C	3988.69	1196.38	1013.87	2283.36	2395.49	2006.67	1079.56	2228.5
BraA05g029780.3C	3980.5	458.505	488.305	1201.77	1346.6	957.027	438.18	1168.46
BraA03g003810.3C	3978.45	12659	10988.8	20972.5	20730.3	21444.5	11367.3	21049.1
BraA01g016360.3C	3975.38	205.121	133.352	1.71681	1.06703	0	137.408	0.927947
BraA03g052220.3C	3956.94	802.848	793.251	1578.61	1494.91	1727.68	822.597	1600.4
BraA10g018820.3C	3956.94	11936.9	11682.1	19460	21201.9	19651.6	11415.1	20104.5
BraA01g039800.3C	3953.86	398.175	472.617	0.858404	0	0	314.506	0.286135
BraA03g001720.3C	3953.86	65.8985	65.6957	261.813	233.68	335.017	54.1079	276.837
BraA09g018050.3C	3953.86	327.636	275.53	104.725	110.971	117.77	315.779	111.156
BraA07g040570.3C	3949.77	177.276	180.418	17.1681	34.145	12.5774	160.204	21.2969
BraA02g017120.3C	3942.6	3009.98	2722.94	5361.59	5216.72	5133.87	2711.99	5237.4
BraA05g040980.3C	3939.52	1698.51	1584.54	814.626	852.559	863.268	1768.35	843.484
BraA10g018400.3C	3936.45	515.122	384.369	3.43362	23.4747	6.86041	514.595	11.2562
BraA07g019550.3C	3934.4	152.216	176.496	3.43362	12.8044	0	136.886	5.41267
BraA06g017210.3C	3932.35	10102	9181.7	16540.6	18495.9	16924.6	9242.37	17320.4
BraA08g012110.3C	3930.31	2702.77	2339.55	4813.07	4346.02	4710.81	2457.55	4623.3
BraA10g023460.3C	3926.21	10227.3	9016.97	17567.2	18746.7	16386.1	9284.2	17566.7
BraA09g062290.3C	3922.11	76.1081	68.6373	1.71681	2.13407	3.4302	71.8078	2.42703
BraA01g008490.3C	3921.09	9984.08	8884.6	17904.6	17024.5	16907.5	8909.08	17278.9
BraA03g034830.3C	3916.99	2009.44	1759.07	3432.76	3297.13	3567.41	1822.62	3432.43
BraA10g020640.3C	3915.97	118.803	278.471	22.3185	14.9385	16.0076	172.715	17.7549
BraA10g002150.3C	3914.94	982.908	935.428	2744.32	2171.41	2348.55	839.529	2421.43
BraA06g026800.3C	3906.75	522.547	469.675	1213.78	1562.14	1046.21	461.512	1274.04
BraA05g037180.3C	3902.65	7670.21	6754.89	15465.9	15499.7	13439.5	6637.46	14801.7
BraA05g029550.3C	3900.6	183.773	110.8	0.858404	2.13407	0	124.823	0.99749
BraA06g003410.3C	3900.6	815.842	780.504	1515.08	1451.16	1442.97	809.022	1469.74
BraA06g017860.3C	3898.55	995.902	709.905	295.291	365.992	315.579	940.088	325.621
BraA09g007910.3C	3897.53	4087.56	1008.97	36.9114	27.7429	32.0152	1951.85	32.2232
BraA01g020650.3C	3895.48	44746.9	38595.7	77085.6	84706.4	82919.5	38681.3	81570.5
BraA02g002310.3C	3890.36	7490.15	6580.35	12895.8	11719.2	13152.5	6943.67	12589.2
BraA08g003260.3C	3887.28	677.548	602.047	176.831	269.959	220.677	618.762	222.489
BraA02g008980.3C	3885.24	3362.68	3299.49	1792.35	1538.66	1728.82	3629.84	1686.61
BraA02g037110.3C	3884.21	72.3955	131.391	5.15043	0	1.1434	92.5126	2.09794
BraA10g027540.3C	3884.21	271.947	294.16	96.1413	87.4967	89.1853	268.258	90.9411
BraA09g062540.3C	3881.14	394.463	295.14	96.9997	125.91	104.05	336.738	108.986
BraA05g033110.3C	3874.99	101.168	107.859	20.6017	13.8714	19.4378	107.917	17.9703
BraA03g002020.3C	3870.9	293.295	387.31	34.3362	78.9604	17.151	449.487	43.4825
BraA10g032700.3C	3867.82	1988.09	2037.55	3612.17	3981.1	3526.25	1910.38	3706.5
BraA09g061120.3C	3866.8	1656.74	1452.17	494.441	706.376	668.89	1738.64	623.235
BraA09g012740.3C	3847.34	1098.93	1045.25	400.016	388.4	546.546	1145.28	444.987
BraA01g031690.3C	3846.31	233.893	239.25	60.0883	89.6308	68.6041	247.513	72.7744
BraA09g026940.3C	3843.24	465.93	333.381	107.301	152.586	122.344	403.013	127.41
BraA08g012020.3C	3838.12	2523.63	2337.59	5316.1	5237	4215.72	2310.11	4922.94
BraA08g008590.3C	3834.02	1271.56	1231.55	313.318	516.444	264.126	1230.1	364.629
BraA10g017710.3C	3834.02	97.4555	58.8319	3.43362	6.4022	2.2868	77.7037	4.04087
BraA10g000770.3C	3833	4090.35	4079.01	2285.93	1950.54	2343.97	4084.1	2193.48
BraA01g037290.3C	3831.97	3825.82	3962.33	2082.49	1632.56	2092.42	3987.76	1935.82
BraA08g016030.3C	3828.9	124.372	240.23	28.3273	29.8769	34.302	176.164	30.8354
BraA03g000930.3C	3822.75	84964.5	68450	147688	175536	164609	70644.9	162611
BraA03g021070.3C	3820.7	1183.39	1319.8	2426.71	2178.88	2434.3	1199.39	2346.63
BraA06g038250.3C	3818.65	1007.04	868.752	1786.34	2311.19	1924.34	899.098	2007.29
BraA05g000460.3C	3810.46	65.8985	48.0461	203.442	223.01	211.529	48.9076	212.66
BraA03g059000.3C	3806.36	119.731	88.2479	4.29202	12.8044	2.2868	96.6414	6.46107
BraA07g038200.3C	3805.34	66.8266	83.3452	234.344	213.407	234.397	72.9337	227.383
BraA03g046310.3C	3804.31	512.338	388.291	154.513	174.993	110.91	469.905	146.805
BraA02g028590.3C	3803.29	294.223	251.997	49.7874	86.4297	84.6117	277.335	73.6096
BraA04g008640.3C	3799.19	345.271	271.607	47.2122	98.167	42.3059	322.057	62.5617
BraA07g027600.3C	3788.95	30762.5	29517.9	46992.5	49772.8	49412.1	30123.9	48725.8
BraA09g009010.3C	3784.85	1013.54	987.396	1696.21	1868.37	1942.64	974.956	1835.74
BraA08g029760.3C	3783.83	616.29	639.307	1382.89	1669.91	1202.86	595.739	1418.55
BraA05g020200.3C	3780.76	837.189	718.73	164.814	282.764	235.541	726.576	227.706
BraA09g046880.3C	3775.63	356.409	325.537	749.387	855.76	771.796	307.895	792.314
BraA02g031740.3C	3768.46	5986.55	6429.35	10072.5	10464.4	10855.5	6030.89	10464.1
BraA04g026350.3C	3762.32	10565.1	9611.18	18896.1	21392.9	17983.4	9467.87	19424.1
BraA04g000720.3C	3752.07	115.09	116.683	0.858404	3.2011	1.1434	93.9884	1.7343
BraA10g030990.3C	3751.05	20153.8	18974.3	33355	34206.9	34643.9	18520.4	34068.6
BraA10g032490.3C	3746.95	2409.47	2118.93	3932.35	4048.32	3916.15	2264.73	3965.61
BraA07g035620.3C	3745.93	68.6829	70.5983	6.00883	5.33516	8.00381	75.108	6.44927
BraA09g006870.3C	3741.83	2247.05	3434.8	1111.63	742.655	1075.94	2852.03	976.743
BraA10g011880.3C	3741.83	105.809	104.917	14.5929	16.0055	10.2906	97.5571	13.6297
BraA09g023110.3C	3740.81	663.626	709.905	1.71681	8.53626	0	567.446	3.41769
BraA05g037760.3C	3739.78	142.935	161.788	6.00883	6.4022	3.4302	116.598	5.28041
novel.699	3733.64	2554.26	2650.38	1551.14	1434.09	1548.17	2648.23	1511.13
BraA06g025480.3C	3728.52	6885	6745.08	11733.5	11843	11208.8	6509.37	11595.1
BraA04g000530.3C	3722.37	1436.77	1331.56	2471.35	2656.91	2347.4	1380.31	2491.89
BraA07g016540.3C	3722.37	1083.15	979.552	317.61	363.858	489.376	1155	390.281
BraA05g010640.3C	3719.3	4965.59	4324.15	8663.87	8553.33	7847.17	4480.09	8354.79
BraA02g000680.3C	3718.27	781.5	754.029	398.3	400.137	400.191	774.41	399.542
BraA01g040170.3C	3715.2	3198.4	2893.55	5894.66	6507.83	5699.86	2810.84	6034.12
BraA06g026760.3C	3705.98	167.067	182.379	24.8937	27.7429	10.2906	153.699	20.9757
BraA05g032630.3C	3702.91	201.408	154.924	0.858404	0	0	170.676	0.286135
BraA09g011970.3C	3702.91	1014.47	2306.21	459.246	465.226	298.428	1831.77	407.633
BraA03g029040.3C	3701.88	3749.72	3331.85	6242.32	7308.11	6441.92	3375.62	6664.12
BraA02g041550.3C	3696.76	444.583	421.629	872.139	861.095	1083.94	418.826	939.06
BraA02g024930.3C	3693.69	14317.6	12588.1	24384.7	26199.9	23851.4	12673.2	24812
BraA04g031460.3C	3693.69	136.438	73.5399	2.57521	3.2011	0	89.796	1.92544
BraA05g000340.3C	3691.64	2075.34	1968.91	266.964	646.622	228.68	1963.36	380.755
novel.751	3689.59	489.134	364.758	0	0	0	323.213	0
novel.785	3688.57	131.797	133.352	1.71681	0	1.1434	110.918	0.953403
BraA01g008230.3C	3687.54	5050.05	4835.99	11652	8879.85	12121.2	4568.23	10884.3
BraA10g008250.3C	3677.3	512.338	442.22	18.8849	10.6703	1.1434	518.269	10.2329
BraA08g002180.3C	3675.25	175.42	100.995	0	0	0	113.649	0
BraA05g000120.3C	3671.15	1871.15	1672.79	3275.67	4045.12	3330.73	1688.01	3550.51
BraA05g018190.3C	3671.15	144.791	113.742	6.86723	26.6758	11.434	144.222	14.9924
BraA07g034530.3C	3671.15	399.103	414.765	970.855	994.475	859.838	364.502	941.723
BraA04g019180.3C	3669.1	138246	128960	228344	251682	238403	125785	239476
BraA07g005400.3C	3667.06	1278.06	1180.56	2459.33	3270.46	3055.17	1096.79	2928.32
BraA07g011060.3C	3666.03	6219.52	5629.24	10201.3	9754.81	10515.9	5724.38	10157.3
BraA04g032470.3C	3661.93	58.4733	111.781	0.858404	1.06703	3.4302	82.7007	1.78521
BraA09g044420.3C	3659.89	1210.3	1041.33	2671.35	3218.17	2928.25	965.991	2939.26
BraA05g013100.3C	3657.84	233.893	148.06	20.6017	48.0165	24.0114	193.557	30.8765
BraA09g014260.3C	3656.81	62.1859	60.793	1.71681	2.13407	3.4302	73.7711	2.42703
BraA10g023800.3C	3655.79	602.368	495.169	168.247	249.686	174.94	568.319	197.624
BraA01g016250.3C	3653.74	12555.1	11306.5	22154.6	22844.1	20916.2	11168.5	21971.6
BraA03g014550.3C	3652.72	246.887	229.445	40.345	72.5582	73.1777	265.306	62.027
BraA06g018050.3C	3652.72	1133.27	1177.62	2564.05	2659.05	2405.72	1027.74	2542.94
BraA07g021250.3C	3648.62	132.725	85.3063	0	0	0	98.2851	0
BraA02g026290.3C	3645.55	6677.09	6133.23	10601.3	10291.5	10996.1	6379.86	10629.6
BraA09g048840.3C	3645.55	6602.84	5244.87	11383.3	12328.5	10698.8	5781.4	11470.2
novel.487	3644.52	2982.14	2878.84	5948.74	4993.71	6683.18	2845.84	5875.21
BraA09g045490.3C	3638.38	1326.32	2494.47	494.441	572.997	692.901	1931.21	586.78
BraA10g001350.3C	3636.33	15966.9	15117.8	28074.1	31228.8	27330.7	14524.8	28877.9
BraA03g028470.3C	3635.3	427.876	394.174	1237.82	1397.81	838.113	376.107	1157.92
BraA09g027360.3C	3631.2	1175.03	1102.12	1952.87	2396.56	2229.63	1137.71	2193.02
BraA03g000150.3C	3630.18	356.409	398.096	848.962	1166.27	808.385	361.786	941.205
BraA08g031320.3C	3630.18	673.835	604.008	233.486	275.294	303.001	626.031	270.594
BraA03g038630.3C	3626.08	946.711	1066.82	1838.7	1762.74	1988.38	1001.01	1863.27
BraA01g002970.3C	3625.06	23797.7	19616.5	40025.7	44010.8	43952.4	20159.8	42663
BraA06g036400.3C	3623.01	312.786	371.622	818.059	1459.7	1175.42	366.077	1151.06
BraA07g000150.3C	3623.01	3616.06	3580.9	5802.81	6305.1	5790.19	3564.66	5966.03
BraA02g010130.3C	3614.82	625.572	613.813	1369.15	1576.01	1269.18	557.216	1404.78
BraA09g051770.3C	3612.77	68.6829	75.501	0.858404	4.26813	0	74.3521	1.70885
novel.308	3612.77	942.998	997.201	1864.45	1886.51	1797.43	901.788	1849.47
BraA03g029520.3C	3608.67	1005.18	977.591	1682.47	2057.24	1923.2	972.317	1887.64
BraA02g043630.3C	3603.55	1142.55	1066.82	2086.78	2060.44	1914.05	1049.56	2020.43
BraA06g004870.3C	3579.99	5927.15	5390.97	11082.9	10106.9	10270	5282.55	10486.6
BraA04g002670.3C	3574.87	95.5992	150.021	0	0	0	102.36	0
BraA04g015830.3C	3572.82	462.218	564.787	212.884	119.508	145.212	525.688	159.201
BraA05g007560.3C	3569.75	459.433	511.838	893.599	982.737	953.597	467.503	943.311
BraA09g022550.3C	3565.65	118.803	121.586	20.6017	18.1396	14.8642	109.152	17.8685
BraA04g004290.3C	3563.6	32203	28002	53224.5	57253.8	53303.1	28425.4	54593.8
BraA08g010980.3C	3563.6	2828.07	3155.35	1235.24	1622.96	1117.1	3072.74	1325.1
BraA03g017390.3C	3561.55	144.791	131.391	13.7345	24.5418	13.7208	121.766	17.3323
BraA01g040870.3C	3559.5	436.229	463.792	956.262	901.643	855.264	421.901	904.39
BraA01g033430.3C	3553.36	15133.4	14237.3	23305.7	24061.6	23955.4	14274.7	23774.2
BraA09g062280.3C	3552.33	340.63	335.342	73.8228	114.173	43.4493	368.728	77.1482
BraA05g032790.3C	3550.28	2528.27	2462.12	554.529	1084.11	891.853	2725	843.496
BraA03g037010.3C	3549.26	1656.74	1527.67	597.449	428.947	752.358	1671.28	592.918
novel.1103	3544.14	122.515	113.742	10.3009	13.8714	4.57361	101.629	9.58196
novel.197	3544.14	161.498	124.528	0	1.06703	1.1434	135.973	0.736811
BraA07g042460.3C	3541.06	217.187	221.6	72.106	60.8209	45.7361	211.477	59.5543
BraA04g018360.3C	3535.94	4715.92	1682.59	0	0	0	2260.88	0
BraA03g020660.3C	3534.92	3953.91	3705.43	2152.02	2218.36	1943.78	4063.3	2104.72
BraA07g021650.3C	3534.92	180.989	148.06	0	0	0	122.999	0
BraA09g045190.3C	3524.68	193.055	151.002	13.7345	16.0055	19.4378	140.293	16.3926
BraA05g028570.3C	3515.46	84.4614	74.5205	11.1593	3.2011	9.14721	99.7711	7.83586
BraA05g008500.3C	3510.34	167.995	165.71	407.742	387.333	356.741	161.085	383.939
BraA07g001120.3C	3506.24	466.858	532.429	155.371	214.474	120.057	513.034	163.301
BraA02g019810.3C	3505.21	656.2	536.351	1183.74	1452.23	1433.83	545.702	1356.6
BraA02g032350.3C	3503.17	5444.51	5105.63	9213.25	10703.4	9007.72	5050.46	9641.46
BraA10g012880.3C	3501.12	859.465	862.868	1785.48	2177.81	1712.82	783.755	1892.04
BraA03g015620.3C	3500.09	72.3955	91.1895	0	5.33516	0	79.4534	1.77839
BraA08g025340.3C	3500.09	252.456	124.528	1.71681	10.6703	1.1434	146.148	4.51018
BraA01g020180.3C	3499.07	891.022	903.07	1952.87	1713.65	1567.6	864.012	1744.71
BraA02g009300.3C	3498.04	685.901	780.504	202.583	307.305	309.862	737.028	273.25
BraA09g054870.3C	3498.04	1110.06	1234.49	2845.61	2296.25	2521.2	1060.13	2554.36
BraA02g002800.3C	3497.02	9316.75	8997.36	19308.1	17589	15729.8	8549.07	17542.3
BraA08g035710.3C	3493.95	11330.8	11287.9	19749.3	20198.9	18397.3	10740.2	19448.5
BraA02g025810.3C	3490.87	10108.5	10126	18294.3	17459.9	19397.8	9427.15	18384
BraA02g035380.3C	3488.82	4556.28	4169.22	9550.61	10432.4	9482.23	3824.58	9821.74
BraA10g020680.3C	3488.82	862.249	711.866	1768.31	1450.1	1871.75	785.223	1696.72
BraA05g040590.3C	3483.7	263.594	162.768	27.4689	37.3461	18.2944	184.801	27.7032
BraA10g018960.3C	3483.7	118.803	123.547	333.919	351.054	367.032	104.001	350.668
BraA03g025710.3C	3480.63	192.127	132.372	33.4778	43.7483	24.0114	163.479	33.7458
BraA09g001170.3C	3480.63	415.81	486.344	42.0618	19.2066	13.7208	336.911	24.9964
BraA09g019360.3C	3477.56	4415.2	3672.09	8019.21	10676.7	7913.48	4027.72	8869.81
BraA02g020760.3C	3476.53	4272.26	3553.45	582.856	1477.84	639.161	4044.32	899.953
BraA09g044640.3C	3476.53	3065.67	2658.22	5389.92	5102.55	5036.68	2715.81	5176.38
BraA08g026450.3C	3475.51	99.3118	75.501	8.58404	12.8044	16.0076	102.658	12.4654
BraA10g032970.3C	3471.41	744.374	626.56	1842.14	2067.91	1324.06	636.917	1744.7
BraA07g024040.3C	3467.31	140.15	110.8	412.892	579.399	432.206	102.088	474.832
BraA03g049110.3C	3466.29	2606.24	2428.78	1418.94	1373.27	1470.41	2469.79	1420.88
BraA07g038680.3C	3466.29	1927.76	1798.3	1013.78	1093.71	974.178	1952.55	1027.22
BraA04g023570.3C	3465.27	803.776	885.421	1667.88	1562.14	1680.8	877.189	1636.94
BraA04g020580.3C	3464.24	410.241	1109.96	75.5396	48.0165	44.5927	1022.99	56.0496
BraA09g015640.3C	3464.24	3389.6	2882.76	5456.02	6364.85	6486.52	3188.17	6102.46
BraA07g038940.3C	3460.14	29880.8	34505.9	57730.3	69650.6	68502.3	29604.9	65294.4
BraA09g052000.3C	3460.14	87.2459	83.3452	0	0	0	82.1302	0
BraA09g028080.3C	3459.12	60.3296	80.4036	4.29202	8.53626	1.1434	77.982	4.65723
BraA08g020750.3C	3458.1	5232.9	5350.76	8436.4	8744.33	8960.84	5099.19	8713.86
BraA05g010800.3C	3452.97	126.228	129.43	18.0265	34.145	26.2982	150.434	26.1566
BraA03g058690.3C	3451.95	41126.2	36469.9	68251.7	75712.4	70730.8	36212	71565
BraA10g032560.3C	3451.95	1210.3	1198.21	2360.61	2600.36	2247.93	1103.65	2402.97
BraA06g003850.3C	3448.88	3489.84	3028.86	5710.96	5445.07	6109.19	3209.85	5755.08
novel.1229	3447.85	8642.91	10394.6	2384.65	3218.17	4322.06	11388.6	3308.29
BraA03g035390.3C	3445.8	276.588	296.121	88.4156	113.105	81.1815	334.649	94.2342
BraA06g009590.3C	3445.8	7052.07	6915.69	12282	13859.7	12173.8	6535.88	12771.8
BraA10g005430.3C	3441.71	485.421	469.675	151.938	203.803	213.816	517.766	189.852
BraA01g039910.3C	3433.51	10523.3	8436.5	17891.7	18110.7	17538.6	8950.05	17847
BraA10g010240.3C	3430.44	772.219	627.541	278.123	246.485	205.812	650.964	243.473
BraA05g041780.3C	3422.24	2188.57	1966.95	1062.7	969.933	1082.8	1990.89	1038.48
BraA08g011220.3C	3419.17	2340.79	1337.45	424.91	539.919	354.454	1627.61	439.761
BraA04g020060.3C	3417.12	832.548	878.557	1474.74	1695.52	1662.51	868.786	1610.92
BraA06g028680.3C	3417.12	1191.74	1434.52	280.698	522.846	491.663	1356.17	431.736
BraA06g029100.3C	3410.98	467.786	200.029	24.0353	44.8154	18.2944	274.845	29.0484
BraA03g019420.3C	3408.93	467.786	423.59	923.643	854.693	817.532	436.774	865.289
BraA06g034390.3C	3405.86	149.432	172.574	678.139	473.763	431.062	138.406	527.655
BraA03g056630.3C	3404.83	2863.34	2297.39	698.741	1059.56	1049.64	2458.09	935.982
BraA03g058730.3C	3404.83	100.24	58.8319	0	0	0	85.8021	0
BraA10g013690.3C	3403.81	247.815	217.678	31.761	29.8769	35.4454	191.699	32.3611
BraA04g022200.3C	3401.76	154.073	107.859	6.00883	13.8714	3.4302	109.162	7.77015
BraA06g032660.3C	3399.71	269.163	201.99	29.1857	70.4242	26.2982	264.263	41.9694
BraA08g034850.3C	3398.68	131.797	127.469	17.1681	19.2066	6.86041	114.761	14.4117
BraA10g012650.3C	3396.64	11352.2	10560.3	18544.1	18657.1	17935.4	10457	18378.9
BraA03g053730.3C	3390.49	514.194	484.383	1018.93	1301.78	1058.79	454.411	1126.5
BraA06g042970.3C	3386.39	270.091	515.76	47.2122	68.2901	108.623	388.624	74.7085
BraA03g053440.3C	3383.32	47.3355	30.3965	147.646	169.658	147.499	38.2025	154.934
BraA06g021550.3C	3383.32	166.138	164.729	54.9379	39.4802	38.8757	165.944	44.4312
BraA06g041020.3C	3381.27	42.6948	35.2992	190.566	224.077	146.355	44.0943	186.999
BraA05g032780.3C	3378.2	1491.53	1592.38	786.298	906.978	786.66	1609.1	826.645
BraA06g009680.3C	3376.15	621.859	679.509	60.0883	171.792	46.8795	620.898	92.92
BraA03g000670.3C	3375.13	14535.7	14559.9	6327.3	7486.3	8318.25	15699.7	7377.28
BraA09g030660.3C	3374.1	126.228	121.586	22.3185	32.011	32.0152	140.649	28.7816
BraA03g054490.3C	3373.08	503.984	460.85	879.864	919.782	897.57	469.455	899.072
BraA06g000430.3C	3371.03	31.557	35.2992	143.354	162.189	129.204	27.7484	144.916
BraA02g020970.3C	3364.88	2385.34	2213.06	4127.21	4010.98	3985.9	2368.98	4041.36
BraA09g027410.3C	3364.88	531.829	534.39	1047.25	1168.4	1482.99	540.466	1232.88
BraA01g031790.3C	3362.83	3591	3464.22	1946.86	1789.41	2163.32	3619.5	1966.53
BraA05g038460.3C	3360.79	184.701	121.586	0	0	0	114.046	0
BraA08g032410.3C	3360.79	942.998	867.771	1675.61	1527.99	1771.13	895.52	1658.24
BraA09g059520.3C	3359.76	129.013	138.255	29.1857	36.2791	32.0152	131.428	32.4934
BraA01g001550.3C	3355.66	1114.71	1145.26	2060.17	2544.87	2279.94	1040.13	2295
BraA01g034210.3C	3353.61	361.049	403.979	177.69	131.245	144.069	392.268	151.001
BraA04g028090.3C	3352.59	1806.18	1451.19	3895.44	3542.55	3800.67	1433.37	3746.22
BraA04g005700.3C	3347.47	452.008	459.87	212.884	185.664	145.212	481.849	181.253
BraA07g026940.3C	3347.47	22043.5	19873.4	44215.5	52855.5	40362.1	18845.3	45811
BraA02g027990.3C	3345.42	40318.7	34442.2	69432.9	77410	67958.1	34685.5	71600.3
BraA08g020570.3C	3344.4	32796.1	27932.4	56681.3	61828.1	56500	28001	58336.5
BraA02g009100.3C	3340.3	158.713	128.45	13.7345	34.145	26.2982	190.983	24.7259
BraA06g024960.3C	3336.2	5286.73	4977.18	3152.92	3211.77	2935.11	5200.88	3099.93
BraA02g036100.3C	3329.03	77.9644	78.4426	12.8761	11.7374	6.86041	83.2066	10.4913
BraA08g024100.3C	3324.93	368.475	326.517	113.309	97.1	153.216	356.289	121.208
BraA04g028760.3C	3321.86	483.565	495.169	251.512	217.675	216.103	508.573	228.43
BraA09g009020.3C	3321.86	1022.82	1051.13	2079.06	2066.84	2205.62	934.421	2117.17
BraA10g017720.3C	3321.86	983.837	905.031	491.866	523.913	447.07	983.354	487.616
BraA03g047560.3C	3314.69	304.432	236.308	52.3627	53.3516	99.4759	288.483	68.3967
BraA01g020590.3C	3311.62	2721.33	2485.65	4898.91	4333.22	4698.24	2474.19	4643.46
BraA09g045340.3C	3311.62	635.781	552.04	1145.11	1250.56	1127.39	556.758	1174.36
BraA07g019110.3C	3309.57	3183.55	3305.37	1870.46	1974.01	1719.68	3386.01	1854.72
BraA05g035000.3C	3306.5	1326.32	1325.68	2319.41	2794.56	2333.68	1326.51	2482.55
BraA01g005970.3C	3305.47	7551.41	6923.54	4524.65	3978.97	4180.28	7252.96	4227.96
BraA06g006450.3C	3303.42	153.144	145.119	21.4601	45.8824	28.585	162.246	31.9759
BraA03g056290.3C	3302.4	1371.8	1422.75	2427.57	2621.7	2294.81	1353.2	2448.02
BraA08g032850.3C	3302.4	370.331	385.349	685.007	783.202	763.792	374.811	744
BraA10g030600.3C	3302.4	56.617	65.6957	224.044	239.015	195.522	51.0141	219.527
BraA05g042470.3C	3294.2	345.271	361.816	115.885	136.58	144.069	338.128	132.178
BraA08g022380.3C	3294.2	376.828	503.994	84.982	162.189	139.495	490.959	128.889
BraA04g008060.3C	3292.16	1372.73	1267.83	2490.23	2963.15	2356.55	1245.87	2603.31
BraA10g015740.3C	3290.11	63.114	59.8125	1.71681	4.26813	2.2868	61.4618	2.75725
BraA06g019200.3C	3288.06	986.621	878.557	2575.21	2989.83	2051.26	797.909	2538.77
BraA07g027980.3C	3287.03	1429.35	1351.17	2492.81	2332.53	2778.47	1336.91	2534.6
BraA08g021700.3C	3287.03	9933.96	8872.84	18510.6	17998.7	16076.2	8766.56	17528.5
BraA03g012750.3C	3282.94	172.635	74.5205	0	0	0	99.1158	0
BraA06g038810.3C	3281.91	15045.3	15340.4	26584.8	26082.5	31117.7	14281.5	27928.3
BraA09g061400.3C	3281.91	257.097	240.23	537.361	545.254	479.085	240.551	520.567
BraA07g011760.3C	3280.89	29.7007	29.416	169.964	99.234	170.367	26.1929	146.522
BraA03g051330.3C	3279.86	2081.84	1818.89	982.873	1038.22	1096.52	2086.92	1039.21
BraA09g049850.3C	3278.84	1174.11	701.081	289.282	349.987	344.164	924.505	327.811
BraA07g035830.3C	3267.57	1026.53	899.148	1715.95	1767.01	1787.14	914.02	1756.7
BraA04g000270.3C	3265.52	545.751	400.057	54.0795	157.921	72.0343	555.984	94.6782
BraA05g035280.3C	3265.52	7324.01	7056.89	14517.3	16638.2	12401.3	6689.65	14519
BraA07g041970.3C	3255.28	86.3177	103.936	5.15043	11.7374	13.7208	88.3431	10.2029
BraA09g057410.3C	3252.21	2069.77	2104.22	3359.79	3335.54	3351.31	2078.65	3348.88
BraA06g029260.3C	3249.13	176.348	167.671	642.945	829.084	512.244	137.549	661.424
BraA10g029340.3C	3248.11	4864.42	4654.59	9161.75	7675.17	9570.27	4554.12	8802.4
BraA05g039270.3C	3247.09	3017.41	3020.04	5475.76	5075.87	6020.01	2834.67	5523.88
BraA04g001540.3C	3245.04	1420.07	1413.93	2830.16	2444.57	2771.61	1316.49	2682.11
BraA08g020460.3C	3244.01	158.713	93.1506	15.4513	19.2066	28.585	129.025	21.081
BraA03g020140.3C	3240.94	1354.17	1043.29	2242.15	2528.87	2337.11	1155.27	2369.38
BraA01g040650.3C	3238.89	119.731	116.683	27.4689	24.5418	33.1586	121.485	28.3898
BraA03g059120.3C	3237.87	454.792	428.493	869.564	819.481	1035.92	425.882	908.322
BraA07g009600.3C	3234.79	142.935	77.462	1.71681	0	1.1434	94.9763	0.953403
BraA02g040140.3C	3229.67	1880.43	1637.49	3313.44	3097.6	3979.04	1737.38	3463.36
BraA07g027740.3C	3229.67	55158.9	45878.1	91234.6	102894	105114	46401	99747.6
BraA09g051640.3C	3229.67	165.21	67.6567	0	0	0	94.3529	0
BraA03g033240.3C	3228.65	639.494	519.682	183.699	240.082	173.797	541.747	199.193
BraA04g012870.3C	3227.62	129.013	114.722	0	0	0	93.5367	0
BraA09g002400.3C	3225.58	23226.9	20727.5	38898.6	43656.6	37828.3	20614.3	40127.8
BraA08g020320.3C	3224.55	465.93	382.408	1244.69	1100.11	846.117	385.552	1063.64
BraA06g038690.3C	3220.45	645.991	547.137	1212.93	1088.37	1147.98	569.453	1149.76
BraA07g000220.3C	3220.45	915.154	938.369	292.716	228.345	420.772	908.064	313.944
BraA08g029780.3C	3220.45	123.444	128.45	306.45	289.166	339.59	127.327	311.735
BraA07g023080.3C	3219.43	1621.47	1428.64	702.175	846.157	641.448	1514.18	729.927
BraA03g011080.3C	3218.41	450.152	362.797	841.236	853.626	778.656	392.194	824.506
BraA08g028730.3C	3216.36	1519.38	1627.68	2566.63	2974.89	3175.23	1534.21	2905.58
BraA05g016480.3C	3208.16	202.336	157.866	495.299	727.716	482.515	191.428	568.51
BraA01g036100.3C	3204.06	20778.4	21197.1	40666.9	38835.7	35164.2	19491.4	38222.3
BraA03g047490.3C	3203.04	563.386	311.809	47.2122	77.8934	32.0152	361.044	52.3736
BraA05g000690.3C	3202.02	1980.67	1959.1	3599.29	3916.01	3218.68	1879.7	3577.99
BraA09g058460.3C	3202.02	1540.73	1727.7	4272.28	2857.51	3685.18	1587.63	3604.99
BraA10g016180.3C	3202.02	680.332	470.655	1262.71	1813.96	1572.18	511.019	1549.62
BraA04g022650.3C	3200.99	615.362	517.721	181.982	260.356	154.359	636.505	198.899
BraA05g017770.3C	3200.99	3567.8	3196.54	10752.4	8515.99	15855.5	2760.79	11708
BraA06g002150.3C	3199.97	94.6711	92.17	16.3097	18.1396	6.86041	118.959	13.7699
BraA03g060690.3C	3194.85	464.074	402.018	89.274	172.859	77.7513	476.147	113.295
BraA09g054410.3C	3194.85	1487.82	1522.77	3354.64	3335.54	3478.23	1305.36	3389.47
BraA07g032580.3C	3192.8	145.719	185.321	6.86723	28.8099	2.2868	181.024	12.6546
BraA08g028430.3C	3191.77	628.356	517.721	224.044	282.764	196.665	603.961	234.491
BraA05g040320.3C	3189.72	2287.88	2248.36	1412.93	1361.53	1338.92	2334.61	1371.13
BraA10g030110.3C	3185.63	3870.38	3696.61	8348.84	10305.4	7464.13	3344.51	8706.12
BraA08g017390.3C	3184.6	581.949	386.33	110.734	170.725	88.0419	463.091	123.167
BraA10g014030.3C	3184.6	435.301	272.588	43.7786	94.9659	38.8757	325.42	59.2067
BraA10g031380.3C	3183.58	842.758	623.619	1441.26	1771.27	1692.23	677.608	1634.92
BraA02g011990.3C	3182.55	5092.75	4669.29	8081.88	8430.63	8128.44	4644.7	8213.65
BraA03g041170.3C	3182.55	255.241	267.685	708.184	776.8	545.403	231.329	676.795
BraA02g017660.3C	3179.48	904.944	971.707	1697.92	1933.46	1796.28	865.582	1809.22
BraA05g031210.3C	3178.46	184.701	151.002	397.441	364.925	396.76	159.02	386.376
BraA07g031620.3C	3178.46	5094.6	5226.24	8884.48	11106.7	8900.24	4949.78	9630.49
BraA01g019360.3C	3171.29	5729.46	4910.51	9604.69	8633.36	9991.04	5210.15	9409.7
BraA03g041190.3C	3170.26	1005.18	906.992	384.565	475.897	509.957	998.293	456.806
BraA03g030980.3C	3162.07	9420.7	9795.52	17972.4	21017.3	16179.1	9031.07	18389.6
BraA07g020930.3C	3158.99	2369.56	2076.77	3679.98	3806.11	3991.61	2229.18	3825.9
BraA08g001190.3C	3157.97	5444.51	5005.62	8910.24	9088.98	8281.66	5287.54	8760.29
BraA10g021930.3C	3157.97	3591.93	3272.04	6165.06	6757.52	5790.19	3224.22	6237.59
BraA10g002030.3C	3156.95	924.435	846.199	371.689	433.215	466.508	965.794	423.804
BraA03g030750.3C	3155.92	18678	17875.1	32496.6	34953.9	28673.1	17602	32041.2
BraA03g050380.3C	3155.92	1062.73	926.603	334.778	337.182	321.296	878.217	331.085
BraA06g002080.3C	3155.92	152.216	178.457	411.176	421.478	375.036	148.466	402.563
BraA03g061080.3C	3148.75	593.086	950.136	270.397	211.272	293.854	748.293	258.508
novel.832	3148.75	287.726	147.08	0	1.06703	0	164.739	0.355678
BraA03g006030.3C	3144.65	510.481	508.896	1079.01	1182.27	1087.37	450.76	1116.22
BraA07g025060.3C	3144.65	468.715	1763.98	66.9555	70.4242	42.3059	1590.66	59.8952
BraA09g051360.3C	3142.61	3575.22	3052.4	1157.99	1789.41	1244.02	3373.86	1397.14
BraA08g022950.3C	3140.56	786.141	932.486	3231.03	1728.59	2292.52	786.275	2417.38
BraA05g030690.3C	3135.44	141.078	217.678	460.105	647.689	465.364	168.07	524.386
BraA03g036860.3C	3131.34	236.678	232.386	79.8316	94.9659	77.7513	266.639	84.1829
novel.1040	3131.34	446.439	511.838	1182.02	1495.98	926.155	446.441	1201.39
BraA02g000900.3C	3124.17	577.308	611.852	1097.04	1042.49	1037.07	574.618	1058.87
BraA09g021250.3C	3123.14	127.156	101.975	25.7521	28.8099	29.7284	124.52	28.0968
BraA04g021650.3C	3122.12	52.9044	136.294	5.15043	7.46923	4.57361	85.9426	5.73109
BraA05g001460.3C	3120.07	4742.83	4577.12	7929.08	8239.63	7462.98	4424.61	7877.23
BraA10g033370.3C	3114.95	2336.15	2172.86	1096.18	1001.94	1336.64	2300.26	1144.92
BraA05g000760.3C	3113.92	473.355	426.532	929.652	844.023	962.744	466.243	912.14
BraA09g017930.3C	3112.9	612.577	294.16	54.9379	97.1	30.8718	406.043	60.9699
BraA03g009310.3C	3110.85	15423	11842.9	31003.8	32682.1	27373	12093.3	30353
BraA07g039430.3C	3108.8	670.123	422.609	93.5661	161.122	75.4645	491.601	110.051
BraA02g005940.3C	3106.75	45.4792	128.45	0	0	0	79.8284	0
BraA08g016470.3C	3105.73	95.5992	101.975	12.8761	25.6088	17.151	106.831	18.5453
BraA08g015810.3C	3103.68	381.469	323.576	75.5396	141.915	81.1815	427.245	99.5455
BraA09g036280.3C	3103.68	103.953	85.3063	3.43362	5.33516	5.71701	77.0853	4.8286
BraA09g057230.3C	3099.58	1658.6	1728.68	3204.42	3010.1	2751.02	1613.25	2988.52
BraA04g024510.3C	3096.51	2940.37	2570.96	5541	5051.33	6296.71	2504.28	5629.68
BraA07g019350.3C	3092.41	269.163	137.275	18.0265	22.4077	6.86041	165.867	15.7649
BraA01g043010.3C	3088.32	1074.79	1111.92	2198.37	2343.2	1806.57	1047.81	2116.05
BraA09g060770.3C	3086.27	1110.99	996.221	478.131	502.572	604.859	1082.77	528.521
BraA10g030180.3C	3085.24	768.506	683.431	325.335	369.193	323.583	700.11	339.37
BraA06g032080.3C	3083.2	109.521	78.4426	12.0177	3.2011	9.14721	85.5311	8.12199
BraA02g040260.3C	3079.1	4923.82	5189.96	8077.58	9028.16	8000.38	5016.31	8368.71
BraA06g018110.3C	3077.05	90.0303	50.9877	208.592	281.697	256.122	65.1023	248.804
BraA01g030620.3C	3071.93	591.23	600.086	1121.08	1186.54	1014.2	569.191	1107.27
BraA01g003590.3C	3067.83	7066.92	7605.01	12779.9	12308.2	13312.6	6854.94	12800.3
BraA01g004080.3C	3067.83	1117.49	1142.32	2231.85	1944.13	2042.12	1056.81	2072.7
novel.348	3067.83	879.884	914.837	1607.79	1600.55	1474.99	862.514	1561.11
BraA09g029800.3C	3065.78	8138.93	7814.84	14108.7	16483.5	13178.8	7560.15	14590.4
BraA06g000890.3C	3064.76	415.81	416.726	109.017	186.731	146.355	419.892	147.368
BraA09g045470.3C	3063.73	112.306	90.209	13.7345	19.2066	9.14721	94.1372	14.0294
BraA03g038620.3C	3060.66	120.659	60.793	2.57521	1.06703	0	78.5803	1.21408
BraA09g050070.3C	3060.66	5489.07	5187.02	8402.06	9581.95	8846.5	5378.22	8943.5
BraA01g023890.3C	3059.64	140.15	70.5983	0.858404	4.26813	1.1434	84.2485	2.08998
BraA08g028560.3C	3059.64	121.587	123.547	28.3273	34.145	36.5889	133.269	33.0204
BraA03g036740.3C	3058.61	11.1378	16.669	64.3803	133.379	112.053	11.659	103.271
BraA03g058660.3C	3056.56	1762.55	1758.09	3087.68	3037.84	3111.2	1643.03	3078.91
BraA02g040760.3C	3054.51	1511.95	1531.59	867.847	644.488	711.196	1646.18	741.177
BraA06g007980.3C	3052.47	3133.43	3024.94	5553.02	7027.48	5282.52	2990.72	5954.34
BraA07g012480.3C	3050.42	230394	196668	354245	454476	432279	201060	413666
BraA07g019570.3C	3045.3	82.6051	80.4036	8.58404	12.8044	13.7208	78.9199	11.7031
BraA02g029770.3C	3044.27	185.63	198.068	38.6282	50.1505	56.0267	176.383	48.2685
BraA08g022860.3C	3044.27	193.055	87.2674	0	1.06703	0	125.877	0.355678
BraA09g015430.3C	3044.27	2164.44	1233.51	277.265	527.114	238.971	1528.04	347.783
BraA09g020440.3C	3040.17	73.3237	51.9682	0.858404	2.13407	1.1434	64.6404	1.37862
BraA10g019600.3C	3040.17	28615.7	23185.7	45302.3	47471.2	48279	24393.6	47017.5
BraA01g044540.3C	3037.1	375.9	334.361	109.876	107.77	107.48	318.016	108.375
BraA08g020010.3C	3037.1	64.0422	120.605	2.57521	0	0	84.4256	0.858404
BraA07g009700.3C	3036.08	27760.9	23877.9	44585.5	44289.3	53282.5	24653.9	47385.8
BraA08g019700.3C	3036.08	54.7607	63.7346	0	0	0	64.0821	0
BraA07g034470.3C	3035.05	502.128	244.153	44.637	61.8879	68.6041	317.048	58.3763
BraA08g034890.3C	3029.93	2144.02	2242.48	3528.04	3575.63	3475.94	2207.53	3526.54
BraA10g030840.3C	3029.93	71.4674	87.2674	12.8761	14.9385	8.00381	82.6168	11.9394
BraA07g031740.3C	3028.91	11458	11046.7	18176.7	17903.7	20343.4	10797.5	18808
BraA01g004910.3C	3026.86	133.653	141.197	353.663	416.143	333.873	119.615	367.893
BraA01g009630.3C	3024.81	11845.9	11165.3	19421.4	23166.3	19049.1	10993.6	20545.6
BraA03g011940.3C	3024.81	1353.24	1361.96	2655.04	2429.63	2314.24	1267.67	2466.31
BraA03g000200.3C	3022.76	14008.5	12552.8	23516.8	23086.3	21270.7	12629.7	22624.6
novel.1130	3022.76	10523.3	9614.12	18682.3	17420.4	16317.5	9522.19	17473.4
BraA07g025390.3C	3019.69	109.521	172.574	5.15043	0	1.1434	105.641	2.09794
BraA02g033650.3C	3015.59	1355.1	1182.52	2285.93	2462.71	2189.61	1196.87	2312.75
BraA09g018390.3C	3014.57	144.791	69.6178	0.858404	2.13407	0	89.9073	0.99749
BraA04g027260.3C	3012.52	132.725	174.535	20.6017	42.6813	40.0191	164.22	34.434
BraA03g019470.3C	3009.44	654.344	605.969	1179.45	1275.1	1095.38	594.921	1183.31
BraA03g029060.3C	3009.44	175.42	199.048	3.43362	20.2736	10.2906	149.065	11.3326
BraA08g017820.3C	3009.44	5204.12	5349.78	10241.6	11194.2	8647.55	4935.62	10027.8
BraA05g007900.3C	3005.35	1173.18	900.129	411.176	373.461	528.252	1144.53	437.63
BraA09g060900.3C	3005.35	917.01	890.323	1765.74	1476.77	1864.89	878.669	1702.47
BraA04g014630.3C	3003.3	2019.65	1966.95	4092.87	4630.92	3306.72	1892.58	4010.17
BraA06g032570.3C	3002.27	156.857	90.209	20.6017	28.8099	18.2944	124.694	22.5687
BraA07g035360.3C	3002.27	2742.68	2001.27	801.75	958.195	888.423	2156.98	882.789
BraA01g018590.3C	3001.25	1172.25	1121.73	2021.54	1988.95	1987.23	1078.1	1999.24
BraA07g008830.3C	2999.2	1428.42	1266.85	2537.44	2418.96	2729.3	1406.14	2561.9
BraA05g035550.3C	2997.15	265.45	193.165	4.29202	0	0	314.714	1.43067
BraA03g029840.3C	2996.13	59.4015	54.9098	4.29202	4.26813	8.00381	67.809	5.52132
BraA09g027170.3C	2992.03	12819.6	13381.3	341.645	1478.91	1025.63	13438.3	948.728
BraA03g031960.3C	2991.01	287.726	302.004	862.696	1194.01	646.022	255.304	900.909
BraA04g000780.3C	2989.98	122.515	94.1311	0	0	0	82.1173	0
BraA08g022930.3C	2987.93	254.312	237.289	66.9555	20.2736	22.868	241.374	36.6991
BraA09g052140.3C	2986.91	553.176	583.417	991.457	1221.75	1213.15	579.63	1142.12
BraA02g023160.3C	2979.74	160.57	143.158	1.71681	0	0	121.046	0.57227
novel.626	2978.71	26329.7	24636.9	47844.9	49182.7	41105.3	23840.2	46044.3
BraA02g015790.3C	2977.69	25073.9	22198.3	40708.1	44628.6	40931.5	22008.5	42089.4
BraA09g005370.3C	2977.69	587.517	497.13	277.265	225.144	254.979	553.096	252.462
novel.720	2977.69	240.39	279.452	618.051	789.604	657.456	222.106	688.37
BraA09g032350.3C	2974.62	5529.9	6248.93	3188.97	3641.78	3522.82	6052.42	3451.19
BraA03g000820.3C	2972.57	98.3837	99.0338	6.00883	13.8714	9.14721	85.6093	9.67582
BraA06g028190.3C	2972.57	788.926	848.16	1403.49	1601.62	1407.53	818.505	1470.88
BraA07g015450.3C	2970.52	87.2459	77.462	2.57521	2.13407	5.71701	68.2188	3.47543
BraA08g020970.3C	2970.52	853.896	829.53	1702.22	1876.91	1421.25	846.244	1666.79
BraA07g031960.3C	2969.5	168.923	217.678	626.635	893.106	600.286	154.134	706.676
BraA06g035010.3C	2968.47	1118.42	1013.87	1970.9	1784.08	1779.13	1050.15	1844.7
BraAnng003760.3C	2965.4	18807.1	17543.7	31903.5	34905.8	28188.3	17833.6	31665.9
BraA03g043720.3C	2963.35	816.77	786.387	1338.25	1580.28	1430.4	803.44	1449.64
BraA05g024870.3C	2962.33	128.084	89.2284	1.71681	5.33516	1.1434	84.0465	2.73179
BraA06g021620.3C	2962.33	546.679	920.72	22.3185	17.0725	73.1777	797.452	37.5229
BraA03g055590.3C	2961.3	2338	2176.78	4041.37	3528.68	4071.65	2181.32	3880.57
BraA07g026960.3C	2960.28	1633.54	1836.54	850.679	650.89	945.593	1801.67	815.721
BraA05g040420.3C	2959.25	2816	2490.55	4803.63	4342.82	4555.31	2529.24	4567.26
BraA02g006000.3C	2957.2	2715.76	2311.11	4404.47	4147.56	4447.83	2524.78	4333.29
BraA02g039530.3C	2954.13	1760.7	1724.76	5396.79	6647.61	3797.24	1443.85	5280.55
BraA05g023030.3C	2953.11	397.247	429.473	103.009	123.776	108.623	359.226	111.802
BraA08g019620.3C	2953.11	977.339	856.985	495.299	374.528	460.791	936.15	443.54
BraA10g020320.3C	2952.08	1826.59	1545.32	3152.06	3624.71	3294.14	1774.07	3356.97
BraA09g013400.3C	2951.06	412.098	402.999	197.433	176.06	173.797	397.348	182.43
BraA03g012970.3C	2949.01	21293.6	18771.3	34904.4	37248	32987.1	18839.5	35046.5
BraA09g066460.3C	2949.01	296.079	250.036	70.3891	92.8318	112.053	271.837	91.7581
BraA05g022890.3C	2947.99	3693.1	3115.15	1129.66	1826.76	1407.53	3457.97	1454.65
BraA01g036690.3C	2944.91	427.876	452.025	190.566	220.876	160.076	476.312	190.506
BraA02g022690.3C	2943.89	488.206	484.383	1279.88	991.273	1077.08	521.889	1116.08
BraA03g005880.3C	2943.89	291.438	241.211	53.2211	98.167	86.8985	311.735	79.4289
BraA05g040740.3C	2943.89	4744.69	4343.76	9558.33	9449.64	7717.96	4153.16	8908.64
BraA03g008190.3C	2939.79	576.38	391.232	156.23	171.792	193.235	464.235	173.752
BraA04g009130.3C	2939.79	519.763	432.415	1216.36	1127.85	1151.41	406.167	1165.21
BraA07g028620.3C	2937.74	1884.14	1863.01	3207	3397.43	3533.11	1729.11	3379.18
BraA10g024720.3C	2936.72	331.349	259.841	592.299	712.778	656.313	273.204	653.796
BraA03g002840.3C	2934.67	1902.7	2072.85	129.619	77.8934	112.053	1516.05	106.522
BraA06g042880.3C	2930.57	179.132	501.052	67.8139	82.1615	52.5965	513.878	67.524
BraA02g044520.3C	2924.43	1166.68	1174.68	402.592	571.93	520.248	1112.33	498.256
BraA09g048200.3C	2923.4	65.8985	45.1045	3.43362	6.4022	1.1434	70.462	3.65974
novel.570	2923.4	1058.09	808.939	382.848	421.478	412.768	885.933	405.698
BraA10g024750.3C	2922.38	334.133	295.14	618.909	610.343	745.498	314.921	658.25
BraA06g015970.3C	2920.33	5541.97	6218.54	9372.92	9240.5	9867.56	5773.5	9493.66
BraA03g019060.3C	2918.28	899.375	755.99	327.052	265.691	320.152	752.213	304.299
BraA09g008190.3C	2917.26	15134.4	13051.9	22679.9	24196	22997.2	14092.6	23291.1
BraA04g026370.3C	2916.23	516.05	437.317	186.274	223.01	210.386	461.876	206.556
BraA05g036230.3C	2916.23	2157.94	2190.51	3322.88	3534.01	3652.02	2161.73	3502.97
BraA05g002200.3C	2915.21	6927.69	6868.63	11383.3	10303.3	11403.1	6903.83	11029.9
BraA04g015390.3C	2914.18	2332.44	2146.39	1335.68	1167.33	1348.07	2247.86	1283.69
BraA09g015580.3C	2914.18	255.241	180.418	61.8051	72.5582	80.0381	224.433	71.4671
BraA09g028570.3C	2914.18	1689.23	1587.48	853.254	673.298	919.295	1645.71	815.282
BraA10g021040.3C	2912.13	489.134	404.96	963.988	1138.52	928.442	397.731	1010.32
BraA05g011680.3C	2911.11	79.8207	39.2213	0	1.06703	4.57361	80.6534	1.88021
BraA07g003610.3C	2910.09	26520	22538.5	41357.1	46449	40595.3	23485.8	42800.5
BraA10g020620.3C	2910.09	91.8866	86.2868	8.58404	18.1396	5.71701	85.682	10.8135
BraA10g007280.3C	2907.01	2116.18	2109.12	3804.45	3935.22	3296.43	2125.46	3678.7
BraA04g015960.3C	2905.99	46.4074	59.8125	1.71681	4.26813	5.71701	81.8423	3.90065
BraA03g036380.3C	2904.96	4926.61	4665.37	7725.64	8263.1	7340.64	4661.42	7776.46
BraA08g028020.3C	2903.94	207.905	170.613	442.937	460.958	473.368	166.121	459.088
BraA03g016000.3C	2902.92	845.543	641.268	55.7963	218.742	74.3211	726.758	116.286
BraA05g008690.3C	2902.92	2958.01	2881.78	4829.38	4728.02	5652.98	2806.34	5070.13
BraA06g035620.3C	2902.92	8525.04	6602.9	4068.84	3036.78	3917.29	7839.72	3674.3
BraA03g059190.3C	2901.89	44.5511	56.8709	3.43362	4.26813	4.57361	66.9269	4.09178
BraA05g014300.3C	2901.89	381.469	309.848	135.628	129.111	161.22	346.187	141.986
BraA09g031300.3C	2895.75	18393.1	16130.7	33755	33582.7	30679.8	15653	32672.5
BraA06g021430.3C	2893.7	431.589	383.388	188.849	166.457	200.095	441.354	185.134
BraA02g016880.3C	2891.65	596.799	721.672	60.9467	205.937	57.1701	677.473	108.018
BraA08g033790.3C	2891.65	38585.9	34066.6	59233.3	65898.9	69648	33991.9	64926.7
BraA01g005980.3C	2890.62	10249.5	6839.21	2520.27	2613.16	1627.06	7389.45	2253.5
BraA05g007480.3C	2890.62	2224.77	2107.16	3532.33	3902.14	3697.76	2039.79	3710.74
BraA05g037480.3C	2889.6	51.9763	170.613	0	0	0	85.1223	0
BraA01g007110.3C	2885.5	116.947	55.8903	0	0	0	69.9041	0
BraA09g055260.3C	2884.48	9135.76	8394.34	3658.52	1865.17	2911.1	8095.16	2811.6
BraA06g006580.3C	2882.43	1118.42	1084.47	1823.25	1904.65	1877.47	1043.98	1868.46
BraA04g016100.3C	2881.4	8029.41	7618.74	13653.8	15628.8	12833.5	7328.19	14038.7
BraA03g002200.3C	2877.31	714.674	754.029	252.371	390.534	293.854	798.57	312.253
BraA03g003010.3C	2876.28	212.546	760.893	0	0	0	367.842	0
BraA03g006230.3C	2876.28	3746	2692.54	16.3097	68.2901	4.57361	2711.26	29.7245
BraA03g021220.3C	2876.28	2919.95	429.473	0	0	0	1231.2	0
BraA04g029240.3C	2876.28	248.744	297.101	679.856	601.806	520.248	271.747	600.637
BraA08g030080.3C	2876.28	596.799	653.034	315.893	290.233	329.3	681.568	311.808
BraA03g033620.3C	2875.26	595.871	634.404	127.044	257.155	99.4759	663.781	161.225
BraA07g019090.3C	2874.23	1647.46	1674.75	2667.06	2788.16	2761.31	1581.66	2738.84
BraA01g034430.3C	2871.16	902.16	1015.83	368.255	489.768	292.711	958.234	383.578
BraA02g010590.3C	2870.14	11335.5	8228.63	3123.73	4911.55	4121.96	9763.67	4052.42
BraA02g027070.3C	2869.11	658.985	638.326	252.371	336.115	329.3	689.541	305.929
BraA09g047530.3C	2866.04	2651.72	2626.85	4352.11	4094.2	4531.3	2527.76	4325.87
BraA01g027850.3C	2862.97	2957.08	2700.39	5816.55	5489.88	4916.63	2572.46	5407.69
BraA05g027520.3C	2860.92	374.972	392.213	882.44	674.365	785.517	366.354	780.774
BraA09g066210.3C	2859.89	652.488	605.969	1209.49	1462.9	1114.82	590.888	1262.4
BraA10g031680.3C	2859.89	596.799	528.507	974.289	1085.17	1001.62	544.114	1020.36
BraA03g032190.3C	2858.87	576.38	562.826	976.864	1099.04	973.035	561.722	1016.31
BraA06g019940.3C	2858.87	13908.3	12078.2	22665.3	24530	21860.7	12123.7	23018.7
BraA09g061180.3C	2853.75	51.9763	41.1824	0	0	0	62.4653	0
BraA03g018290.3C	2851.7	141.078	123.547	7.72564	18.1396	34.302	164.008	20.0557
BraA01g010560.3C	2849.65	747.159	785.406	1473.88	1934.53	1392.66	718.791	1600.36
BraA01g036250.3C	2849.65	3128.79	2994.55	4926.38	4662.93	5250.5	3044.26	4946.61
BraA02g022730.3C	2848.63	3382.17	3088.68	5668.04	5393.85	6756.36	3056.3	5939.42
BraA06g006650.3C	2848.63	4354.87	3934.88	7189.14	6480.09	7290.33	4192.85	6986.52
BraA07g024440.3C	2848.63	1689.23	1613.96	2988.96	2743.34	3295.28	1538.79	3009.2
BraA03g022750.3C	2845.55	104.881	80.4036	0.858404	3.2011	0	74.0533	1.35317
BraA10g013190.3C	2844.53	8012.7	8926.77	5017.37	3644.98	3837.26	8359.9	4166.54
BraA09g055650.3C	2843.5	310.001	329.459	121.035	60.8209	102.906	313.195	94.9207
BraA06g042780.3C	2840.43	445.511	617.735	232.628	154.72	220.677	554.84	202.675
BraA10g021150.3C	2834.29	880.812	692.256	1401.77	1612.29	1499	777.704	1504.35
BraA03g010340.3C	2833.26	1354.17	1231.55	2531.43	3352.62	2430.87	1174.66	2771.64
BraA09g062310.3C	2833.26	4482.03	4277.08	1942.57	1783.01	2589.8	4376.62	2105.13
BraA03g035930.3C	2832.24	1164.83	275.53	0	0	0	534.749	0
BraA09g028050.3C	2832.24	1462.76	1453.15	3437.91	4344.96	2556.65	1344.14	3446.5
BraA05g021880.3C	2830.19	28342.8	25673.3	44666.2	53639.7	43759.1	26193.1	47355
BraA09g019560.3C	2830.19	1369.95	1369.8	2337.43	3340.88	2632.11	1313.08	2770.14
BraA10g027510.3C	2830.19	5271.88	5047.78	8590.91	7773.33	8052.98	5061.72	8139.07
BraA05g035680.3C	2829.16	858.537	824.628	151.079	358.523	273.273	917.859	260.958
BraA01g009610.3C	2826.09	123.444	87.2674	6.86723	13.8714	18.2944	95.5035	13.011
BraA06g013370.3C	2824.04	7570.9	7184.36	11312.9	13570.5	12156.6	7222.45	12346.7
BraA03g000050.3C	2823.02	1355.1	1167.81	611.184	737.32	588.852	1264.01	645.785
BraA09g009460.3C	2821.99	10487.1	10427	5784.79	4394.04	6102.33	10732.3	5427.05
BraA04g028660.3C	2820.97	961.561	944.253	1507.36	1658.17	1712.82	949.737	1626.11
BraA02g019190.3C	2819.95	203.264	195.126	74.6812	81.0945	74.3211	217.474	76.6989
BraA03g010480.3C	2819.95	182.845	212.775	30.9026	67.2231	49.1663	194.698	49.0973
BraA07g002690.3C	2818.92	157.785	164.729	54.9379	48.0165	61.7437	172.378	54.8993
BraA01g044200.3C	2813.8	1028.39	802.075	415.468	448.154	332.73	893.207	398.784
BraA10g026600.3C	2812.78	242.247	244.153	45.4954	72.5582	77.7513	356.412	65.2683
BraA01g002340.3C	2810.73	2530.13	2508.2	5053.43	5347.97	5098.43	2205.94	5166.61
BraA01g011340.3C	2808.68	664.554	592.241	1513.37	1803.29	1507	525.119	1607.89
BraA01g025230.3C	2808.68	1254.86	998.182	608.609	537.785	608.29	1166.89	584.894
BraA06g018570.3C	2808.68	2023.36	2412.11	3900.59	4277.73	3839.54	2077.72	4005.96
BraA03g055330.3C	2803.56	956.92	1094.27	179.406	442.819	303.001	1222.86	308.409
BraA03g044920.3C	2801.51	1022.82	881.498	2038.71	1592.01	1875.18	904.168	1835.3
BraA01g042390.3C	2796.39	771.291	592.241	207.734	274.227	166.937	626.596	216.299
BraA09g022580.3C	2796.39	306.289	323.576	126.185	147.251	99.4759	317.167	124.304
BraA10g023190.3C	2795.36	1129.56	924.642	266.105	386.266	335.017	911.79	329.129
BraA09g010060.3C	2794.34	17585.6	15313	38781.8	27778.1	32877.4	15201.7	33145.8
BraA09g015810.3C	2794.34	1868.36	1586.5	3285.97	3512.67	2915.67	1610.51	3238.11
BraA03g043170.3C	2793.31	1766.27	1800.26	1016.35	773.599	963.888	1933.52	917.946
BraA05g008270.3C	2793.31	1974.17	1813.98	290.999	720.247	425.345	1736.29	478.864
BraA06g004710.3C	2793.31	1007.04	1004.07	1616.38	1900.39	1707.1	972.883	1741.29
BraA06g036760.3C	2788.19	1033.03	1053.09	1679.9	1763.81	1790.57	1057.98	1744.76
BraA08g020550.3C	2785.12	8749.65	8016.83	14194.6	13320.8	14246.8	7911.64	13920.7
BraA02g025380.3C	2783.07	383.325	368.68	801.75	730.917	840.4	335.687	791.022
BraA04g013370.3C	2783.07	2567.26	2553.31	4055.1	4000.31	4596.47	2534.16	4217.29
BraA09g001640.3C	2783.07	101.168	128.45	11.1593	11.7374	22.868	101.464	15.2549
BraA05g023170.3C	2781.02	183.773	59.8125	5.15043	4.26813	14.8642	110.559	8.09426
BraA05g014140.3C	2780	1618.69	1889.49	372.547	805.61	618.58	2043.82	598.912
BraA01g008530.3C	2778.97	180.989	197.087	28.3273	12.8044	11.434	151.292	17.5219
BraA03g038500.3C	2778.97	818.626	885.421	1543.41	1375.41	1646.5	847.313	1521.77
BraA07g024200.3C	2778.97	608.865	449.084	144.212	177.127	177.227	474.202	166.189
BraA04g031000.3C	2777.95	59.4015	68.6373	3.43362	10.6703	8.00381	68.9704	7.36925
BraA05g033880.3C	2775.9	4284.33	3879.97	6577.09	6614.54	6918.72	3882.67	6703.45
BraA05g039020.3C	2775.9	179.132	108.839	0.858404	0	0	112.038	0.286135
BraA06g007070.3C	2774.88	3633.7	3433.82	5637.14	5887.89	5790.19	3345.67	5771.74
BraA06g031140.3C	2773.85	100.24	51.9682	1.71681	7.46923	0	71.2224	3.06201
BraA05g032480.3C	2772.83	245.031	224.542	504.742	545.254	443.64	237.787	497.878
BraA04g008510.3C	2770.78	1027.46	1232.53	509.892	353.188	220.677	1204.37	361.252
BraA10g018910.3C	2770.78	137.366	105.897	0.858404	0	0	99.5255	0.286135
BraA10g033140.3C	2769.75	66.8266	50.9877	181.982	177.127	162.363	53.9533	173.824
BraA08g010490.3C	2766.68	999.615	875.615	1545.99	1838.5	1660.22	922.47	1681.57
BraA09g057500.3C	2766.68	1342.1	1127.61	231.769	560.192	265.269	1362.71	352.41
BraA04g015400.3C	2765.66	2789.08	2396.42	4686.89	6083.15	4660.5	2414.45	5143.52
BraA05g016210.3C	2764.63	7876.26	7416.75	15689.1	13559.9	12569.4	7109.77	13939.4
BraA08g027490.3C	2762.58	281.229	282.393	631.786	842.956	635.731	243.529	703.491
BraA01g043150.3C	2761.56	693.326	865.81	351.087	310.507	421.915	799.351	361.17
BraA06g015140.3C	2760.54	203.264	265.724	67.8139	54.4187	62.8871	210.618	61.7066
BraA02g031860.3C	2759.51	53.8326	64.7151	191.424	264.624	155.503	56.9293	203.85
BraA03g005010.3C	2757.46	125.3	108.839	0	0	0	83.1679	0
BraA03g022560.3C	2757.46	96.5274	71.5789	227.477	385.199	252.692	73.1074	288.456
BraA10g026160.3C	2756.44	308.145	258.861	685.007	631.683	729.49	243.974	682.06
BraA03g058990.3C	2754.39	176.348	201.99	508.175	464.159	524.821	158.891	499.052
BraA07g029890.3C	2749.27	428.804	462.811	215.459	209.138	225.25	489.094	216.616
BraA06g023540.3C	2748.24	218.115	157.866	35.1946	59.7538	46.8795	178.25	47.276
BraA01g028120.3C	2745.17	320.211	258.861	47.2122	102.435	46.8795	275.994	65.5089
BraA05g007500.3C	2743.12	1358.81	1260.96	2105.67	2336.8	2269.65	1333.86	2237.37
BraA08g001620.3C	2740.05	694.254	632.443	275.548	294.501	300.715	617.391	290.254
BraA03g017600.3C	2734.93	613.506	666.762	304.734	188.865	288.137	652.447	260.579
BraA06g008260.3C	2734.93	318.355	308.868	19.7433	87.4967	32.0152	306.384	46.4184
BraA03g048280.3C	2730.83	328.564	345.147	97.8581	93.8989	64.0305	294.566	85.2625
BraA01g006840.3C	2729.81	422.307	489.286	976.864	794.939	878.132	450.342	883.312
BraA06g000620.3C	2728.78	294.223	500.071	154.513	126.977	142.925	424.217	141.472
BraA03g002940.3C	2725.71	1717.07	1861.05	3117.72	3131.74	2747.59	1776.57	2999.02
BraA01g009980.3C	2724.68	2173.72	2146.39	3685.13	4175.3	3559.41	2017.41	3806.61
BraA09g039460.3C	2722.64	70.5392	64.7151	0.858404	4.26813	1.1434	58.0595	2.08998
BraA08g009450.3C	2721.61	368.475	402.018	46.3538	132.312	86.8985	372.579	88.5215
BraA06g008980.3C	2719.56	92.8148	76.4815	0.858404	1.06703	0	81.6986	0.641812
BraA06g034580.3C	2719.56	1291.98	1202.13	597.449	749.057	689.471	1275.93	678.659
BraA05g009940.3C	2717.51	100.24	143.158	14.5929	27.7429	30.8718	122.447	24.4025
BraA03g021180.3C	2714.44	136.438	145.119	0	0	1.1434	107.851	0.381134
BraA06g044010.3C	2712.39	2264.68	1379.61	95.2829	135.513	24.0114	1706.09	84.9358
BraA09g036440.3C	2712.39	426.02	309.848	66.9555	135.513	52.5965	366.159	85.0217
BraA01g005600.3C	2711.37	5873.32	4885.99	9074.19	9029.23	8920.82	5401.87	9008.08
BraA03g030810.3C	2711.37	165.21	243.172	66.9555	51.2176	67.4607	201.684	61.8779
BraA06g015210.3C	2710.34	2268.39	2055.2	3433.62	3878.66	3529.68	2080.03	3613.99
BraA08g025610.3C	2710.34	4925.68	5080.14	7894.74	8359.13	7446.97	4880.97	7900.28
BraA01g021750.3C	2709.32	3541.81	2756.28	1631.83	1544	1848.88	3266.4	1674.9
BraA06g005750.3C	2707.27	520.691	405.94	112.451	101.368	100.619	386.725	104.813
BraA08g034260.3C	2707.27	810.273	690.295	319.326	377.73	298.428	713.247	331.828
BraA03g011070.3C	2705.22	3666.18	3523.05	5981.36	5468.54	6134.35	3643.35	5861.42
BraA01g039790.3C	2703.17	155.929	145.119	24.0353	13.8714	8.00381	124.25	15.3035
BraA04g007280.3C	2700.1	124.372	105.897	0	2.13407	0	93.4869	0.711355
BraA01g020780.3C	2699.08	205.121	188.262	42.0618	48.0165	45.7361	171.417	45.2714
BraA07g007620.3C	2698.05	403.744	457.909	206.875	181.396	222.963	460.327	203.745
BraA07g036050.3C	2694.98	3557.59	2972.97	6078.36	5493.08	6797.52	3332.28	6122.99
BraA05g041260.3C	2692.93	775.931	635.385	266.964	221.943	185.231	628.184	224.713
BraA09g063130.3C	2692.93	736.021	845.219	2434.43	2486.19	1417.82	697.8	2112.81
BraA05g038740.3C	2691.91	60.3296	41.1824	0	0	0	50.2264	0
BraA06g004620.3C	2690.88	73.3237	44.124	4.29202	5.33516	1.1434	57.5869	3.5902
BraA01g024330.3C	2688.83	538.326	716.769	273.831	305.171	312.149	639.617	297.05
BraA02g032160.3C	2687.81	559.673	461.831	180.265	258.222	228.68	526.244	222.389
BraA03g019380.3C	2687.81	322.067	432.415	131.336	36.2791	57.1701	442.358	74.9283
BraA06g004980.3C	2687.81	14.8504	13.7275	106.442	94.9659	77.7513	17.379	93.0531
BraA07g001780.3C	2686.78	63.114	27.4549	0	0	0	59.212	0
BraA09g048100.3C	2686.78	440.87	442.22	157.088	211.272	195.522	425.817	187.961
BraA03g029010.3C	2684.74	1075.72	945.233	1939.99	1996.42	1629.35	964.558	1855.25
BraA03g041510.3C	2677.57	477.996	553.02	172.539	263.557	187.518	514.392	207.871
BraA08g004410.3C	2677.57	76.1081	49.0266	0	3.2011	0	64.588	1.06703
BraA03g015680.3C	2676.54	193.983	189.243	404.308	399.07	372.749	179.641	392.043
BraA07g003790.3C	2676.54	214.402	234.347	61.8051	66.156	94.9023	271.477	74.2878
BraA03g003420.3C	2675.52	2353.78	2167.96	3700.58	3492.4	3660.03	2183.3	3617.67
BraA08g000120.3C	2674.49	438.086	467.714	133.911	102.435	34.302	456.605	90.2161
BraA01g044060.3C	2673.47	581.949	502.033	214.601	256.088	226.394	511.219	232.361
BraA02g015290.3C	2672.44	60.3296	61.7735	0	0	0	51.9685	0
BraA08g022270.3C	2672.44	102.096	98.0532	15.4513	28.8099	24.0114	117.932	22.7575
BraA10g017760.3C	2672.44	64.9703	87.2674	0.858404	6.4022	9.14721	70.5494	5.46927
BraA10g010420.3C	2669.37	349.912	278.471	815.484	876.034	626.584	331.355	772.701
BraA09g041720.3C	2668.35	11608.3	10654.5	6566.79	7275.03	6028.01	11547.9	6623.28
BraA10g030230.3C	2668.35	701.68	675.587	1167.43	1120.38	1163.98	667.367	1150.6
BraA04g019130.3C	2667.32	551.32	603.027	1109.92	941.123	1135.4	567.452	1062.15
BraA09g037040.3C	2667.32	1511.02	1550.22	2518.56	2481.92	2425.15	1460.53	2475.21
BraA07g016690.3C	2665.27	257.097	243.172	54.0795	56.5527	67.4607	215.582	59.3643
BraA07g010450.3C	2664.25	3830.47	3484.81	7036.34	8106.25	5801.62	3520.79	6981.4
BraA07g025260.3C	2663.23	432.517	552.04	236.92	187.798	158.933	486.613	194.55
BraA03g033750.3C	2661.18	5915.09	4818.34	11992.8	13182.1	9232.97	4855.13	11469.3
BraA08g006060.3C	2661.18	375.9	352.011	660.971	789.604	664.316	345.069	704.964
BraA07g009370.3C	2659.13	482.637	556.942	125.327	239.015	158.933	511.1	174.425
BraA02g037750.3C	2658.1	69.6111	59.8125	4.29202	5.33516	13.7208	78.6508	7.78267
BraA02g040530.3C	2658.1	81.677	56.8709	0	3.2011	0	63.9375	1.06703
BraA03g028320.3C	2658.1	385.181	493.208	1481.61	2024.16	1208.58	343.329	1571.45
BraA09g001500.3C	2655.03	2382.56	2502.32	5025.1	5643.54	3949.31	2268.49	4872.65
BraA08g001680.3C	2652.98	258.953	188.262	43.7786	76.8264	49.1663	209.507	56.5904
BraA01g011620.3C	2651.96	663.626	618.716	1120.22	1185.47	1039.35	634.018	1115.01
BraA02g006360.3C	2648.88	48638.7	48547.1	89731.6	95067.3	82727.4	43891.5	89175.4
novel.689	2647.86	314.642	272.588	16.3097	42.6813	35.4454	230.229	31.4788
BraA08g012500.3C	2645.81	864.105	1140.36	254.088	305.171	248.118	847.41	269.126
BraA06g034080.3C	2644.79	263.594	241.211	539.936	739.454	592.282	218.46	623.891
BraA08g022880.3C	2643.76	1963.03	4814.41	49.7874	88.5637	217.246	2892.86	118.532
BraA10g014590.3C	2643.76	188.414	112.761	12.0177	24.5418	27.4416	132.487	21.3337
BraA09g020140.3C	2642.74	57.5452	61.7735	6.00883	11.7374	6.86041	71.1853	8.2022
BraA04g018750.3C	2639.67	1701.29	1475.7	701.316	689.303	788.947	1471.8	726.522
BraA01g016640.3C	2638.64	980.124	923.661	1712.52	1664.57	1542.45	971.596	1639.85
BraA04g017160.3C	2637.62	56.617	59.8125	1.71681	2.13407	0	53.8331	1.28362
BraA09g027030.3C	2636.59	204.192	299.062	64.3803	98.167	57.1701	249.697	73.2391
BraA08g004150.3C	2633.52	6752.27	6603.88	10396.1	11290.3	10509	6334.41	10731.8
BraA01g014320.3C	2631.47	794.494	749.127	403.45	451.355	444.783	790.082	433.196
BraA08g010540.3C	2629.42	1647.46	1678.67	2545.17	2587.55	2690.42	1659.79	2607.72
BraA03g009200.3C	2628.4	108.593	63.7346	0.858404	2.13407	0	70.7587	0.99749
BraA04g007690.3C	2625.33	2842.92	2871	4496.32	5324.49	4860.6	2685.85	4893.81
BraA09g002660.3C	2623.28	374.972	565.767	218.035	157.921	147.499	498.298	174.485
BraA09g014490.3C	2623.28	235.75	201.99	477.273	679.7	500.81	192.349	552.594
BraA09g043060.3C	2623.28	2493.93	2152.27	1203.48	1422.35	1075.94	2384.58	1233.93
BraA05g000400.3C	2621.23	648.775	538.312	1218.93	1012.61	1230.3	557.879	1153.95
BraA07g031010.3C	2620.2	927.22	927.584	1553.71	1792.62	1635.06	860.689	1660.46
novel.1015	2620.2	943.926	816.783	1842.14	2285.58	1574.46	798.937	1900.73
BraA01g023330.3C	2619.18	41.7666	46.085	2.57521	3.2011	3.4302	52.8432	3.06884
BraA07g007040.3C	2619.18	731.38	591.261	1865.31	1466.1	1193.71	613.99	1508.38
BraA02g037470.3C	2615.08	663.626	526.546	230.052	279.563	264.126	567.785	257.914
BraA09g047950.3C	2615.08	3776.63	3869.18	1695.35	1364.73	1573.32	3417.91	1544.47
BraA10g011830.3C	2613.03	511.409	403.979	164.814	223.01	134.921	463.557	174.248
BraA02g039830.3C	2609.96	152.216	144.138	24.0353	50.1505	43.4493	170.487	39.2117
BraA03g023680.3C	2609.96	8126.86	6982.37	11891.5	11918.8	12712.3	7417.95	12174.2
BraA03g023490.3C	2608.94	294.223	222.581	945.103	571.93	663.173	269.578	726.735
BraA01g011610.3C	2607.91	135.51	145.119	7.72564	33.078	8.00381	135.881	16.2692
BraA08g031690.3C	2604.84	645.063	586.358	1113.35	1076.64	1187.99	569.926	1125.99
novel.171	2603.81	140.15	155.905	30.0441	56.5527	33.1586	156.73	39.9185
BraA03g045450.3C	2599.72	365.69	311.809	93.5661	115.24	144.069	319.729	117.625
BraA01g001590.3C	2597.67	394.463	381.427	749.387	720.247	649.452	377.451	706.362
BraA05g036360.3C	2595.62	835.333	708.925	1601.78	1261.23	1583.61	741.468	1482.21
BraA06g024570.3C	2595.62	2278.6	2229.73	3511.73	4709.88	4158.55	2231.75	4126.72
BraA05g037680.3C	2594.6	1564.86	1727.7	976.006	687.169	832.396	1693.33	831.857
BraA08g033920.3C	2594.6	7257.19	6088.12	11761.9	13056.2	10700	6342.74	11839.3
BraA10g000400.3C	2592.55	791.71	758.932	1249.84	1407.42	1396.09	732.329	1351.12
BraA09g053490.3C	2589.47	1563.93	1467.86	939.094	938.989	888.423	1513.54	922.169
BraA03g004190.3C	2587.43	237.606	312.79	74.6812	59.7538	66.3173	238.437	66.9174
BraA03g048450.3C	2587.43	112.306	66.6762	4.29202	10.6703	12.5774	80.8299	9.17992
BraA09g065890.3C	2586.4	2893.96	2452.31	4316.92	4717.35	4319.77	2617.59	4451.35
BraA09g052570.3C	2585.38	12.0659	19.6106	108.159	75.7593	90.3287	17.3876	91.4157
BraA03g054840.3C	2584.35	250.6	254.938	546.804	542.053	452.787	235.435	513.881
BraA09g046240.3C	2584.35	109.521	182.379	32.6194	7.46923	27.4416	159.101	22.5101
BraA06g033570.3C	2583.33	4393.85	4515.35	6821.74	6948.52	6517.39	4369.63	6762.55
BraA03g019580.3C	2582.3	149.432	192.184	11.1593	43.7483	12.5774	165.088	22.495
BraA04g004360.3C	2579.23	896.591	837.375	53.2211	176.06	161.22	719.344	130.167
BraA02g017900.3C	2578.21	76.1081	95.1116	6.00883	21.3407	8.00381	94.973	11.7844
novel.597	2578.21	26.9163	33.3381	115.885	107.77	182.944	31.3523	135.533
BraA02g016390.3C	2577.18	539.254	569.689	987.165	1004.08	902.144	532.514	964.462
BraA05g000530.3C	2576.16	30.6289	124.528	0	0	0	63.6692	0
BraA02g013210.3C	2574.11	3081.45	2878.84	5041.41	5867.61	4830.87	2791.54	5246.63
BraA05g014870.3C	2573.09	379.612	311.809	44.637	71.4912	25.1548	281.007	47.0944
BraA02g037060.3C	2570.01	198.624	157.866	30.0441	43.7483	65.1739	180.289	46.3221
BraA08g023440.3C	2570.01	1356.95	1316.85	2455.89	3021.84	2178.18	1311.58	2551.97
BraA06g043410.3C	2563.87	1020.96	891.304	484.998	375.596	375.036	896.916	411.877
BraA06g036490.3C	2556.7	3746.93	3633.85	1418.08	1972.94	2039.83	4113.17	1810.29
BraA08g015770.3C	2555.67	2779.8	1383.53	128.761	67.2231	93.7589	1591.96	96.5809
BraA03g023610.3C	2553.62	1206.59	1185.46	1973.47	1884.38	1936.92	1143.91	1931.59
BraA08g007750.3C	2553.62	105.809	145.119	17.1681	35.2121	9.14721	131.785	20.5091
BraA02g044410.3C	2550.55	1538.87	1370.78	2479.07	2258.91	2421.72	1420.24	2386.57
BraA02g013880.3C	2549.53	119.731	100.014	11.1593	20.2736	3.4302	98.8564	11.621
BraA03g029900.3C	2547.48	99.3118	119.625	34.3362	25.6088	24.0114	134.438	27.9855
BraA09g002350.3C	2547.48	6273.35	2504.28	299.583	414.009	293.854	3556.51	335.815
BraA05g007920.3C	2543.38	88.174	75.501	12.8761	16.0055	21.7246	86.3122	16.8687
BraA05g017590.3C	2542.36	147.575	88.2479	1.71681	3.2011	6.86041	88.1681	3.92611
BraA09g055770.3C	2542.36	173.564	177.476	68.6723	69.3571	50.3097	183.594	62.7797
BraA09g029180.3C	2540.31	1370.87	967.785	2186.36	3165.89	2483.47	1142.5	2611.9
BraA01g044040.3C	2539.28	152.216	160.807	32.6194	53.3516	28.585	148.045	38.1853
BraA01g035530.3C	2537.23	282.157	156.885	762.263	579.399	588.852	228.634	643.505
BraA05g008750.3C	2537.23	141.078	80.4036	25.7521	14.9385	27.4416	122.653	22.7107
BraA08g033470.3C	2537.23	13975.1	11613.4	24179.5	23649.7	20267.9	12083.9	22699.1
BraA06g009440.3C	2536.21	2377.91	2702.35	6310.13	5409.86	5454.03	2154.36	5724.67
BraA09g023210.3C	2536.21	178.204	175.515	63.5219	54.4187	65.1739	171.171	61.0382
BraA06g027250.3C	2535.19	926.291	884.44	1493.62	1495.98	1609.91	923.847	1533.17
BraA03g014810.3C	2534.16	38640.6	34693.2	59796.4	76261.9	61795.1	34639.6	65951.2
BraA03g024520.3C	2534.16	79.8207	39.2213	0	0	0	50.9482	0
BraA09g055390.3C	2533.14	2964.5	2636.65	4513.49	4358.83	4862.89	2808.4	4578.4
BraA03g018010.3C	2531.09	3914.93	4022.14	2405.25	2503.26	2265.08	4279.48	2391.2
BraA06g027800.3C	2529.04	528.116	310.829	7.72564	18.1396	1.1434	360.911	9.00287
BraA03g046320.3C	2528.02	4777.18	4825.2	2409.54	1879.04	2875.65	5058.56	2388.08
BraA05g033890.3C	2528.02	528.116	569.689	967.422	1077.7	1114.82	574.213	1053.31
BraA03g001150.3C	2526.99	110.45	74.5205	0	1.06703	0	79.7529	0.355678
BraA05g018590.3C	2517.77	709.105	632.443	166.53	290.233	306.432	725.114	254.398
BraA01g022230.3C	2516.75	47.3355	69.6178	5.15043	4.26813	5.71701	55.0321	5.04519
BraA06g017600.3C	2516.75	602.368	485.363	982.014	995.542	973.035	528.175	983.53
BraA06g016480.3C	2513.67	77.9644	47.0655	0	3.2011	2.2868	55.6757	1.8293
BraA05g001360.3C	2512.65	19480	18653.6	9877.66	9352.54	12473.4	19701.1	10567.9
BraA08g009110.3C	2511.63	79.8207	88.2479	11.1593	7.46923	22.868	111.336	13.8322
BraA01g044340.3C	2510.6	382.397	335.342	43.7786	137.647	57.1701	386.748	79.532
BraA02g025470.3C	2510.6	24.1318	49.0266	0	0	0	57.1643	0
BraA06g027520.3C	2509.58	229.252	282.393	106.442	89.6308	74.3211	247.031	90.1313
BraA04g017380.3C	2508.55	454.792	431.434	212.884	161.122	184.088	420.376	186.031
BraA06g016890.3C	2508.55	738.806	673.626	291.857	394.802	367.032	740.889	351.23
BraA02g008300.3C	2507.53	108.593	158.846	41.2034	27.7429	25.1548	131.485	31.367
BraA02g016580.3C	2506.5	6766.2	6401.9	11123.2	11112.1	10447.3	6133.43	10894.2
BraA01g044410.3C	2505.48	484.493	505.955	924.501	798.14	933.016	481.407	885.219
BraA05g030910.3C	2505.48	930.932	990.338	1767.45	1689.11	1495.57	959.669	1650.71
BraA09g032970.3C	2504.46	1597.34	1511	2485.08	2386.95	2456.03	1557.83	2442.69
BraA01g043160.3C	2503.43	56.617	76.4815	11.1593	9.60329	6.86041	65.8768	9.20765
BraA04g023010.3C	2502.41	5.56889	4.90266	42.9202	49.0835	74.3211	4.51483	55.4416
BraA03g007310.3C	2501.38	2298.09	2095.4	1224.08	1339.13	1322.92	2361.46	1295.38
BraA06g044260.3C	2501.38	364.762	408.882	191.424	178.194	202.382	410.505	190.667
BraA01g022010.3C	2499.33	1646.53	849.141	268.681	294.501	331.586	1059.29	298.256
BraA06g026850.3C	2498.31	1413.57	1209	606.892	585.801	791.234	1357.32	661.309
BraA09g053290.3C	2498.31	410.241	462.811	82.4068	193.133	108.623	446.031	128.054
BraA01g021640.3C	2497.29	496.559	430.454	150.221	210.205	226.394	519.331	195.607
BraA05g041150.3C	2497.29	572.667	508.896	1127.94	1183.34	976.465	484.122	1095.92
BraA09g011250.3C	2494.21	2583.03	2472.9	1339.97	1646.43	1446.4	2638.61	1477.6
BraA01g008400.3C	2493.19	276.588	313.77	624.918	629.549	681.467	257.562	645.312
BraA02g003430.3C	2493.19	1795.97	1988.52	3026.73	3077.32	3059.74	1803.36	3054.6
BraA07g012190.3C	2493.19	9259.2	8574.75	16149.2	16074.8	15298.7	8074.55	15840.9
BraA07g042640.3C	2493.19	335.989	297.101	97.8581	152.586	130.348	329.168	126.931
BraA08g020480.3C	2493.19	930.004	921.7	207.734	312.641	433.349	902.336	317.908
BraA10g011810.3C	2493.19	505.84	495.169	205.159	253.954	213.816	475.708	224.31
BraA03g058980.3C	2492.16	180.061	214.737	75.5396	77.8934	82.3249	214.227	78.586
BraA03g009360.3C	2490.12	5585.59	5326.25	11441.7	16615.8	9494.81	5054.94	12517.4
BraA07g032230.3C	2490.12	1828.45	1706.13	2689.38	2995.16	3102.05	1693.42	2928.86
BraA02g026360.3C	2488.07	264.522	275.53	59.2299	107.77	106.336	280.059	91.1122
BraA02g033740.3C	2487.04	2645.22	2170.9	1038.67	941.123	1407.53	2438.48	1129.11
BraA03g052450.3C	2486.02	408.385	277.491	5.15043	8.53626	0	273.012	4.56223
BraA04g017670.3C	2484.99	481.709	916.798	137.345	184.597	283.564	737.954	201.835
BraA06g014960.3C	2482.95	645.991	627.541	2012.1	1522.66	1766.56	512.602	1767.1
BraA05g023520.3C	2481.92	1356.95	1441.38	228.336	523.913	198.952	1265.34	317.067
BraA10g024910.3C	2481.92	294.223	177.476	629.21	847.224	602.573	199.23	693.002
BraA05g020000.3C	2480.9	105.809	163.749	33.4778	7.46923	25.1548	167.018	22.0339
BraA07g027800.3C	2479.87	197.695	291.218	42.9202	97.1	48.0229	280.085	62.681
BraA07g039640.3C	2479.87	273.804	243.172	60.9467	84.2956	81.1815	232.077	75.4746
BraA05g036770.3C	2476.8	67.7548	55.8903	4.29202	11.7374	1.1434	74.6761	5.72426
BraA03g030830.3C	2475.77	567.098	755.99	335.636	267.825	298.428	752.763	300.63
BraA08g016760.3C	2474.75	1329.11	1147.22	2252.45	2062.57	2317.68	1276.48	2210.9
BraA02g023700.3C	2473.73	1115.63	779.523	1831.83	1917.46	1792.85	909.309	1847.38
BraA02g012710.3C	2472.7	39.9103	72.5594	0.858404	0	0	94.8517	0.286135
BraA03g049600.3C	2472.7	7620.09	7059.83	11520.6	11333	10724	7249.58	11192.5
BraA06g018820.3C	2470.65	393.535	410.843	789.732	767.197	808.385	360.314	788.438
BraA01g008800.3C	2468.6	172.635	215.717	447.229	368.126	498.523	184.081	437.959
BraA06g030500.3C	2467.58	1102.64	300.043	0	0	0	503.412	0
BraA03g035860.3C	2466.56	5477.93	4732.05	2748.61	3204.3	2404.57	5363.87	2785.83
BraA07g030970.3C	2466.56	232.965	217.678	496.158	497.237	420.772	204.845	471.389
BraA10g002190.3C	2466.56	174.492	153.944	60.9467	66.156	57.1701	177.425	61.4243
BraA08g029670.3C	2465.53	216.258	411.824	65.2387	115.24	48.0229	413.883	76.167
BraA06g040240.3C	2464.51	2624.8	2361.12	3780.41	4176.37	4093.38	2406.31	4016.72
BraA03g016950.3C	2462.46	1252.07	1209	286.707	595.404	441.353	1217.11	441.155
BraA02g013770.3C	2458.36	687.757	482.422	116.743	42.6813	40.0191	462.445	66.4811
BraA04g018090.3C	2458.36	459.433	493.208	876.431	872.833	775.226	472.219	841.497
BraA10g025380.3C	2458.36	1094.29	972.688	2199.23	1659.24	2275.37	1036.92	2044.61
BraA03g021170.3C	2456.31	257.097	619.696	0	0	0	315.482	0
BraA07g035430.3C	2456.31	338.774	279.452	591.441	598.605	589.995	312.263	593.347
BraA04g014520.3C	2454.26	112.306	109.82	276.406	436.416	253.835	102.381	322.219
BraA10g027180.3C	2453.24	593.086	379.466	181.123	228.345	160.076	518.463	189.848
BraA10g033790.3C	2453.24	6975.03	6338.16	11429.7	13498	10528.4	6270.23	11818.7
BraA07g014150.3C	2451.19	579.164	489.286	1101.33	1358.33	974.178	482.141	1144.61
BraA02g003710.3C	2450.17	183.773	193.165	347.654	452.422	472.225	188.812	424.1
BraA06g025110.3C	2449.14	0	0	34.3362	42.6813	46.8795	0	41.299
BraA03g029920.3C	2448.12	335.989	262.783	129.619	113.105	142.925	316.021	128.55
BraA09g009400.3C	2446.07	628.356	555.962	993.174	1104.38	1041.64	559.346	1046.4
BraA09g029650.3C	2444.02	79.8207	77.462	18.0265	17.0725	12.5774	78.7184	15.8921
BraA05g034610.3C	2443	76.1081	45.1045	0.858404	7.46923	0	63.2806	2.77588
BraA01g044530.3C	2440.95	198.624	208.853	54.9379	76.8264	84.6117	203.089	72.1253
BraA04g002170.3C	2439.92	1370.87	1327.64	599.166	529.248	652.882	1234.46	593.766
BraA02g034200.3C	2437.88	341.558	139.236	0	0	0	178.702	0
BraA02g009190.3C	2436.85	1256.71	1190.37	690.157	738.387	767.222	1279.71	731.922
BraA04g006580.3C	2436.85	73.3237	73.5399	14.5929	17.0725	17.151	84.4642	16.2721
BraA06g038650.3C	2436.85	318.355	328.478	157.088	139.781	168.08	340.236	154.983
BraA04g001980.3C	2435.83	117.875	56.8709	4.29202	0	2.2868	69.1746	2.19294
BraA06g005900.3C	2435.83	908.657	534.39	10.3009	37.3461	4.57361	615.543	17.4069
BraA10g015750.3C	2434.8	924.435	816.783	1467.87	1433.02	1568.75	824.194	1489.88
BraA08g012390.3C	2433.78	1.8563	4.90266	64.3803	139.781	28.585	2.25299	77.5822
BraA04g003350.3C	2432.75	498.415	441.24	4.29202	28.8099	3.4302	502.034	12.1774
BraA04g014040.3C	2432.75	516.05	450.064	1036.09	809.878	909.004	472.954	918.325
BraA09g011930.3C	2432.75	297.935	264.744	74.6812	132.312	101.763	297.845	102.919
BraA01g005100.3C	2431.73	70.5392	81.3842	16.3097	11.7374	19.4378	82.0535	15.8283
BraA03g008530.3C	2431.73	1361.59	1443.34	2482.51	2681.45	2130.16	1363.14	2431.37
BraA01g005930.3C	2428.66	519.763	687.353	1200.05	1270.84	1051.93	592.895	1174.27
BraA04g016290.3C	2428.66	47.3355	43.1434	0.858404	1.06703	1.1434	56.7919	1.02295
BraA08g027790.3C	2427.63	671.051	558.903	351.087	299.836	296.141	637.383	315.688
BraA03g032310.3C	2423.53	41.7666	46.085	4.29202	2.13407	3.4302	48.063	3.28543
BraA03g054680.3C	2423.53	1450.69	1319.8	607.75	492.969	782.087	1370.1	627.602
BraA01g015490.3C	2422.51	1195.45	480.461	4.29202	19.2066	1.1434	684.971	8.214
BraA08g001340.3C	2422.51	1427.49	1463.93	2215.54	2532.07	2275.37	1405.97	2340.99
BraA01g039280.3C	2420.46	371.259	357.894	739.944	666.895	612.863	358.799	673.234
BraA03g040670.3C	2420.46	7094.76	7224.56	13946.5	13869.3	11200.8	6563.27	13005.5
BraA05g004360.3C	2420.46	3746	3240.66	5975.35	5411.99	5616.39	3489.1	5667.91
BraA10g027120.3C	2420.46	2555.19	2302.29	1297.05	1413.82	1531.01	2602.85	1413.96
BraA01g024020.3C	2419.44	1670.67	1394.32	831.794	943.257	769.509	1573.09	848.187
BraA02g009790.3C	2419.44	113.234	62.7541	0	2.13407	0	75.7346	0.711355
BraA02g024820.3C	2419.44	38.0541	50.9877	0	0	0	41.6309	0
BraA04g019420.3C	2419.44	2263.75	2008.13	3234.47	3522.28	3507.96	2114.35	3421.57
BraA05g042370.3C	2418.41	5892.81	5259.58	11634.8	12413.9	9427.35	4951.76	11158.7
BraA06g037280.3C	2418.41	672.907	660.879	260.955	320.11	163.506	665.506	248.19
BraA10g016140.3C	2418.41	31.557	36.2797	115.026	105.636	160.076	29.0996	126.913
BraA04g025570.3C	2417.39	521.619	325.537	42.9202	100.301	36.5889	349.99	59.9367
BraA01g021160.3C	2414.32	522.547	438.298	965.705	1779.81	1050.79	452.077	1265.43
BraA03g025490.3C	2414.32	994.974	842.277	3064.5	4478.34	1628.2	796.794	3057.01
BraA06g027860.3C	2414.32	219.971	130.411	13.7345	9.60329	25.1548	138.305	16.1642
BraA05g018210.3C	2412.27	787.997	708.925	424.052	293.434	372.749	775.881	363.412
BraA05g029080.3C	2412.27	190.27	245.133	25.7521	69.3571	51.4531	207.959	48.8541
BraA07g020650.3C	2412.27	167.995	195.126	34.3362	65.089	61.7437	183.524	53.723
BraA08g031420.3C	2412.27	698.895	642.249	1893.64	2265.31	1207.43	575.429	1788.79
BraA04g006830.3C	2410.22	1799.68	1541.4	2615.56	3041.04	2960.27	1678.77	2872.29
BraA09g039640.3C	2410.22	1570.43	1549.24	2534.87	3023.97	2514.34	1472.15	2691.06
BraA03g057280.3C	2407.15	1450.69	1496.29	2285.07	2541.67	2252.5	1458.64	2359.75
BraA06g025880.3C	2407.15	2699.05	2353.28	4186.44	4637.32	4386.09	2326.36	4403.28
BraA09g002530.3C	2406.12	153.144	116.683	10.3009	33.078	35.4454	166.766	26.2748
BraA08g033160.3C	2404.07	40.8385	47.0655	4.29202	1.06703	5.71701	68.5668	3.69202
BraA07g015170.3C	2403.05	65.8985	79.4231	12.8761	16.0055	6.86041	73.0241	11.914
BraA01g010710.3C	2396.9	104.881	63.7346	0	0	0	60.6438	0
BraA05g015730.3C	2396.9	7786.23	6826.47	12398.8	12135.4	11682.1	6826.66	12072.1
BraA05g017230.3C	2395.88	478.924	400.057	961.413	754.392	926.155	445.959	880.653
BraA01g031080.3C	2394.85	87.2459	95.1116	21.4601	20.2736	12.5774	86.7352	18.1037
BraA06g034180.3C	2394.85	6222.3	5279.19	13088.1	9065.51	11877.7	5344.36	11343.8
BraA09g060980.3C	2394.85	429.732	564.787	132.194	154.72	222.963	705.382	169.959
BraA10g003750.3C	2394.85	104.881	66.6762	3.43362	8.53626	2.2868	69.4774	4.75223
BraA06g041360.3C	2393.83	503.984	245.133	77.2564	77.8934	57.1701	315.603	70.7733
BraA05g035390.3C	2392.81	814.914	736.38	1406.92	1239.89	1401.81	730.156	1349.54
BraA06g038740.3C	2392.81	358.265	217.678	54.9379	44.8154	96.0457	265.39	65.2663
BraA09g051900.3C	2391.78	1566.71	1352.15	2447.31	2369.88	2408	1478.29	2408.4
BraA10g020790.3C	2390.76	961.561	741.282	38.6282	119.508	28.585	820.621	62.2403
BraA01g031180.3C	2388.71	127.156	75.501	4.29202	21.3407	5.71701	99.9891	10.4499
BraA03g031560.3C	2388.71	1269.71	1264.89	730.502	613.544	656.313	1208.84	666.786
BraA03g058650.3C	2387.68	119.731	139.236	263.53	325.445	329.3	116.027	306.092
BraA09g044850.3C	2387.68	4369.72	3613.26	1216.36	2268.51	1448.69	4380.82	1644.52
BraA09g010020.3C	2386.66	45.4792	213.756	14.5929	23.4747	12.5774	187.478	16.8817
BraA06g013670.3C	2385.64	762.937	617.735	299.583	282.764	395.617	729.278	325.988
BraA01g003640.3C	2384.61	467.786	532.429	879.006	873.9	863.268	472.712	872.058
BraA03g016690.3C	2383.59	1007.97	965.824	1625.82	1509.85	1564.17	973.762	1566.61
BraA02g016970.3C	2379.49	235.75	269.646	658.396	583.667	567.127	213.194	603.063
BraA06g005950.3C	2379.49	1611.26	1584.54	2575.21	3107.2	2508.62	1565.82	2730.35
BraA06g025340.3C	2379.49	1230.72	808.939	187.991	400.137	155.503	958.161	247.877
BraA03g000140.3C	2375.39	1224.23	1287.44	636.078	545.254	769.509	1351.77	650.28
BraA10g006450.3C	2375.39	460.361	449.084	254.946	241.149	218.39	458.845	238.162
BraA05g004390.3C	2374.37	51.9763	67.6567	147.646	190.999	168.08	55.9253	168.908
BraA07g017190.3C	2374.37	693.326	489.286	242.07	278.496	209.242	569.021	243.269
novel.1305	2370.27	108.593	90.209	283.273	218.742	391.043	99.7284	297.686
BraA06g011960.3C	2369.25	257.097	267.685	58.3715	118.441	84.6117	270.189	87.1413
BraA10g000780.3C	2369.25	2983.99	2352.3	699.599	1061.7	573.988	2327.46	778.428
BraA03g040880.3C	2367.2	75.18	97.0727	189.707	255.021	251.548	86.4399	232.092
BraA10g028300.3C	2366.17	782.428	753.049	1188.89	1282.57	1285.18	741.273	1252.22
BraA08g021750.3C	2365.15	1910.13	1553.16	455.813	565.527	275.56	1470.26	432.3
BraA07g015440.3C	2363.1	81625	67528.3	37449.6	41272.8	43409.2	71326.8	40710.6
BraA06g040310.3C	2361.05	118.803	103.936	301.3	247.552	237.828	110.098	262.226
BraA06g004390.3C	2360.03	930.004	1036.42	1563.15	1826.76	1635.06	937.846	1674.99
BraA10g000640.3C	2360.03	377.756	322.595	164.814	178.194	176.084	371.05	173.031
novel.95	2360.03	192.127	310.829	61.8051	87.4967	72.0343	235.94	73.7787
BraA01g038980.3C	2359	453.864	450.064	254.946	235.814	204.669	462.127	231.81
BraA06g032900.3C	2359	9.28148	12.7469	71.2476	85.3626	59.4569	8.02568	72.0224
BraA07g010800.3C	2356.95	6098.86	5614.53	8781.48	8598.15	9282.13	5793.64	8887.25
BraA06g035320.3C	2355.93	319.283	345.147	799.174	958.195	747.785	274.741	835.051
BraA05g041200.3C	2354.91	1095.21	2401.32	212.884	124.843	321.296	2169.68	219.674
BraA08g020050.3C	2354.91	18240.9	19329.2	28188.3	30236.5	28966.9	17832.4	29130.6
BraA09g065970.3C	2354.91	930.004	1020.73	303.875	548.455	372.749	1067.14	408.36
BraA04g009910.3C	2351.83	26.9163	25.4938	139.92	107.77	90.3287	28.3961	112.673
BraA03g004350.3C	2350.81	374.972	337.303	611.184	862.162	786.66	325.175	753.336
BraA06g024820.3C	2350.81	465.93	435.356	200.867	240.082	249.262	463.978	230.07
BraA09g039970.3C	2349.78	157.785	96.0922	0	1.06703	0	92.1374	0.355678
BraA01g010650.3C	2348.76	853.896	679.509	1503.92	1426.62	1266.89	756.971	1399.15
BraA08g000030.3C	2348.76	220.899	260.822	32.6194	25.6088	76.6079	219.643	44.9454
BraA09g006780.3C	2348.76	61.2577	48.0461	153.654	145.116	169.223	48.7264	155.998
BraA09g066430.3C	2348.76	274.732	269.646	519.335	516.444	509.957	249.747	515.245
BraA05g040650.3C	2347.74	58.4733	59.8125	155.371	183.53	146.355	53.769	161.752
BraA08g012730.3C	2346.71	1598.27	1481.58	940.811	825.883	966.174	1625.16	910.956
BraA09g010880.3C	2346.71	483.565	509.877	270.397	258.222	267.556	489.916	265.392
BraA05g014550.3C	2343.64	3193.76	2981.8	5767.62	7346.52	4894.9	2964.36	6003.01
BraA07g021050.3C	2343.64	2615.52	2533.7	3873.12	4480.47	4094.52	2453.57	4149.37
BraA09g001600.3C	2341.59	58.4733	42.1629	4.29202	1.06703	0	48.5687	1.78635
BraA02g020660.3C	2340.57	407.457	375.544	215.459	188.865	194.378	396.893	199.568
BraA05g023780.3C	2340.57	85.3896	58.8319	0.858404	2.13407	0	58.6585	0.99749
BraA01g001360.3C	2336.47	294.223	163.749	13.7345	19.2066	2.2868	170.071	11.7426
BraA01g040440.3C	2336.47	640.422	627.541	283.273	370.26	256.122	637.419	303.219
BraA08g016700.3C	2335.44	129.941	143.158	11.1593	37.3461	10.2906	129.957	19.5987
BraA07g017930.3C	2334.42	28155.4	26565.6	61294.4	63264.4	54767.8	22958.7	59775.5
BraA07g021800.3C	2334.42	179.132	168.652	380.273	594.337	362.458	167.485	445.69
BraA01g014660.3C	2333.39	1492.46	1415.89	2260.18	3032.51	2540.64	1415.71	2611.11
BraA03g011890.3C	2332.37	204.192	185.321	418.043	355.322	456.217	195.394	409.861
BraA05g009370.3C	2330.32	533.685	640.288	327.91	284.898	267.556	582.53	293.455
BraA05g029460.3C	2330.32	366.618	316.712	169.964	118.441	99.4759	345.573	129.294
BraA03g035460.3C	2329.3	1899.92	3046.51	1067	552.723	859.838	2360.37	826.519
BraA09g045500.3C	2329.3	656.2	529.487	289.282	288.099	336.16	602.824	304.514
BraA02g032320.3C	2328.27	1969.53	1843.4	3061.07	3014.37	3227.82	1961.03	3101.09
BraA10g014580.3C	2325.2	872.459	795.212	1297.05	1624.02	1466.98	814.701	1462.69
BraA07g026510.3C	2323.15	1110.06	1085.45	1753.72	1896.12	1704.81	1111.18	1784.88
BraA01g024920.3C	2322.13	461.289	516.74	240.353	268.892	270.986	496.047	260.077
BraA05g039960.3C	2321.1	2830.85	2919.04	4775.3	5111.09	4288.9	2722.77	4725.1
BraA10g018790.3C	2321.1	205.121	200.029	388.857	376.663	385.326	194.802	383.615
BraA02g025880.3C	2318.03	2458.66	2098.34	1427.53	1157.73	1311.48	2290.65	1298.91
BraA02g012120.3C	2317.01	539.254	502.033	177.69	197.401	170.367	458.405	181.819
BraA03g011400.3C	2317.01	107.665	99.0338	24.0353	36.2791	18.2944	109.531	26.203
BraA01g035580.3C	2314.96	116.947	59.8125	17.1681	17.0725	18.2944	93.7465	17.5117
BraA03g027360.3C	2313.93	877.1	871.693	487.574	437.483	543.116	928.809	489.391
BraA03g038330.3C	2313.93	2313.87	1889.49	3821.62	3695.13	3807.53	1912.6	3774.76
BraA02g011790.3C	2312.91	360.121	412.804	691.015	856.827	678.037	372.365	741.96
BraA09g013420.3C	2312.91	4663.01	4695.77	8343.69	9610.76	7751.12	4213.57	8568.52
BraA01g000990.3C	2309.84	1358.81	278.471	2.57521	0	2.2868	576.831	1.62067
BraA01g039430.3C	2309.84	348.055	308.868	631.786	581.533	634.588	302.968	615.969
BraA01g016350.3C	2307.79	33.4133	38.2408	0	0	0	36.8594	0
BraA05g007450.3C	2307.79	449.223	411.824	152.796	231.546	194.378	438.273	192.907
BraA05g042490.3C	2306.76	3658.76	3240.66	5450.87	6466.22	5386.56	3340.85	5767.88
BraA01g003490.3C	2304.71	2575.61	2226.79	4773.59	6047.94	3855.55	2271.39	4892.36
BraA06g034510.3C	2302.67	54.7607	34.3186	0	0	0	39.2534	0
BraA04g029950.3C	2301.64	72.3955	57.8514	6.00883	13.8714	1.1434	80.6325	7.00789
BraA04g007150.3C	2300.62	84.4614	63.7346	2.57521	2.13407	0	57.5932	1.56976
BraA10g012960.3C	2300.62	106.737	135.313	35.1946	40.5472	40.0191	125.071	38.587
BraA06g001660.3C	2298.57	682.189	615.774	1193.18	1053.16	1182.28	663.467	1142.87
BraA09g035170.3C	2298.57	305.361	302.984	150.221	160.055	144.069	316.139	151.448
BraA03g034180.3C	2297.54	1584.35	1705.15	2501.39	2480.85	2625.25	1631.87	2535.83
BraA04g024670.3C	2297.54	41.7666	46.085	133.053	139.781	115.484	40.5514	129.439
BraA07g023570.3C	2297.54	1200.09	1199.19	2140	1921.73	1826.01	1153.49	1962.58
BraA05g012680.3C	2294.47	52.9044	55.8903	2.57521	2.13407	8.00381	50.9468	4.2377
BraA02g027670.3C	2291.4	110.45	33.3381	0	0	0	54.0751	0
BraA09g036780.3C	2291.4	2906.96	2541.54	4491.17	5892.15	4690.23	2527.38	5024.52
BraA07g020830.3C	2290.37	1014.47	1456.09	615.476	530.315	594.569	1195	580.12
BraA04g000560.3C	2288.32	298.864	333.381	551.096	560.192	575.131	306.01	562.14
BraA07g017760.3C	2288.32	1089.65	1047.21	2059.31	1786.21	1672.8	1011.39	1839.44
BraA01g011920.3C	2286.28	477.068	439.278	243.787	262.49	238.971	472.413	248.416
BraA04g008310.3C	2286.28	93.7429	67.6567	226.619	225.144	181.801	79.0664	211.188
BraA06g016400.3C	2286.28	361.978	393.193	185.415	174.993	211.529	399.225	190.646
BraA08g019790.3C	2285.25	919.794	1055.05	2596.67	1576.01	2179.32	939.287	2117.33
BraA03g051320.3C	2284.23	5219.9	5096.81	3078.24	2332.53	3167.22	5491.29	2859.33
BraA06g002680.3C	2284.23	1739.35	3391.66	1200.05	824.816	770.653	2641.78	931.839
BraA05g005280.3C	2283.2	155.929	62.7541	0	1.06703	0	82.4546	0.355678
BraA05g004060.3C	2282.18	795.423	670.684	22.3185	106.703	40.0191	717.466	56.3469
BraA06g040380.3C	2282.18	507.697	518.702	266.105	288.099	300.715	524.803	284.973
BraA01g042920.3C	2281.15	229.252	230.425	105.584	109.904	98.3325	235.171	104.607
BraA09g034390.3C	2279.11	1847.94	2096.38	576.848	999.81	415.055	2004.48	663.904
BraA01g010210.3C	2278.08	696.111	677.548	1254.99	1310.32	1048.5	663.774	1204.6
BraA03g017640.3C	2277.06	12930	12692	19762.2	21635.2	18388.2	12456.6	19928.5
BraA08g003120.3C	2277.06	1240.01	1086.43	636.078	735.186	659.743	1172.91	677.002
BraA01g027430.3C	2276.03	10124.2	8814.98	14670.1	14666.4	16401	9527.72	15245.8
BraA07g012200.3C	2275.01	59.4015	46.085	0.858404	1.06703	0	61.7944	0.641812
BraA09g021750.3C	2275.01	1785.76	1725.74	3577.83	2681.45	4118.53	1675.83	3459.27
BraA02g030870.3C	2273.98	121.587	59.8125	1.71681	5.33516	0	69.6855	2.35066
BraA08g032500.3C	2272.96	747.159	745.205	1299.62	1142.79	1349.21	710.854	1263.88
BraA09g018600.3C	2272.96	785.213	674.606	96.1413	255.021	81.1815	656.984	144.115
BraA01g013250.3C	2270.91	1933.33	2190.51	3133.18	3530.81	3346.74	2070.13	3336.91
BraA09g031210.3C	2268.86	1291.98	1330.58	2180.35	2042.3	2135.87	1345.72	2119.51
BraA08g006110.3C	2267.84	31.557	54.9098	174.256	208.071	116.627	42.8213	166.318
BraA04g016610.3C	2265.79	2714.83	2745.49	4401.9	4572.24	3918.44	2657.32	4297.52
BraA06g041320.3C	2265.79	176.348	165.71	34.3362	45.8824	58.3135	156.358	46.1774
BraA09g008250.3C	2265.79	177.276	153.944	458.388	377.73	354.454	142.502	396.857
BraA10g000100.3C	2265.79	205.121	127.469	379.415	442.819	372.749	160.372	398.327
BraA02g034390.3C	2264.77	2915.31	3068.09	4522.93	4551.96	5226.49	2884.26	4767.13
BraA07g021460.3C	2264.77	2768.66	2586.64	3950.38	4147.56	4286.61	2695.38	4128.18
BraA03g016940.3C	2263.74	56.617	30.3965	0	0	0	38.5648	0
BraA03g026500.3C	2262.72	505.84	408.882	5.15043	32.011	10.2906	374.22	15.8173
BraA06g027270.3C	2262.72	958.777	866.791	1615.52	1712.59	1398.38	871.43	1575.49
BraA09g024470.3C	2262.72	923.507	841.297	1448.99	1412.75	1364.08	863.809	1408.61
BraA03g030550.3C	2261.69	218.115	228.464	100.433	104.569	93.7589	247.535	99.5871
BraA02g013050.3C	2260.67	6325.33	5636.1	3183.82	3011.17	3976.75	6169.96	3390.58
BraA05g035110.3C	2260.67	2058.63	2264.05	1276.45	837.621	1123.96	2185.91	1079.34
BraA09g059260.3C	2260.67	12.9941	41.1824	0	0	0	56.6414	0
BraA02g004600.3C	2258.62	2182.08	1978.71	3245.63	3270.46	3210.67	2106	3242.25
BraA01g039720.3C	2257.6	88.174	63.7346	0.858404	0	0	63.2695	0.286135
BraA04g003770.3C	2257.6	2331.51	2350.34	3558.94	3480.66	3439.35	2345.58	3492.99
BraA07g012880.3C	2257.6	1593.63	1471.78	897.032	937.922	929.585	1663.71	921.513
BraA06g035890.3C	2256.57	856.68	838.355	1278.16	1630.43	1539.02	827.578	1482.54
BraA08g006430.3C	2256.57	3430.43	2925.91	5069.74	5624.33	4882.32	3141.39	5192.13
BraA08g029900.3C	2256.57	1133.27	1117.81	2160.6	2249.31	1776.85	1027.27	2062.25
BraA03g060680.3C	2255.55	1027.46	1019.75	557.104	662.627	603.716	1049.45	607.816
BraA03g042980.3C	2253.5	197.695	204.931	396.583	556.991	485.946	172.792	479.84
BraA03g019370.3C	2252.47	2410.4	2712.15	4455.98	4768.57	4056.79	2356.59	4427.11
BraA07g022810.3C	2252.47	226.468	179.437	64.3803	78.9604	90.3287	233.636	77.8898
BraA04g031920.3C	2251.45	1229.8	1100.16	1782.91	2122.33	1943.78	1158.38	1949.67
BraA06g006200.3C	2251.45	581.02	687.353	1152.84	1286.84	1088.52	579.853	1176.07
BraA07g040630.3C	2251.45	375.9	399.077	684.148	707.443	626.584	377.829	672.725
BraA01g001370.3C	2250.43	58841.8	56197.2	109230	119418	90930.2	51737.2	106526
BraA02g004950.3C	2250.43	149.432	190.223	40.345	62.9549	62.8871	169.897	55.3957
BraA05g026930.3C	2250.43	314.642	317.692	559.68	544.187	597.999	296.821	567.288
BraA02g016600.3C	2248.38	65.8985	58.8319	3.43362	11.7374	0	70.5991	5.05699
BraA03g025450.3C	2248.38	146.647	116.683	29.1857	50.1505	33.1586	132.164	37.4983
BraA08g021210.3C	2248.38	2080.91	2294.45	3267.95	3420.91	3443.93	2110.94	3377.59
BraA08g032320.3C	2248.38	90.9585	87.2674	266.964	337.182	184.088	89.1138	262.745
BraA09g010460.3C	2248.38	49.1918	44.124	0	0	0	38.2755	0
BraA07g009690.3C	2246.33	478.924	488.305	923.643	844.023	864.412	505.763	877.359
BraA03g003800.3C	2245.3	91.8866	117.664	215.459	321.177	262.982	99.5554	266.54
BraA09g053780.3C	2245.3	501.2	402.999	870.422	1136.39	841.544	461.876	949.452
BraA02g029010.3C	2244.28	343.415	231.406	5.15043	11.7374	0	250.676	5.62926
BraA07g032060.3C	2243.25	3370.1	3623.07	741.661	1689.11	1481.85	3765.78	1304.21
BraA05g008210.3C	2242.23	153.144	121.586	52.3627	49.0835	37.7323	155.084	46.3928
BraA06g014310.3C	2241.21	97.4555	76.4815	10.3009	24.5418	8.00381	87.6842	14.2821
BraA07g013840.3C	2241.21	1698.51	1622.78	2461.9	2500.06	2569.22	1622.33	2510.39
BraA01g004150.3C	2238.13	1297.55	1039.36	639.511	580.466	531.682	1117.34	583.886
BraA01g003790.3C	2237.11	201.408	184.34	412.892	432.148	343.02	192.773	396.02
BraA03g022970.3C	2236.08	676.62	569.689	1113.35	1492.78	1087.37	606.642	1231.17
BraA10g027200.3C	2236.08	288.654	270.627	682.431	535.65	514.531	284.761	577.538
BraA03g039380.3C	2235.06	312.786	260.822	138.203	137.647	137.208	296.024	137.686
BraA06g013100.3C	2235.06	3069.38	3618.16	0	0	0	2252.06	0
BraA07g025480.3C	2235.06	369.403	322.595	642.945	632.75	599.142	323.879	624.946
BraA09g002650.3C	2235.06	320.211	375.544	71.2476	97.1	106.336	297.475	91.5613
BraA04g019780.3C	2234.04	338.774	368.68	719.343	960.329	735.207	302.74	804.96
BraA02g026610.3C	2233.01	579.164	569.689	883.298	1011.55	1062.22	560.499	985.688
BraA03g052640.3C	2229.94	6774.55	7132.39	12228.8	15824.1	10926.3	6527.22	12993.1
BraA09g046170.3C	2229.94	1300.33	1037.4	2107.38	1942	2133.59	1087.57	2060.99
BraA04g023530.3C	2228.91	836.261	644.21	207.734	357.456	173.797	716.791	246.329
BraA09g023480.3C	2228.91	553.176	566.748	928.793	880.302	918.151	546.076	909.082
BraA01g006210.3C	2226.87	1565.79	1640.43	2927.16	2484.05	2604.67	1502.02	2671.96
BraA02g002650.3C	2225.84	46876.1	48859.9	69355.6	83785.5	83621.5	45107.9	78920.9
BraA06g041570.3C	2223.79	2766.81	2824.91	4146.95	4248.92	4853.74	2770.43	4416.54
BraA07g007020.3C	2223.79	676.62	563.806	241.212	346.786	268.699	611.51	285.566
BraA10g000220.3C	2223.79	271.947	254.938	114.168	130.178	131.491	270.207	125.279
BraA05g033680.3C	2222.77	1834.02	2206.2	4007.03	3602.3	5978.85	2027.23	4529.39
BraA08g002990.3C	2219.7	1369.02	1336.47	651.529	852.559	715.769	1492.18	739.952
BraA06g010890.3C	2218.67	204.192	221.6	518.476	368.126	513.387	195.195	466.663
BraA07g028310.3C	2218.67	167.995	278.471	72.9644	54.4187	42.3059	205.501	56.563
BraA08g022820.3C	2218.67	46.4074	19.6106	0	0	0	38.7365	0
BraA02g014350.3C	2217.65	1366.23	1285.48	2433.58	2035.9	2226.2	1243.44	2231.89
BraA01g019650.3C	2216.62	1498.96	1317.84	2365.76	2761.48	2183.9	1354.12	2437.05
BraA09g065370.3C	2216.62	86.3177	29.416	3.43362	2.13407	0	53.9427	1.85589
BraA02g000700.3C	2215.6	532.757	601.066	331.344	291.3	296.141	565.05	306.262
BraA09g057420.3C	2214.57	110.45	109.82	31.761	29.8769	41.1625	133.516	34.2668
BraA07g040330.3C	2213.55	504.912	530.468	983.731	1043.56	855.264	471.459	960.851
BraA03g029760.3C	2212.53	501.2	511.838	249.796	153.653	250.405	566.785	217.951
BraA04g030220.3C	2211.5	35149.9	27047	49118.8	65019.6	57872.1	29407.6	57336.8
BraA05g004520.3C	2210.48	937.429	1108	587.149	575.131	578.561	1001.06	580.28
BraA01g031590.3C	2208.43	694.254	570.67	327.052	361.724	322.439	629.919	337.072
BraA04g007830.3C	2205.36	535.541	458.889	1044.68	1149.19	799.238	467.028	997.703
BraA01g028200.3C	2204.33	631.14	637.346	1130.52	1060.63	1348.07	652.959	1179.74
BraA03g006560.3C	2204.33	134.581	121.586	33.4778	45.8824	34.302	122.606	37.8874
BraA03g037290.3C	2204.33	341.558	360.836	629.21	635.952	627.727	361.83	630.963
BraA08g012200.3C	2203.31	77.0363	78.4426	242.928	213.407	233.254	62.4109	229.863
BraA08g025570.3C	2203.31	4013.31	14826.6	539.078	145.116	148.642	7898.4	277.612
BraA03g028810.3C	2202.28	669.194	506.935	1260.14	2264.24	1171.99	556.275	1565.46
BraA09g035090.3C	2202.28	79.8207	52.9487	1.71681	0	0	59.6212	0.57227
BraA01g012720.3C	2201.26	6365.24	5625.31	9184.07	8799.82	9301.57	5934.52	9095.15
BraA03g014700.3C	2201.26	92.8148	703.042	2.57521	0	1.1434	306.258	1.23954
BraA03g023520.3C	2201.26	68.6829	100.995	182.84	252.887	256.122	79.0942	230.616
BraA05g014630.3C	2201.26	1884.14	1495.31	2679.94	3709.01	3319.29	1579.91	3236.08
BraA07g026170.3C	2201.26	271.947	237.289	497.016	458.824	453.93	247.593	469.924
BraA05g029060.3C	2199.21	649.703	408.882	1018.93	1533.33	1165.13	496.266	1239.13
BraA07g022750.3C	2199.21	374.044	396.135	169.964	213.407	200.095	390.912	194.489
BraA08g024730.3C	2198.18	712.817	636.365	328.769	401.204	384.183	686.345	371.385
BraA09g041560.3C	2198.18	908.657	914.837	1649.85	2158.61	1471.56	866.642	1760.01
BraA10g031980.3C	2198.18	116.018	72.5594	10.3009	20.2736	9.14721	84.3699	13.2406
BraA04g004570.3C	2195.11	523.475	449.084	905.616	982.737	910.148	433.105	932.834
BraA02g034130.3C	2194.09	1043.24	727.555	24.8937	119.508	34.302	913.607	59.5678
BraA02g021940.3C	2191.01	41.7666	57.8514	6.86723	6.4022	2.2868	50.9608	5.18541
BraA04g026960.3C	2191.01	137.366	151.982	42.0618	61.8879	51.4531	161.323	51.8009
BraA01g014170.3C	2189.99	111.378	100.995	0	0	1.1434	76.9368	0.381134
BraA03g052050.3C	2188.97	1586.2	1630.63	2513.41	2329.33	2545.21	1564.97	2462.65
BraA09g020180.3C	2188.97	87.2459	131.391	27.4689	36.2791	25.1548	144.24	29.6343
novel.1272	2188.97	293.295	296.121	121.893	72.5582	57.1701	275.003	83.8739
BraA01g032950.3C	2187.94	2410.4	2083.63	3619.03	3905.34	3382.18	2172.69	3635.52
BraA07g019200.3C	2186.92	170.779	40.2018	18.8849	10.6703	5.71701	127.006	11.7574
BraA09g019250.3C	2185.89	3410.01	2933.75	5840.58	4964.9	5408.29	3253.63	5404.59
BraA01g000040.3C	2184.87	1155.54	1094.27	2593.24	1732.86	2684.71	1025.48	2336.94
BraA07g021090.3C	2183.84	3613.28	3878.99	1788.06	2035.9	2387.42	4191.98	2070.46
BraA05g003200.3C	2180.77	2155.16	1846.34	3117.72	3132.81	3282.71	2003.4	3177.75
BraA08g011700.3C	2179.75	51.9763	65.6957	5.15043	9.60329	5.71701	54.2473	6.82358
BraA05g028380.3C	2178.72	6381.02	5198.78	9676.79	13366.7	9864.13	5496.79	10969.2
BraA09g013500.3C	2176.67	581.02	604.988	365.68	306.238	313.292	626.491	328.404
BraA05g017920.3C	2175.65	35.2696	56.8709	1.71681	0	0	68.6132	0.57227
BraA07g004600.3C	2175.65	33865.3	37365.1	19739	22974.3	20300	39934.5	21004.4
BraA06g013780.3C	2174.63	469.643	544.195	195.716	179.262	288.137	567.735	221.038
BraA10g013010.3C	2174.63	240.39	134.333	24.0353	29.8769	14.8642	149.15	22.9255
BraA08g023880.3C	2173.6	227.396	181.398	421.476	510.042	436.779	178.262	456.099
BraA09g002880.3C	2173.6	1059.94	805.998	2093.65	1659.24	1612.2	890.352	1788.36
BraA09g025690.3C	2173.6	1683.66	1536.49	1058.41	932.587	874.702	1614.57	955.234
BraA10g003600.3C	2173.6	2035.43	1863.99	3382.97	3131.74	2890.52	1866.25	3135.08
BraA06g012830.3C	2172.58	7351.86	7295.16	10975.6	10407.8	11331.1	7387.14	10904.8
BraA06g027930.3C	2172.58	506.769	451.045	259.238	197.401	254.979	480.772	237.206
BraA07g026480.3C	2170.53	40.8385	49.0266	3.43362	0	0	44.9784	1.14454
BraA03g026710.3C	2169.5	917.01	901.109	1350.27	1539.73	1496.71	876.801	1462.24
BraA08g018590.3C	2169.5	1372.73	1692.4	4263.69	5426.93	2961.41	1244.67	4217.34
BraA03g004180.3C	2168.48	747.159	781.484	1164	1420.22	1494.43	718.85	1359.55
BraA05g017850.3C	2168.48	2326.87	1930.67	1222.37	1164.13	1282.9	2070.99	1223.13
BraA05g034280.3C	2168.48	761.081	968.766	444.653	506.841	381.896	884.594	444.463
BraA05g038610.3C	2167.46	1426.56	1253.12	836.944	836.554	839.257	1362.02	837.585
BraA08g030570.3C	2167.46	58.4733	66.6762	171.681	146.183	163.506	56.7398	160.457
BraA04g032180.3C	2165.41	783.357	786.387	1372.59	1827.83	1504.72	831.567	1568.38
BraA05g030990.3C	2165.41	5400.89	5230.16	8665.59	10767.4	8168.46	5012.21	9200.49
BraA08g010550.3C	2164.38	2260.04	1852.23	3812.17	4873.14	3301	1952.57	3995.44
BraA03g034930.3C	2163.36	516.05	390.252	7.72564	39.4802	5.71701	430.482	17.641
BraA06g012890.3C	2163.36	632.997	445.162	954.546	1266.57	1623.63	487.084	1281.58
BraA06g038220.3C	2163.36	3793.34	3179.87	5356.44	6294.43	6048.59	3536.17	5899.82
BraA01g004300.3C	2162.33	45.4792	25.4938	0	0	0	33.9009	0
BraA02g016220.3C	2162.33	500.272	433.395	176.831	242.216	244.688	469.991	221.245
BraA03g049750.3C	2162.33	949.495	1042.31	2357.18	1853.44	1720.82	885.869	1977.14
BraA06g015780.3C	2161.31	146.647	143.158	29.1857	35.2121	26.2982	123.575	30.232
BraA07g014680.3C	2161.31	824.195	846.199	1326.23	1784.08	1418.96	814.585	1509.76
BraA07g020140.3C	2160.29	506.769	309.848	141.637	154.72	99.4759	380.783	131.944
BraA10g017280.3C	2160.29	79.8207	75.501	190.566	307.305	182.944	69.1873	226.938
BraA10g021620.3C	2160.29	1370.87	1216.84	832.652	783.202	798.094	1309.86	804.649
BraA05g034340.3C	2158.24	653.416	545.176	1153.7	1058.5	1181.13	631.026	1131.11
BraA01g021740.3C	2157.21	59.4015	39.2213	0	5.33516	1.1434	47.5561	2.15952
BraA09g007140.3C	2157.21	1104.5	759.912	380.273	360.657	335.017	839.649	358.649
BraA01g015830.3C	2156.19	2007.58	2039.51	1393.19	1274.04	1239.45	2044.88	1302.22
BraA03g059100.3C	2155.16	264.522	155.905	44.637	68.2901	32.0152	193.407	48.3141
BraA04g014650.3C	2153.11	3870.38	3998.61	2167.47	1568.54	2409.15	4069.33	2048.39
BraA04g027760.3C	2153.11	582.877	432.415	1285.03	1755.27	894.14	448.374	1311.48
BraA06g023160.3C	2153.11	137.366	157.866	330.486	271.026	386.47	142.456	329.327
BraA07g009380.3C	2151.07	1350.45	1156.05	2210.39	1900.39	2409.15	1229.52	2173.31
BraA10g012580.3C	2151.07	179.132	141.197	50.6459	56.5527	45.7361	150.139	50.9782
BraA06g026390.3C	2150.04	10.2096	11.7664	54.0795	59.7538	60.6003	9.37397	58.1445
BraA02g004070.3C	2147.99	525.332	821.686	234.344	236.881	228.68	599.581	233.302
BraA02g006560.3C	2147.99	825.123	710.886	1764.88	2280.25	1322.92	667.016	1789.35
BraA06g027220.3C	2147.99	228.324	52.9487	4.29202	2.13407	13.7208	112.195	6.71564
BraA09g044040.3C	2147.99	378.684	414.765	216.318	205.937	222.963	411.643	215.073
BraA10g033280.3C	2147.99	642.278	636.365	1039.53	974.201	1111.39	621.518	1041.7
BraA09g009750.3C	2146.97	249.672	265.724	573.414	707.443	447.07	232.233	575.976
BraA09g053340.3C	2146.97	124.372	106.878	236.061	252.887	246.975	112.251	245.308
BraA01g034580.3C	2143.9	457.577	402.018	751.962	816.28	695.188	411.157	754.477
BraA08g019390.3C	2143.9	168.923	153.944	354.521	305.171	322.439	162.594	327.377
BraA02g017810.3C	2142.87	381.469	337.303	685.007	590.069	650.596	340.657	641.89
BraA01g020500.3C	2139.8	275.66	176.496	443.795	1138.52	671.177	204.666	751.165
BraA02g037740.3C	2139.8	3453.64	3280.86	2222.41	2142.6	2294.81	3526.94	2219.94
BraA06g005640.3C	2138.77	1058.09	979.552	533.069	654.091	480.229	1046.94	555.796
BraA02g009970.3C	2136.73	70.5392	59.8125	11.1593	17.0725	13.7208	92.9592	13.9842
BraA05g020170.3C	2136.73	348.055	481.441	132.194	186.731	108.623	389.515	142.516
BraA02g001480.3C	2135.7	1776.47	1418.83	9.44245	25.6088	0	1437.95	11.6837
BraA04g004020.3C	2135.7	2551.48	2470.94	3978.7	3680.2	3931.01	2556.08	3863.3
BraA07g031510.3C	2135.7	2164.44	2178.74	1091.89	1155.6	928.442	2003.25	1058.64
BraA09g043880.3C	2135.7	1775.55	1629.64	2730.58	2735.87	2699.57	1588.84	2722.01
BraA01g039130.3C	2134.68	200.48	183.36	348.512	465.226	397.904	194.186	403.881
BraA06g041370.3C	2134.68	10269	10117.1	15914.8	15977.7	14373.7	9761.81	15422.1
BraA06g012750.3C	2133.65	116.947	138.255	388.857	375.596	284.707	104.188	349.72
BraA09g012800.3C	2133.65	944.854	1116.83	587.149	343.585	356.741	1031.74	429.158
BraA09g047470.3C	2132.63	1085	1255.08	2489.37	2113.79	1994.09	1046.01	2199.09
BraA09g062890.3C	2132.63	1934.26	2025.78	3191.55	3355.82	2832.21	1930.16	3126.52
BraA01g005670.3C	2131.6	9374.29	8148.22	14865	15204.1	12623.2	8576.45	14230.8
BraA03g001240.3C	2131.6	352.696	283.374	656.679	572.997	769.509	327.771	666.395
BraA03g041690.3C	2131.6	2520.85	2518.01	901.324	1302.85	1493.28	2786.91	1232.48
BraA05g026060.3C	2131.6	167.995	100.995	24.8937	24.5418	48.0229	137.123	32.4861
BraA10g005570.3C	2131.6	312.786	308.868	115.026	133.379	164.65	305.894	137.685
BraA09g043330.3C	2130.58	531.829	518.702	323.618	277.429	278.99	547.187	293.346
BraA03g050510.3C	2129.56	482.637	402.999	1103.05	854.693	748.928	416.423	902.224
BraA06g018720.3C	2128.53	104.881	79.4231	6.00883	21.3407	2.2868	91.8227	9.87876
BraA01g009020.3C	2127.51	2299.02	1880.66	1035.24	1255.9	1099.95	2019.09	1130.36
BraA03g034680.3C	2127.51	78.8926	59.8125	16.3097	10.6703	9.14721	67.4042	12.0424
BraA02g045080.3C	2124.43	452.008	402.999	761.405	717.046	751.215	435.577	743.222
BraA07g014660.3C	2124.43	2609.02	2895.51	4388.16	5486.68	4258.03	2664.2	4710.96
BraA09g065270.3C	2124.43	248.744	214.737	61.8051	94.9659	84.6117	342.285	80.4609
BraA03g030640.3C	2123.41	94.6711	72.5594	6.00883	16.0055	2.2868	74.5226	8.10037
[truncated: 32,336 more rows]
