# Supplementary material for: Comparative Transcriptome and Co-Expression Network Analyses Reveal the Molecular Mechanism of Calcium-Deficiency-Triggered Tipburn in Chinese Cabbage (Brassica rapa L. ssp. Pekinensis)
Source: Plants (Basel). 2022 Dec 16;11(24):3555. doi: 10.3390/plants11243555 (PMC9785529; doi:10.3390/plants11243555)
Supplement: Supplementary file 1 [file plants-11-03555-s001.zip › Table S3 FPKM count.xlsx]

## Sheet: FPKM count
Total	Ca_1	Ca_2	Ca_3	CK_1	CK_2	CK_3		Ca_1	Ca_2	Ca_3	CK_1	CK_2	CK_3
34335	31643	32300	32192	31712	31380	30961
	0.921596	0.940731	0.937586	0.923606	0.913936	0.901733
FPKM > 50	22924	23230	23231	22262	22492	22163		0.667657	0.734128	0.719226	0.691538	0.709258	0.706278
10 ≤ FPKM ≤ 50	4537	4595	4577	4622	4488	4556		0.132139	0.145214	0.141703	0.143576	0.141524	0.145188
2 ≤ FPKM ≤ 10	3230	2733	2719	2959	3398	3161		0.0940731	0.0863698	0.0841796	0.0919172	0.107152	0.100733
0.1 ≤ FPKM ≤ 2	952	1742	1665	1869	1002	1081		0.0277268	0.0550517	0.051548	0.0580579	0.0315969	0.0344487
	22925	23231	23232	22263	22493	22164
	27462	27826	27809	26885	26981	26720
	30692	30559	30528	29844	30379	29881
	31644	32301	32193	31713	31381	30962
