# Supplementary material for: Comparative Transcriptome and Co-Expression Network Analyses Reveal the Molecular Mechanism of Calcium-Deficiency-Triggered Tipburn in Chinese Cabbage (Brassica rapa L. ssp. Pekinensis)
Source: Plants (Basel). 2022 Dec 16;11(24):3555. doi: 10.3390/plants11243555 (PMC9785529; doi:10.3390/plants11243555)
Supplement: Supplementary file 1 [file plants-11-03555-s001.zip › Table S4 qPCR primers.xlsx]

## Sheet: S4 qPCR primers
Name	Forward primer	Reverse primer	qPCR primers
BraA10g025540.3C	GTTTCCGAGAAATTCAAGGT	ATTGTCATAGGTACAGTTCCAG
BraA10g025660.3C	TTCCCTAGGAGTTACTATAGGTG	GAAGAGTAGATTTGCATTTGGG
BraA09g031890.3C	GAACAGAGAAGCCAGAAGAC	CTGAACCATTGTCAAGAAAGG
BraA07g035510.3C	GAAACTGAAGGGTCGTACTG	ATACACTATCAGAGTCACAGG
BraA07g009350.3C	AACTGGGCTTATGTTACTTGCG	TCAACACTTTAGGGACGACACC
BraA06g027220.3C	GCTTGAGACTTGATGATTGG	TGATACAGAAACTGAGGGAC
BraA04g030500.3C	ATCTCAAAGGTGCTGTTGTG	TTTAATGGCGATCCCTTAGG
BraA03g055650.3C	AGAATCATATTGACAGTCGACG	GTAAGAAGCCATGAATGGAG
BraA03g007440.3C	GAGCCATCCTCAACAACCTCAA	CAGCACCTCCTTCCTCTTCTTTAT
BraA02g018000.3C	GATTACGAACGCTAAGAACAC	GAACTCCTGATTATCATTCACC
BraA01g023480.3C	CTCTGCTCAACGCTAACCTACG	ATTCTTCTTCTCCAACTCCTTT
BraA01g017270.3C	TGACTGAGACGGTTCTTTCTGC	AGCCTGGAGTGACCATGTTAGG
ACTIN	CGTACTACCGGTATTGTGCT	GAGCTGGATTTGGAAGTCTC
