# Supplementary material for: Comparative Transcriptome and Co-Expression Network Analyses Reveal the Molecular Mechanism of Calcium-Deficiency-Triggered Tipburn in Chinese Cabbage (Brassica rapa L. ssp. Pekinensis)
Source: Plants (Basel). 2022 Dec 16;11(24):3555. doi: 10.3390/plants11243555 (PMC9785529; doi:10.3390/plants11243555)
Supplement: Supplementary file 1 [file plants-11-03555-s001.zip › Table S5 all compare.xlsx]

## Sheet: S5 all compare
gene_id	CK_1_count	CK_2_count	CK_3_count	Ca_1_count	Ca_2_count	Ca_3_count	CK_1_fpkm	CK_2_fpkm	CK_3_fpkm	Ca_1_fpkm	Ca_2_fpkm	Ca_3_fpkm	CavsCK_Ca	CavsCK_CK	CavsCK_log2FoldChange	CavsCK_pvalue	CavsCK_padj	gene_name	gene_chr	gene_start	gene_end	gene_strand	gene_length	gene_biotype	gene_description	tf_family
BraA01g015450.3C	1732	1743	1428	1838	3072	2047	28.8955	36.1464	31.7334	36.5906	55.4151	39.0094	2247.04	1659.79	0.437429	0.0209491	0.0684196	BraA01g015450.3C	A01	8209319	8212272	+	2112	-	PF16158:Ig-like domain from next to BRCA1 gene|PF00569:Zinc finger, ZZ type|PF00564:PB1 domain	ZZ
BraA03g052020.3C	1453	1363	1139	1536	1824	1605	24.6969	28.7977	25.7874	31.1537	33.5217	31.1617	1613.35	1334.65	0.274074	0.0278024	0.0860187	BraA03g052020.3C	A03	26884054	26886882	+	2073	-	PF16158:Ig-like domain from next to BRCA1 gene|PF00569:Zinc finger, ZZ type|PF00564:PB1 domain	ZZ
BraA03g041360.3C	431	404	333	435	451	432	12.9466	15.085	13.3238	15.5923	14.648	14.8228	429.254	393.935	0.124427	0.413968	0.608344	BraA03g041360.3C	A03	20739489	20741307	+	1173	-	PF13445:RING-type zinc-finger|PF13920:Zinc finger, C3HC4 type (RING finger)|PF00569:Zinc finger, ZZ type	ZZ
BraA07g008160.3C	426	362	267	305	412	347	13.5593	14.3226	11.32	11.5843	14.1792	12.6162	345.019	352.411	-0.0310485	0.862462	0.927447	BraA07g008160.3C	A07	8220423	8222183	-	1107	-	PF00569:Zinc finger, ZZ type|PF13920:Zinc finger, C3HC4 type (RING finger)|PF13445:RING-type zinc-finger	ZZ
BraA05g041150.3C	3072	2542	2323	2438	2755	2633	7.08299	7.28546	7.1343	6.70767	6.86819	6.93452	2545.36	2668.51	-0.0680865	0.497059	0.677952	BraA05g041150.3C	A05	27750635	27767704	-	15282	-	PF13764:E3 ubiquitin-protein ligase UBR4|PF00569:Zinc finger, ZZ type	ZZ
BraA08g020340.3C	263	225	169	221	302	217	4.52261	4.80952	3.87104	4.53491	5.61521	4.26249	239.817	219.693	0.126143	0.538583	0.712484	BraA08g020340.3C	A08	15610352	15613652	-	2049	-	PF00564:PB1 domain|PF16158:Ig-like domain from next to BRCA1 gene|PF00569:Zinc finger, ZZ type	ZZ
BraA10g019770.3C	1206	1177	962	1833	2477	1918	69.4339	84.2338	73.7745	125.93	154.197	126.137	2019.09	1130.36	0.837483	1.94811e-08	3.091e-07	BraA10g019770.3C	A10	14489245	14490294	-	612	-	PF09425:Divergent CCT motif|PF06200:tify domain	Zim
BraA07g035430.3C	1967	2054	1760	2398	3208	2619	86.2033	111.894	102.74	125.404	152.012	131.107	2667.27	1964.18	0.442004	0.00344493	0.0156137	BraA07g035430.3C	A07	25027012	25029164	+	804	-	PF06200:tify domain|PF09425:Divergent CCT motif	Zim
BraA02g009200.3C	1238	909	947	1774	2358	2006	65.4971	59.7793	66.7357	111.995	134.887	121.228	1990.89	1038.48	0.939053	1.30979e-12	4.09684e-11	BraA02g009200.3C	A02	4333728	4335067	+	666	-	PF09425:Divergent CCT motif|PF06200:tify domain	Zim
BraA02g021020.3C	339	675	372	1387	2127	1850	14.5313	35.9661	21.24	70.9452	98.5817	90.5827	1736.29	478.864	1.85962	1.1039e-10	2.56745e-09	BraA02g021020.3C	A02	12264599	12265969	-	822	-	PF09425:Divergent CCT motif|PF06200:tify domain	Zim
BraA07g036860.3C	334	558	386	1162	1349	1233	14.2649	29.6239	21.9592	59.2203	62.2958	60.1526	1217.11	441.155	1.46602	1.04111e-09	2.04563e-08	BraA07g036860.3C	A07	25740348	25741841	-	825	-	PF06200:tify domain|PF09425:Divergent CCT motif	Zim
BraA02g020000.3C	698	496	571	981	1477	1354	29.811	26.3323	32.4836	49.9958	68.2067	66.0557	1234.46	593.766	1.05637	1.1962e-09	2.32584e-08	BraA02g020000.3C	A02	11521252	11523319	+	825	-	PF09425:Divergent CCT motif|PF06200:tify domain	Zim
BraA09g056830.3C	38	136	104	672	1018	826	1.62887	7.2465	5.93805	34.3729	47.182	40.444	814.372	98.8832	3.04857	9.4161e-15	4.0552e-13	BraA09g056830.3C	A09	40598828	40600235	-	822	-	PF06200:tify domain|PF09425:Divergent CCT motif	Zim
BraA10g025540.3C	37	35	57	437	898	648	2.34901	2.76208	4.82019	33.106	61.6431	46.9924	638.829	44.7603	3.84814	3.27294e-34	7.19457e-32	BraA10g025540.3C	A10	17165280	17166282	-	555	-	PF09425:Divergent CCT motif|PF06200:tify domain	Zim
BraA07g028010.3C	231	343	229	528	1095	917	12.0582	22.2562	15.9226	32.8888	61.8032	54.6778	818.77	275.374	1.57397	2.95992e-08	4.53281e-07	BraA07g028010.3C	A07	21027093	21028262	+	675	-	PF06200:tify domain|PF09425:Divergent CCT motif	Zim
BraA08g028330.3C	163	95	157	478	649	647	7.36323	5.33446	9.44686	25.7663	31.6994	33.3853	575.465	140.267	2.03848	3.34551e-18	2.30716e-16	BraA08g028330.3C	A08	19812208	19813331	-	780	-	PF06200:tify domain|PF09425:Divergent CCT motif	Zim
BraA07g038660.3C	182	161	169	415	621	399	8.68942	9.55501	10.7476	23.6434	32.058	21.7602	464.235	173.752	1.42071	3.86763e-11	9.70954e-10	BraA07g038660.3C	A07	26557852	26558999	-	738	-	PF09425:Divergent CCT motif|PF06200:tify domain	Zim
BraA08g029290.3C	62	165	141	414	966	854	2.68706	8.88904	8.13975	21.4106	45.2676	42.2779	719.344	130.167	2.47102	4.94977e-10	1.03419e-08	BraA08g029290.3C	A08	20216956	20218241	+	813	-	PF06200:tify domain|PF09425:Divergent CCT motif	Zim
BraA07g029850.3C	54	63	109	198	245	327	3.17116	4.59887	8.52624	13.875	15.5566	21.9352	250.282	79.4026	1.66449	3.97006e-06	3.9882e-05	BraA07g029850.3C	A07	21936788	21937623	-	600	-	PF09425:Divergent CCT motif|PF06200:tify domain	Zim
BraA01g021980.3C	504	356	357	301	350	379	18.4984	16.242	17.4534	13.183	13.8899	15.8896	334.931	406.898	-0.281477	0.0860419	0.204949	BraA01g021980.3C	A01	12186239	12188502	+	960	-	PF09425:Divergent CCT motif|PF06200:tify domain	Zim
BraA01g034810.3C	389	340	402	327	351	371	12.9063	14.0222	17.7658	12.9462	12.5917	14.0603	341.503	385.453	-0.172571	0.350729	0.547512	BraA01g034810.3C	A01	23807329	23809955	-	1062	-	PF09425:Divergent CCT motif|PF06200:tify domain	Zim
BraA09g057760.3C	201	266	225	275	467	376	7.84303	12.9019	11.6944	12.8045	19.7029	16.7589	361.271	237.878	0.606223	0.016411	0.0563705	BraA09g057760.3C	A09	41048579	41050176	+	903	-	PF09425:Divergent CCT motif|PF06200:tify domain	Zim
BraA02g022540.3C	242	199	197	219	402	285	11.7938	12.0552	12.7882	12.7357	21.1831	15.8654	292.298	215.108	0.444081	0.0536142	0.142933	BraA02g022540.3C	A02	13169852	13171053	-	723	-	PF06200:tify domain|PF09425:Divergent CCT motif	Zim
BraA08g010800.3C	316	208	243	235	243	240	10.6041	8.67632	10.8617	9.41015	8.81694	9.19957	233.861	257.015	-0.136909	0.457532	0.646145	BraA08g010800.3C	A08	9413137	9415149	-	1050	-	PF06200:tify domain|PF09425:Divergent CCT motif	Zim
BraA08g017000.3C	346	169	238	193	208	231	11.3197	6.87278	10.3716	7.53459	7.35781	8.6326	205.75	249.822	-0.281665	0.237043	0.420947	BraA08g017000.3C	A08	13786604	13788645	+	1077	-	PF06200:tify domain	Zim
BraA01g005510.3C	305	230	227	182	210	200	10.3833	9.73305	10.2936	7.39349	7.73	7.77741	192.481	255.594	-0.409269	0.018982	0.0633347	BraA01g005510.3C	A01	2666553	2668459	+	1035	-	PF06200:tify domain	Zim
BraA05g029670.3C	163	151	136	160	228	274	5.63071	6.48393	6.25779	6.59535	8.516	10.8117	214.725	152.181	0.498559	0.0407376	0.115701	BraA05g029670.3C	A05	21908814	21911394	-	1020	-	PF06200:tify domain|PF09425:Divergent CCT motif	Zim
BraA09g034900.3C	1	14	12	40	52	60	0.0876495	1.52533	1.401	4.18362	4.92808	6.00718	49.3561	9.83923	2.35674	0.000564746	0.00330495	BraA09g034900.3C	A09	27567483	27568064	-	402	-	PF06200:tify domain	Zim
BraA03g005650.3C	10	12	13	50	84	70	0.599236	0.893851	1.03764	3.57529	5.44255	4.79144	65.9392	12.0842	2.46724	3.90227e-08	5.85137e-07	BraA03g005650.3C	A03	2467316	2468804	+	588	-	PF06200:tify domain|PF09425:Divergent CCT motif	Zim
BraA06g013190.3C	49	62	43	22	47	49	2.23933	3.52208	2.61756	1.19974	2.32244	2.55792	38.068	52.4614	-0.457494	0.278289	0.469011	BraA06g013190.3C	A06	6955319	6956575	-	771	-	PF09425:Divergent CCT motif|PF06200:tify domain	Zim
BraA08g023500.3C	0	4	11	10	43	57	0	0.445789	1.31366	1.06986	4.16847	5.83751	35.348	5.61518	2.69128	0.00529346	0.0223442	BraA08g023500.3C	A08	17345382	17345967	-	393	-	PF09425:Divergent CCT motif|PF06200:tify domain	Zim
BraA02g004740.3C	18	30	6	12	45	26	1.14276	2.3675	0.507389	0.909089	3.08902	1.8855	26.5174	18.1076	0.552099	0.426896	0.620287	BraA02g004740.3C	A02	2293524	2294808	+	555	-	PF09425:Divergent CCT motif|PF06200:tify domain	Zim
BraA09g040700.3C	0	0	0	0	0	4	0	0	0	0	0	0.474904	1.30738	0	2.80679	0.479855	1	BraA09g040700.3C	A09	31766186	31766524	+	339	-	PF06200:tify domain	Zim
BraA04g024740.3C	0	0	1	0	0	0	0	0	0.130371	0	0	0	--	--	--	--	--	BraA04g024740.3C	A04	17892583	17893083	+	360	-	PF06200:tify domain	Zim
BraA05g010510.3C	2	1	2	0	1	3	0.20077	0.124783	0.267427	0	0.108541	0.344001	1.28991	1.69021	-0.38318	0.836555	0.912623	BraA05g010510.3C	A05	5641973	5642528	-	351	-	PF06200:tify domain	Zim
BraA01g014540.3C	735	661	537	592	689	504	21.5277	24.0656	20.9503	20.6907	21.82	16.8621	580.026	650.081	-0.164272	0.309688	0.504082	BraA01g014540.3C	A01	7748171	7749932	+	1203	-	PF02207:Putative zinc finger in N-recognin (UBR box)	zf-UBR1
BraA10g033310.3C	1823	1359	1445	1185	1390	1453	10.7811	9.99034	11.3828	8.3625	8.88823	9.81546	1309.55	1555.73	-0.248356	0.055809	0.147596	BraA10g033310.3C	A10	20512074	20520061	-	5958	-	PF02207:Putative zinc finger in N-recognin (UBR box)	zf-UBR1
BraA02g000470.3C	1321	1030	956	798	974	1170	7.88374	7.64104	7.59966	5.68296	6.28512	7.976	956.215	1108.7	-0.2135	0.188359	0.359717	BraA02g000470.3C	A02	302365	310251	+	5904	-	PF02207:Putative zinc finger in N-recognin (UBR box)	zf-UBR1
BraA03g000640.3C	1082	989	934	766	910	1033	6.60506	7.50467	7.59457	5.57983	6.00642	7.2031	880.71	1017.34	-0.20737	0.178147	0.345807	BraA03g000640.3C	A03	265151	272793	+	5772	-	PF02207:Putative zinc finger in N-recognin (UBR box)	zf-UBR1
BraA03g060860.3C	2456	4020	1513	1863	3221	3746	75.91	154.448	62.2897	68.711	107.643	132.254	2856.98	2709.23	0.0766458	0.873324	0.932854	BraA03g060860.3C	A03	32465998	32467616	-	1140	-	PF02135:TAZ zinc finger|PF00651:BTB/POZ domain	zf-TAZ
BraA01g001300.3C	1063	1120	467	577	1429	1019	33.2933	43.6041	19.4826	21.5646	48.3928	36.4559	972.172	880.51	0.142838	0.657824	0.802251	BraA01g001300.3C	A01	654212	655623	+	1125	-	PF02135:TAZ zinc finger|PF00651:BTB/POZ domain	zf-TAZ
BraA07g042040.3C	1651	1547	1219	984	1273	1172	11.4808	13.3721	11.2911	8.16512	9.57146	9.30941	1112.88	1487.24	-0.417997	0.00272661	0.0128206	BraA07g042040.3C	A07	28224338	28230952	-	5067	-	PF00628:PHD-finger|PF02135:TAZ zinc finger|PF00569:Zinc finger, ZZ type|PF08214:Histone acetylation protein	zf-TAZ
BraA09g058110.3C	1365	1311	963	909	1062	996	9.69285	11.572	9.10861	7.70239	8.15396	8.07882	964.469	1223.9	-0.343551	0.0161448	0.0556394	BraA09g058110.3C	A09	41293321	41299762	-	4962	-	PF00628:PHD-finger|PF00569:Zinc finger, ZZ type|PF02135:TAZ zinc finger|PF08214:Histone acetylation protein	zf-TAZ
BraA06g029570.3C	29	42	45	204	251	187	0.893979	1.6094	1.84777	7.50416	8.3662	6.58478	208.428	40.3874	2.38365	9.40633e-15	4.0552e-13	BraA06g029570.3C	A06	20424589	20426161	+	1143	-	PF02135:TAZ zinc finger|PF00651:BTB/POZ domain	zf-TAZ
BraA02g024960.3C	1206	1178	913	879	947	980	7.86917	9.55461	7.93523	6.84405	6.68124	7.30429	913.417	1112.04	-0.283613	0.0437191	0.122424	BraA02g024960.3C	A02	14925290	14933056	-	5400	-	PF00569:Zinc finger, ZZ type|PF08214:Histone acetylation protein|PF02135:TAZ zinc finger	zf-TAZ
BraA03g035660.3C	1086	999	835	596	765	776	7.72101	8.82868	7.90747	5.0563	5.88073	6.30197	693.806	984.311	-0.504023	0.000660891	0.00379326	BraA03g035660.3C	A03	17601144	17608368	+	4956	-	PF08214:Histone acetylation protein|PF02135:TAZ zinc finger	zf-TAZ
BraA01g038470.3C	830	885	688	564	723	685	5.86192	7.76947	6.47228	4.75318	5.5211	5.52615	640.143	814.487	-0.34651	0.035033	0.102765	BraA01g038470.3C	A01	26073691	26080972	-	4989	-	PF08214:Histone acetylation protein|PF02135:TAZ zinc finger	zf-TAZ
BraA08g029590.3C	553	414	422	350	451	493	3.97005	3.69451	4.03544	2.99835	3.50084	4.04285	420.169	466.322	-0.150077	0.379544	0.575608	BraA08g029590.3C	A08	20319474	20326075	-	4908	-	PF08214:Histone acetylation protein|PF02135:TAZ zinc finger|PF00628:PHD-finger	zf-TAZ
BraA06g012640.3C	395	323	305	320	361	368	3.09286	3.14377	3.18104	2.98989	3.0563	3.2914	341.226	344.153	-0.0119148	0.937799	0.968282	BraA06g012640.3C	A06	6721099	6728013	+	4500	-	PF00628:PHD-finger|PF00569:Zinc finger, ZZ type|PF02135:TAZ zinc finger|PF08214:Histone acetylation protein	zf-TAZ
BraA02g043930.3C	229	13	25	19	135	47	7.28892	0.514348	1.05992	0.721646	4.64608	1.70882	63.6157	79.677	-0.326189	0.790804	0.885653	BraA02g043930.3C	A02	30382419	30384659	-	1107	-	PF02135:TAZ zinc finger|PF00651:BTB/POZ domain	zf-TAZ
novel.684	23	42	17	12	17	9	0.895478	2.03265	0.881623	0.557508	0.715651	0.400258	12.2984	27.9988	-1.18198	0.050027	0.135788	-	A05	24404275	24405336	-	905	-	PF02135:TAZ zinc finger|PF00569:Zinc finger, ZZ type	zf-TAZ
BraA02g017510.3C	24	31	22	20	33	47	0.284154	0.456237	0.346954	0.282563	0.422456	0.635639	32.4001	26.2782	0.307722	0.530766	0.706066	BraA02g017510.3C	A02	9637914	9641747	+	2976	-	PF02135:TAZ zinc finger|PF08214:Histone acetylation protein	zf-TAZ
BraA07g031440.3C	0	0	2	0	0	0	0	0	0.0358818	0	0	0	0	0.762268	-2.06427	0.608102	1	BraA07g031440.3C	A07	22864527	22868425	-	2616	-	PF02135:TAZ zinc finger|PF08214:Histone acetylation protein|PF00628:PHD-finger|PF00569:Zinc finger, ZZ type	zf-TAZ
BraA09g058150.3C	0	0	0	0	0	0	0	0	0	0	0	0	--	--	--	--	--	BraA09g058150.3C	A09	41313239	41313673	-	435	-	PF02135:TAZ zinc finger	zf-TAZ
BraA03g037120.3C	983	982	1146	766	831	583	70.3986	87.4194	109.321	65.4609	64.3482	47.6924	709.189	1067.33	-0.588866	0.00460137	0.0199195	BraA03g037120.3C	A03	18348216	18348823	+	492	-	PF00641:Zn-finger in Ran binding protein and others	zf-RanBP
BraA01g036510.3C	854	710	979	694	784	540	60.0614	62.07	91.7123	58.2425	59.6182	43.3812	656.01	870.02	-0.406383	0.0602938	0.156733	BraA01g036510.3C	A01	24873108	24873761	-	501	-	PF00641:Zn-finger in Ran binding protein and others	zf-RanBP
BraA06g004460.3C	1409	1099	1307	1184	1146	1024	39.5903	38.385	48.9171	39.6983	34.8167	32.8661	1093.5	1292.2	-0.240481	0.123079	0.266663	BraA06g004460.3C	A06	2644488	2647013	+	1254	-	PF00641:Zn-finger in Ran binding protein and others	zf-RanBP
BraA06g032770.3C	296	247	335	307	298	238	20.4502	21.2123	30.8288	25.3097	22.2611	18.7825	274.807	300.228	-0.125667	0.584423	0.747429	BraA06g032770.3C	A06	22452194	22452916	+	510	-	PF00641:Zn-finger in Ran binding protein and others	zf-RanBP
novel.1307	1281	1114	1043	1242	1240	1281	18.925	20.4578	20.5248	21.8953	19.8077	21.6175	1226.39	1160.29	0.080266	0.508222	0.687372	-	A10	12622539	12625855	-	2385	-	PF00076:RNA recognition motif. (a.k.a. RRM, RBD, or RNP domain)|PF00641:Zn-finger in Ran binding protein and others	zf-RanBP
BraA07g031380.3C	929	795	587	616	731	620	26.0409	27.7009	21.9172	20.6046	22.1556	19.8519	639.128	772.308	-0.273534	0.07057	0.176489	BraA07g031380.3C	A07	22838789	22841470	+	1257	-	PF00641:Zn-finger in Ran binding protein and others	zf-RanBP
BraA07g002740.3C	249	195	184	236	248	218	11.6052	11.2973	11.423	13.1253	12.4977	11.6059	228.559	210.733	0.116631	0.511423	0.689757	BraA07g002740.3C	A07	2106411	2107747	+	756	-	PF00641:Zn-finger in Ran binding protein and others	zf-RanBP
BraA03g008140.3C	964	594	833	607	651	658	15.7911	12.095	18.1755	11.865	11.5303	12.3121	623.725	804.591	-0.367191	0.0416983	0.11785	BraA03g008140.3C	A03	3486918	3489515	-	2151	-	PF00641:Zn-finger in Ran binding protein and others	zf-RanBP
BraA07g032660.3C	310	216	241	242	239	282	11.0667	9.58513	11.4599	10.309	9.22532	11.4995	248.741	257.381	-0.0498294	0.791084	0.885748	BraA07g032660.3C	A07	23548165	23549974	-	987	-	PF00641:Zn-finger in Ran binding protein and others	zf-RanBP
BraA07g017800.3C	227	210	155	90	120	115	16.2568	18.6946	14.7859	7.69123	9.29216	9.40759	105.442	198.721	-0.913562	4.59531e-05	0.000360942	BraA07g017800.3C	A07	15284442	15284933	+	492	-	PF00641:Zn-finger in Ran binding protein and others	zf-RanBP
BraA10g022290.3C	441	277	345	250	314	277	7.22393	5.64028	7.52768	4.88672	5.56148	5.18304	273.042	356.199	-0.383415	0.0397131	0.113291	BraA10g022290.3C	A10	15701671	15704238	+	2151	-	PF00641:Zn-finger in Ran binding protein and others	zf-RanBP
BraA07g035400.3C	75	79	86	106	80	73	1.8903	2.47504	2.88718	3.18799	2.18014	2.10165	84.8028	82.3361	0.0460326	0.88411	0.938158	BraA07g035400.3C	A07	25007629	25009753	+	1398	-	PF00641:Zn-finger in Ran binding protein and others	zf-RanBP
BraA09g018870.3C	126	100	120	111	105	133	1.7723	1.74845	2.24831	1.86309	1.59692	2.13693	113.855	117.357	-0.0418017	0.869018	0.930421	BraA09g018870.3C	A09	12072101	12075428	-	2505	-	PF00641:Zn-finger in Ran binding protein and others	zf-RanBP
BraA02g041600.3C	9	5	7	20	13	12	0.61816	0.426888	0.640417	1.6392	0.965443	0.941476	14.7729	7.02154	1.06842	0.131991	0.280387	BraA02g041600.3C	A02	28847874	28848608	-	513	-	PF00641:Zn-finger in Ran binding protein and others	zf-RanBP
BraA08g032220.3C	951	762	740	590	711	778	10.0175	9.97747	10.3829	7.41607	8.09793	9.36115	675.705	825.18	-0.287998	0.0474914	0.130664	BraA08g032220.3C	A08	21486882	21490226	+	3345	-	PF01422:NF-X1 type zinc finger	zf-NF-X1
BraA06g007020.3C	547	431	426	344	439	386	5.54796	5.43387	5.75522	4.16339	4.81433	4.47201	379.436	472.176	-0.31469	0.0342964	0.101195	BraA06g007020.3C	A06	3928803	3932276	-	3474	-	PF01422:NF-X1 type zinc finger	zf-NF-X1
BraA07g031360.3C	667	587	525	470	657	425	21.2879	23.2879	22.3189	17.8998	22.6724	15.4941	502.649	599.73	-0.253912	0.161921	0.323313	BraA07g031360.3C	A07	22818072	22819341	-	1104	-	PF01753:MYND finger	zf-MYND
BraA02g016250.3C	631	584	410	414	900	509	22.2556	25.6041	19.262	17.4242	34.3224	20.5068	586.164	544.532	0.106699	0.680588	0.817677	BraA02g016250.3C	A02	8648988	8650121	+	999	-	PF01753:MYND finger	zf-MYND
BraA07g032680.3C	470	559	428	319	410	397	14.7994	21.8798	17.9513	11.9861	13.959	14.2793	365.523	496.432	-0.439952	0.0245637	0.0778474	BraA07g032680.3C	A07	23571556	23572853	+	1119	-	PF01753:MYND finger	zf-MYND
BraA02g017610.3C	494	374	324	260	373	271	15.3493	14.4451	13.4096	9.64003	12.5313	9.61838	292.749	397.861	-0.442666	0.0156558	0.0543565	BraA02g017610.3C	A02	9750372	9752014	+	1134	-	PF01753:MYND finger	zf-MYND
BraA09g001920.3C	184	183	150	227	189	215	5.19492	6.42241	5.64104	7.64768	5.76963	6.93377	206.251	174.908	0.238423	0.263784	0.451958	BraA09g001920.3C	A09	1177578	1179936	-	1248	-	PF04194:Programmed cell death protein 2, C-terminal putative domain|PF01753:MYND finger	zf-MYND
BraA07g035010.3C	171	164	129	105	173	133	5.27139	6.28433	5.29695	3.86244	5.76635	4.68329	132.845	156.426	-0.23349	0.337858	0.534264	BraA07g035010.3C	A07	24780479	24782922	+	1143	-	PF01753:MYND finger	zf-MYND
BraA02g010310.3C	1521	1433	1070	1542	1706	1773	21.7326	25.4516	20.3645	26.2911	26.3564	28.9375	1633.8	1352.71	0.272377	0.0489416	0.133673	BraA02g010310.3C	A02	5044343	5048809	-	2466	-	PF02037:SAP domain|PF02891:MIZ/SP-RING zinc finger|PF00628:PHD-finger	zf-MIZ
BraA06g020980.3C	1162	1247	770	926	1264	981	15.9436	21.2683	14.0727	15.1612	18.7522	15.3752	1027.87	1069.49	-0.0570685	0.764811	0.871221	BraA06g020980.3C	A06	12195340	12200228	+	2568	-	PF02891:MIZ/SP-RING zinc finger|PF02037:SAP domain	zf-MIZ
BraA10g018210.3C	1118	1091	923	876	1140	983	15.1104	18.3293	16.6166	14.128	16.6596	15.176	973.085	1059.73	-0.122191	0.393313	0.589178	BraA10g018210.3C	A10	13517493	13522323	+	2607	-	PF00628:PHD-finger|PF02891:MIZ/SP-RING zinc finger	zf-MIZ
BraA08g032950.3C	600	549	450	472	497	471	9.65345	10.9797	9.64386	9.06183	8.64596	8.6561	468.866	538.458	-0.199454	0.16453	0.327257	BraA08g032950.3C	A08	21776960	21781088	-	2190	-	PF02891:MIZ/SP-RING zinc finger	zf-MIZ
BraA07g020590.3C	544	468	397	415	496	426	8.81283	9.42428	8.5667	8.02245	8.68807	7.88308	434.387	473.425	-0.12387	0.392738	0.588656	BraA07g020590.3C	A07	17067243	17070693	-	2175	-	PF02891:MIZ/SP-RING zinc finger	zf-MIZ
BraA06g005920.3C	163	111	109	165	164	158	2.90067	2.45538	2.58371	3.50378	3.15558	3.21172	158.718	127.664	0.311153	0.144856	0.299789	BraA06g005920.3C	A06	3453607	3458040	+	1980	-	PF02891:MIZ/SP-RING zinc finger	zf-MIZ
BraA04g014070.3C	137	123	107	135	122	94	2.22247	2.48031	2.3121	2.61332	2.13994	1.74186	114.562	123.73	-0.111114	0.659896	0.803665	BraA04g014070.3C	A04	10967254	10970808	-	2172	-	PF02891:MIZ/SP-RING zinc finger	zf-MIZ
BraA09g062560.3C	120	88	100	114	114	161	1.92017	1.75036	2.1314	2.17674	1.97237	2.94276	126.816	103.749	0.290044	0.271654	0.46102	BraA09g062560.3C	A09	43383208	43387104	-	2202	-	PF02891:MIZ/SP-RING zinc finger	zf-MIZ
BraA01g011440.3C	1013	752	678	706	877	695	68.7729	63.4617	61.3119	57.1947	64.3773	53.8968	739.541	815.733	-0.141911	0.313961	0.508942	BraA01g011440.3C	A01	5983953	5985131	+	519	-	PF06943:LSD1 zinc finger	zf-LSD1
BraA03g049280.3C	719	572	375	412	555	466	48.5326	47.994	33.7166	33.1852	40.5064	35.9303	464.69	552.104	-0.249643	0.198755	0.372935	BraA03g049280.3C	A03	25144692	25145692	+	522	-	PF06943:LSD1 zinc finger	zf-LSD1
BraA05g023120.3C	370	312	235	179	226	237	27.8568	29.1991	23.567	16.0815	18.3977	20.3821	208.5	306.408	-0.555955	0.0039522	0.0175239	BraA05g023120.3C	A05	16955832	16957372	-	468	-	PF06943:LSD1 zinc finger	zf-LSD1
BraA08g014120.3C	96	76	96	123	117	118	8.87814	8.73675	11.8258	13.5737	11.6993	12.4653	116.762	91.0893	0.361417	0.160072	0.320814	BraA08g014120.3C	A08	11774228	11774878	+	381	-	PF06943:LSD1 zinc finger	zf-LSD1
BraA08g014340.3C	52	68	57	62	77	58	1.22886	1.99753	1.79424	1.74837	1.9675	1.56565	63.9486	60.7897	0.0798993	0.809457	0.897431	BraA08g014340.3C	A08	11921301	11924248	-	1491	-	PF00646:F-box domain|PF07734:F-box associated|PF06943:LSD1 zinc finger	zf-LSD1
BraA02g022670.3C	1222	794	894	1409	997	1203	48.6523	39.2951	47.4107	66.94	42.9193	54.7102	1182.74	972.798	0.281361	0.143832	0.298118	BraA02g022670.3C	A02	13254541	13255425	+	885	-	PF04770:ZF-HD protein dimerisation region	ZF-HD_dimer
BraA06g036690.3C	1354	1329	1365	1195	1491	1217	46.095	56.2401	61.8977	48.5451	54.883	47.3256	1267.08	1380.37	-0.122564	0.433926	0.626126	BraA06g036690.3C	A06	24590117	24591151	+	1035	-	PF04770:ZF-HD protein dimerisation region	ZF-HD_dimer
BraA10g024150.3C	1526	1475	1236	865	1060	838	67.8899	81.5696	73.2446	45.9208	50.9896	42.5858	897.186	1432.35	-0.674305	2.17349e-06	2.32745e-05	BraA10g024150.3C	A10	16584808	16585599	+	792	-	PF04770:ZF-HD protein dimerisation region	ZF-HD_dimer
BraA07g038870.3C	1180	564	823	845	748	838	45.7397	27.1754	42.4931	39.0851	31.3501	37.1044	793.83	851.914	-0.102607	0.633158	0.78387	BraA07g038870.3C	A07	26661452	26662360	+	909	-	PF04770:ZF-HD protein dimerisation region	ZF-HD_dimer
BraA09g059370.3C	743	603	653	604	617	618	27.7034	27.9478	32.4313	26.8734	24.8745	26.321	599.108	675.952	-0.173336	0.221525	0.401865	BraA09g059370.3C	A09	41885026	41885970	+	945	-	PF04770:ZF-HD protein dimerisation region	ZF-HD_dimer
BraA06g028860.3C	831	557	769	451	559	560	33.1977	27.6597	40.9204	21.4994	24.1459	25.5544	509.967	728.982	-0.514757	0.00569405	0.0237313	BraA06g028860.3C	A06	20017332	20018213	+	882	-	PF04770:ZF-HD protein dimerisation region	ZF-HD_dimer
BraA09g042140.3C	481	193	246	311	327	349	25.6789	12.8078	17.4934	19.8123	18.8758	21.2827	321.424	300.036	0.0965009	0.709265	0.836353	BraA09g042140.3C	A09	32826854	32827513	+	660	-	PF04770:ZF-HD protein dimerisation region	ZF-HD_dimer
BraA01g015420.3C	311	293	269	258	268	309	16.1624	18.9278	18.6211	15.9996	15.0593	18.3432	272.001	295.726	-0.119244	0.507215	0.686627	BraA01g015420.3C	A01	8190631	8191308	-	678	-	PF04770:ZF-HD protein dimerisation region	ZF-HD_dimer
BraA04g012160.3C	395	305	293	360	358	261	14.589	14.0027	14.4146	15.8662	14.2967	11.0113	318.983	333.177	-0.0632525	0.741115	0.856238	BraA04g012160.3C	A04	9630117	9631070	+	954	-	PF04770:ZF-HD protein dimerisation region	ZF-HD_dimer
BraA08g020350.3C	216	195	119	233	196	244	12.0234	13.4925	8.82319	15.4764	11.7965	15.5143	219.944	176.517	0.314845	0.189026	0.360535	BraA08g020350.3C	A08	15618431	15619063	+	633	-	PF04770:ZF-HD protein dimerisation region	ZF-HD_dimer
BraA03g045290.3C	978	420	603	487	444	368	23.6838	12.6429	19.4508	14.0729	11.6257	10.1796	423.925	659.048	-0.637717	0.00960075	0.0364304	BraA03g045290.3C	A03	22930658	22938973	+	1455	-	PF04770:ZF-HD protein dimerisation region	ZF-HD_dimer
BraA09g011370.3C	160	155	146	236	229	241	7.06468	8.50727	8.58682	12.4345	10.9328	12.1551	230.198	156.557	0.558949	0.00492481	0.0210577	BraA09g011370.3C	A09	6592584	6593381	-	798	-	PF04770:ZF-HD protein dimerisation region	ZF-HD_dimer
BraA09g008640.3C	213	203	171	115	152	126	9.73421	11.532	10.4094	6.27136	7.51087	6.57751	127.474	198.323	-0.635391	0.00247162	0.0117596	BraA09g008640.3C	A09	4928613	4929383	+	771	-	PF04770:ZF-HD protein dimerisation region	ZF-HD_dimer
BraA07g027810.3C	42	32	38	98	117	116	1.67217	1.58368	2.01522	4.65587	5.03667	5.27546	107.573	37.8824	1.50977	2.77252e-07	3.55453e-06	BraA07g027810.3C	A07	20938105	20938989	-	885	-	PF04770:ZF-HD protein dimerisation region	ZF-HD_dimer
BraA09g059220.3C	95	80	57	53	57	31	6.44959	6.75125	5.15454	4.29365	4.18416	2.40403	45.8632	77.3616	-0.755961	0.0312552	0.0944488	BraA09g059220.3C	A09	41799721	41800239	-	519	-	PF04770:ZF-HD protein dimerisation region	ZF-HD_dimer
BraA09g003660.3C	59	47	55	74	84	87	2.23535	2.21348	2.77563	3.34555	3.4411	3.76515	79.6901	54.5612	0.550223	0.0608973	0.157965	BraA09g003660.3C	A09	2280903	2281832	-	930	-	PF04770:ZF-HD protein dimerisation region	ZF-HD_dimer
BraA02g035680.3C	92	86	95	66	74	64	3.58984	4.17131	4.93763	3.07308	3.12209	2.85258	66.3473	93.1204	-0.484683	0.0834857	0.200353	BraA02g035680.3C	A02	24772982	24773884	+	903	-	PF04770:ZF-HD protein dimerisation region	ZF-HD_dimer
BraA02g045190.3C	69	37	55	56	50	75	2.96853	1.9787	3.15182	2.8749	2.32588	3.68573	59.103	53.8657	0.132138	0.713708	0.839186	BraA02g045190.3C	A02	31022522	31023340	+	819	-	PF04770:ZF-HD protein dimerisation region	ZF-HD_dimer
BraA09g019410.3C	63	45	57	59	43	119	2.56923	2.28118	3.0963	2.87115	1.89607	5.54343	72.3428	55.7566	0.376075	0.385277	0.581599	BraA09g019410.3C	A09	12483601	12484464	-	864	-	PF04770:ZF-HD protein dimerisation region	ZF-HD_dimer
novel.780	145	95	144	89	106	121	3.04475	2.47967	4.02766	2.23006	2.40666	2.90228	102.731	130.162	-0.339251	0.221042	0.401332	-	A06	5755154	5757385	-	1678	-	PF04770:ZF-HD protein dimerisation region	ZF-HD_dimer
BraA07g034520.3C	134	75	54	31	96	60	6.78377	4.71969	3.64139	1.87271	5.25488	3.46967	59.896	85.5991	-0.516417	0.226802	0.408479	BraA07g034520.3C	A07	24515121	24515816	+	696	-	PF04770:ZF-HD protein dimerisation region	ZF-HD_dimer
BraA02g019290.3C	30	19	16	22	53	42	1.37637	1.08356	0.97778	1.20442	2.62915	2.20107	37.6364	21.4401	0.807844	0.0956465	0.221802	BraA02g019290.3C	A02	10988984	10989751	+	768	-	PF04770:ZF-HD protein dimerisation region	ZF-HD_dimer
BraA03g010710.3C	1	0	2	5	0	0	0.0641805	0	0.170978	0.382927	0	0	1.7072	1.0484	0.70657	0.780055	0.879496	BraA03g010710.3C	A03	4646153	4646701	-	549	-	PF04770:ZF-HD protein dimerisation region	ZF-HD_dimer
BraA07g002400.3C	0	0	0	0	0	0	0	0	0	0	0	0	--	--	--	--	--	BraA07g002400.3C	A07	1827331	1827876	+	546	-	PF04770:ZF-HD protein dimerisation region	ZF-HD_dimer
BraA06g036720.3C	0	0	0	0	0	2	0	0	0	0	0	0.265664	0.653688	0	1.80653	0.65455	1	BraA06g036720.3C	A06	24623129	24623431	-	303	-	PF04770:ZF-HD protein dimerisation region	ZF-HD_dimer
BraA05g021840.3C	164	204	160	122	152	81	15.0483	23.2681	19.5556	13.3582	15.0804	8.48984	115.156	180.466	-0.645507	0.0277314	0.0858661	BraA05g021840.3C	A05	15592097	15592480	-	384	-	PF06839:GRF zinc finger	zf-GRF
BraA09g018900.3C	220	117	190	203	187	258	6.94599	4.5918	7.99046	7.64804	6.38378	9.30467	211.492	176.979	0.256789	0.338838	0.535155	BraA09g018900.3C	A09	12086908	12088316	+	1116	-	PF06839:GRF zinc finger	zf-GRF
BraA10g013930.3C	238	227	218	170	193	171	6.71951	7.96659	8.19831	5.72733	5.89174	5.51477	173.646	231.926	-0.414895	0.0310128	0.0938958	BraA10g013930.3C	A10	11285045	11286868	+	1248	-	PF00098:Zinc knuckle|PF06839:GRF zinc finger	zf-GRF
BraA03g005980.3C	166	119	120	114	141	101	4.81401	4.28975	4.6354	3.945	4.42124	3.34573	115.558	135.56	-0.230541	0.322921	0.518558	BraA03g005980.3C	A03	2634125	2635563	-	1215	-	PF06839:GRF zinc finger	zf-GRF
BraA02g032460.3C	3	2	0	3	0	9	0.227323	0.188382	0	0.27126	0	0.778996	3.96591	1.56976	1.30881	0.458445	0.646916	BraA02g032460.3C	A02	22362305	22364189	-	465	-	PF06839:GRF zinc finger	zf-GRF
BraA07g010630.3C	4	0	1	1	2	0	0.303098	0	0.100932	0.0904202	0.163862	0	0.960204	1.52567	-0.687606	0.757625	1	BraA07g010630.3C	A07	10469018	10470839	-	465	-	PF06839:GRF zinc finger	zf-GRF
BraA08g027090.3C	0	0	0	2	0	0	0	0	0	0.0881454	0	0	0.682878	0	1.86147	0.644364	1	BraA08g027090.3C	A08	19213496	19215641	+	954	-	PF06839:GRF zinc finger	zf-GRF
BraA03g045070.3C	0	0	1	1	0	0	0	0	0.0959784	0.0859824	0	0	0.341439	0.381134	-0.0559664	0.989057	1	BraA03g045070.3C	A03	22745549	22746335	-	489	-	PF06839:GRF zinc finger	zf-GRF
BraA08g011660.3C	0	0	0	0	0	0	0	0	0	0	0	0	--	--	--	--	--	BraA08g011660.3C	A08	10153983	10154437	+	324	-	PF06839:GRF zinc finger	zf-GRF
BraA02g034790.3C	0	0	0	0	0	0	0	0	0	0	0	0	--	--	--	--	--	BraA02g034790.3C	A02	24058707	24059259	+	444	-	PF06839:GRF zinc finger	zf-GRF
BraA08g008180.3C	0	0	0	0	0	0	0	0	0	0	0	0	--	--	--	--	--	BraA08g008180.3C	A08	7192950	7193382	-	357	-	PF06839:GRF zinc finger	zf-GRF
BraA08g005030.3C	1	0	0	0	0	0	0.0678904	0	0	0	0	0	--	--	--	--	--	BraA08g005030.3C	A08	3761864	3762382	+	519	-	PF06839:GRF zinc finger	zf-GRF
BraA05g015690.3C	0	0	0	0	0	0	0	0	0	0	0	0	--	--	--	--	--	BraA05g015690.3C	A05	9196784	9197314	+	432	-	PF06839:GRF zinc finger	zf-GRF
BraA09g025120.3C	0	0	0	0	0	0	0	0	0	0	0	0	--	--	--	--	--	BraA09g025120.3C	A09	16884947	16885507	-	441	-	PF06839:GRF zinc finger	zf-GRF
BraA06g016110.3C	0	0	0	0	0	0	0	0	0	0	0	0	--	--	--	--	--	BraA06g016110.3C	A06	8768463	8769556	-	609	-	PF06839:GRF zinc finger	zf-GRF
BraA04g016170.3C	0	0	0	0	0	0	0	0	0	0	0	0	--	--	--	--	--	BraA04g016170.3C	A04	12270115	12270651	-	447	-	PF06839:GRF zinc finger	zf-GRF
BraA08g013750.3C	0	0	0	0	0	0	0	0	0	0	0	0	--	--	--	--	--	BraA08g013750.3C	A08	11684660	11685196	-	447	-	PF06839:GRF zinc finger	zf-GRF
BraA03g031450.3C	0	0	0	0	0	0	0	0	0	0	0	0	--	--	--	--	--	BraA03g031450.3C	A03	15649981	15650636	+	525	-	PF06839:GRF zinc finger	zf-GRF
BraAnng004070.3C	0	0	0	0	0	0	0	0	0	0	0	0	--	--	--	--	--	BraAnng004070.3C	Scaffold0674	54600	55094	+	420	-	PF06839:GRF zinc finger	zf-GRF
BraA01g016150.3C	0	0	0	0	0	0	0	0	0	0	0	0	--	--	--	--	--	BraA01g016150.3C	A01	8595782	8596377	+	420	-	PF06839:GRF zinc finger	zf-GRF
BraA05g025890.3C	0	0	0	0	0	0	0	0	0	0	0	0	--	--	--	--	--	BraA05g025890.3C	A05	19542282	19542781	-	411	-	PF06839:GRF zinc finger	zf-GRF
BraA08g013740.3C	0	0	0	0	0	0	0	0	0	0	0	0	--	--	--	--	--	BraA08g013740.3C	A08	11684660	11685196	-	447	-	PF06839:GRF zinc finger	zf-GRF
BraA08g013760.3C	0	0	0	0	0	0	0	0	0	0	0	0	--	--	--	--	--	BraA08g013760.3C	A08	11684660	11685196	-	447	-	PF06839:GRF zinc finger	zf-GRF
BraA08g010170.3C	0	0	1	0	2	0	0	0	0.0518029	0	0.0841013	0	0.618765	0.381134	0.776419	0.844884	1	BraA08g010170.3C	A08	8938610	8940337	-	906	-	PF06839:GRF zinc finger	zf-GRF
BraA08g013770.3C	0	0	0	0	0	0	0	0	0	0	0	0	--	--	--	--	--	BraA08g013770.3C	A08	11684660	11685196	-	447	-	PF06839:GRF zinc finger	zf-GRF
BraA03g004960.3C	0	0	0	0	0	0	0	0	0	0	0	0	--	--	--	--	--	BraA03g004960.3C	A03	2132357	2132943	+	387	-	PF06839:GRF zinc finger	zf-GRF
BraA08g013720.3C	0	0	0	0	0	0	0	0	0	0	0	0	--	--	--	--	--	BraA08g013720.3C	A08	11684660	11685196	-	447	-	PF06839:GRF zinc finger	zf-GRF
BraA07g011360.3C	0	0	0	0	0	0	0	0	0	0	0	0	--	--	--	--	--	BraA07g011360.3C	A07	11144611	11145253	+	405	-	PF06839:GRF zinc finger	zf-GRF
BraA02g029060.3C	0	0	0	0	0	0	0	0	0	0	0	0	--	--	--	--	--	BraA02g029060.3C	A02	18487973	18488509	+	447	-	PF06839:GRF zinc finger	zf-GRF
BraA08g000540.3C	0	0	0	0	0	0	0	0	0	0	0	0	--	--	--	--	--	BraA08g000540.3C	A08	336655	337090	-	348	-	PF06839:GRF zinc finger	zf-GRF
BraA07g005670.3C	0	0	0	0	0	0	0	0	0	0	0	0	--	--	--	--	--	BraA07g005670.3C	A07	4569711	4571424	-	585	-	PF06839:GRF zinc finger	zf-GRF
BraA03g047010.3C	0	0	0	0	0	0	0	0	0	0	0	0	--	--	--	--	--	BraA03g047010.3C	A03	23757497	23758058	-	444	-	PF06839:GRF zinc finger	zf-GRF
BraA08g000550.3C	0	0	0	0	0	0	0	0	0	0	0	0	--	--	--	--	--	BraA08g000550.3C	A08	336655	337090	-	348	-	PF06839:GRF zinc finger	zf-GRF
BraA08g013710.3C	0	0	0	0	0	0	0	0	0	0	0	0	--	--	--	--	--	BraA08g013710.3C	A08	11684660	11685196	-	447	-	PF06839:GRF zinc finger	zf-GRF
BraA08g011670.3C	0	0	0	0	0	0	0	0	0	0	0	0	--	--	--	--	--	BraA08g011670.3C	A08	10154082	10154634	+	444	-	PF06839:GRF zinc finger	zf-GRF
BraA03g004950.3C	0	0	0	0	0	0	0	0	0	0	0	0	--	--	--	--	--	BraA03g004950.3C	A03	2132357	2132943	+	387	-	PF06839:GRF zinc finger	zf-GRF
BraA08g013780.3C	0	0	0	0	0	0	0	0	0	0	0	0	--	--	--	--	--	BraA08g013780.3C	A08	11684660	11685196	-	447	-	PF06839:GRF zinc finger	zf-GRF
BraA01g024400.3C	0	0	0	0	0	0	0	0	0	0	0	0	--	--	--	--	--	BraA01g024400.3C	A01	14245765	14246336	-	381	-	PF06839:GRF zinc finger	zf-GRF
BraA03g004910.3C	0	0	0	0	0	0	0	0	0	0	0	0	--	--	--	--	--	BraA03g004910.3C	A03	2128563	2132943	+	1911	-	PF06839:GRF zinc finger	zf-GRF
BraA08g000560.3C	0	0	0	0	0	0	0	0	0	0	0	0	--	--	--	--	--	BraA08g000560.3C	A08	336655	337090	-	348	-	PF06839:GRF zinc finger	zf-GRF
BraA08g013730.3C	0	0	0	0	0	0	0	0	0	0	0	0	--	--	--	--	--	BraA08g013730.3C	A08	11684660	11685196	-	447	-	PF06839:GRF zinc finger	zf-GRF
BraA08g011680.3C	0	0	0	0	0	0	0	0	0	0	0	0	--	--	--	--	--	BraA08g011680.3C	A08	10154082	10154634	+	444	-	PF06839:GRF zinc finger	zf-GRF
BraA10g009890.3C	0	0	0	0	0	0	0	0	0	0	0	0	--	--	--	--	--	BraA10g009890.3C	A10	8141177	8141656	+	402	-	PF06839:GRF zinc finger	zf-GRF
BraA05g021790.3C	0	0	0	0	0	0	0	0	0	0	0	0	--	--	--	--	--	BraA05g021790.3C	A05	15521378	15522324	+	384	-	PF06839:GRF zinc finger	zf-GRF
BraA06g019510.3C	1977	2389	1301	1556	1962	1561	54.2522	81.4915	47.5548	50.9522	58.215	48.9309	1648.49	1911.26	-0.213259	0.307867	0.502072	BraA06g019510.3C	A06	11167593	11169372	+	1284	-	PF02701:Dof domain, zinc finger	zf-Dof
BraA08g002470.3C	608	1385	418	653	1145	1262	35.5273	100.599	32.5343	45.5317	72.3417	84.234	989.68	825.897	0.261139	0.654779	0.799751	BraA08g002470.3C	A08	1790844	1791446	-	603	-	PF02701:Dof domain, zinc finger	zf-Dof
BraA01g032370.3C	494	349	247	343	383	362	28.8659	25.3495	19.2248	23.9164	24.1982	24.1622	353.925	359.622	-0.025634	0.895417	0.94512	BraA01g032370.3C	A01	22118416	22119018	-	603	-	PF02701:Dof domain, zinc finger	zf-Dof
BraA10g017920.3C	587	352	369	416	424	435	26.6191	19.8419	22.2889	22.5108	20.7896	22.5327	415.394	433.798	-0.0646206	0.707956	0.835526	BraA10g017920.3C	A10	13415243	13416147	+	777	-	PF02701:Dof domain, zinc finger	zf-Dof
BraA09g051330.3C	334	299	254	465	509	434	12.4141	13.8142	12.575	20.6235	20.4555	18.4258	458.095	298.725	0.617406	7.35358e-05	0.000548469	BraA09g051330.3C	A09	37789547	37790494	+	948	-	PF02701:Dof domain, zinc finger	zf-Dof
BraA03g043800.3C	1026	687	412	360	634	640	40.8488	33.9997	21.8492	17.1032	27.2927	29.106	528.247	694.952	-0.396428	0.14334	0.297433	BraA03g043800.3C	A03	22146215	22147099	+	885	-	PF02701:Dof domain, zinc finger	zf-Dof
BraA03g039710.3C	211	250	144	224	332	202	12.0301	17.7179	10.9359	15.2397	20.4668	13.1555	245.22	204.177	0.265306	0.319717	0.514884	BraA03g039710.3C	A03	19684488	19685105	+	618	-	PF02701:Dof domain, zinc finger	zf-Dof
BraA04g020390.3C	291	205	187	235	270	252	13.2989	11.6456	11.3833	12.8154	13.3417	13.155	246.136	227.451	0.11173	0.528674	0.704523	BraA04g020390.3C	A04	15319704	15320474	-	771	-	PF02701:Dof domain, zinc finger	zf-Dof
BraA02g010410.3C	281	369	276	224	321	228	12.7427	20.8002	16.6713	12.1212	15.7393	11.8103	250.315	316.842	-0.337507	0.156154	0.31504	BraA02g010410.3C	A02	5084166	5085130	-	777	-	PF02701:Dof domain, zinc finger	zf-Dof
BraA03g010920.3C	361	219	206	180	198	221	17.0966	12.8924	12.995	10.1723	10.139	11.9554	194.949	259.702	-0.416673	0.0458595	0.127056	BraA03g010920.3C	A03	4713439	4714313	-	744	-	PF02701:Dof domain, zinc finger	zf-Dof
BraA03g045110.3C	64	37	34	163	179	168	3.09334	2.22298	2.18894	9.40109	9.35462	9.27529	165.944	44.4312	1.89026	1.65066e-12	5.07775e-11	BraA03g045110.3C	A03	22762078	22762806	+	729	-	PF02701:Dof domain, zinc finger	zf-Dof
BraA07g011710.3C	375	337	216	191	220	226	14.3934	16.0786	11.0432	8.748	9.13021	9.90858	207.146	309.489	-0.580339	0.00496137	0.0211939	BraA07g011710.3C	A07	11433431	11436894	+	918	-	PF02701:Dof domain, zinc finger	zf-Dof
BraA04g012050.3C	396	490	184	271	442	318	10.4283	16.0399	6.45423	8.51592	12.5854	9.5657	333.214	357.72	-0.102384	0.742715	0.857244	BraA04g012050.3C	A04	9548115	9549925	+	1338	-	PF02701:Dof domain, zinc finger	zf-Dof
BraA04g026650.3C	293	406	280	166	207	140	11.101	19.1207	14.1305	7.50487	8.47985	6.05886	166.479	334.96	-1.00667	8.17607e-05	0.000602293	BraA04g026650.3C	A04	18917364	18918627	+	930	-	PF02701:Dof domain, zinc finger	zf-Dof
BraA01g014790.3C	311	253	222	183	240	245	10.557	10.6754	10.0378	7.41262	8.80876	9.4998	216.812	263.586	-0.281593	0.130237	0.277533	BraA01g014790.3C	A01	7866139	7867549	+	1038	-	PF02701:Dof domain, zinc finger	zf-Dof
BraA02g043680.3C	270	266	178	154	171	137	10.8231	13.2542	9.50416	7.36631	7.41153	6.27303	150.264	239.708	-0.67397	0.00196071	0.00963584	BraA02g043680.3C	A02	30229403	30230925	-	879	-	PF02701:Dof domain, zinc finger	zf-Dof
BraA09g041640.3C	33	20	36	117	145	90	1.73805	1.30938	2.52557	7.35323	8.25739	5.41454	114.225	30.2768	1.92204	8.18407e-08	1.15962e-06	BraA09g041640.3C	A09	32446999	32447667	+	669	-	PF02701:Dof domain, zinc finger	zf-Dof
BraA05g025780.3C	127	135	133	92	105	96	7.76885	10.2653	10.8371	6.71558	6.94493	6.70802	95.2746	135.046	-0.498945	0.0449822	0.125152	BraA05g025780.3C	A05	19431649	19432224	-	576	-	PF02701:Dof domain, zinc finger	zf-Dof
BraA03g024230.3C	160	175	163	160	160	134	5.24918	7.13666	7.12305	6.26374	5.67566	5.02165	147.929	170.15	-0.198755	0.392918	0.588766	BraA03g024230.3C	A03	11919624	11920697	+	1074	-	PF02701:Dof domain, zinc finger	zf-Dof
BraA09g036400.3C	334	279	233	126	189	209	13.1639	13.6687	12.2321	5.92586	8.05425	9.40924	169.805	283.607	-0.739415	0.000889031	0.0049061	BraA09g036400.3C	A09	28799850	28800743	+	894	-	PF02701:Dof domain, zinc finger	zf-Dof
BraA09g007520.3C	264	290	199	121	160	147	9.09293	12.4161	9.12977	4.97311	5.95861	5.78345	138.861	254.532	-0.872586	9.03736e-05	0.000659296	BraA09g007520.3C	A09	4364010	4365499	-	1023	-	PF02701:Dof domain, zinc finger	zf-Dof
BraA04g020660.3C	183	268	148	120	152	124	6.22997	11.3411	6.71126	4.87483	5.59505	4.822	128.528	204.092	-0.665208	0.0188559	0.0630204	BraA04g020660.3C	A04	15531318	15532776	+	1035	-	PF02701:Dof domain, zinc finger	zf-Dof
BraA03g051650.3C	233	219	145	118	163	139	8.00173	9.34885	6.6329	4.83563	6.05259	5.45272	136.15	199.827	-0.553419	0.0157142	0.0545054	BraA03g051650.3C	A03	26689724	26690848	+	1026	-	PF02701:Dof domain, zinc finger	zf-Dof
BraA08g033480.3C	181	133	110	94	128	165	6.50107	5.93805	5.26267	4.02881	4.97098	6.76956	125.626	141.02	-0.168191	0.531079	0.706424	BraA08g033480.3C	A08	22016751	22018026	+	981	-	PF02701:Dof domain, zinc finger	zf-Dof
BraA04g032170.3C	112	119	91	100	110	92	3.64389	4.8126	3.94362	3.88231	3.86959	3.41905	98.2456	109.056	-0.14845	0.555889	0.725882	BraA04g032170.3C	A04	21637354	21638436	+	1083	-	PF02701:Dof domain, zinc finger	zf-Dof
BraA07g016980.3C	241	147	178	61	94	123	12.8079	9.71103	12.6005	3.86843	5.40151	7.46685	90.1116	189.085	-1.06889	0.00025175	0.00163465	BraA07g016980.3C	A07	14796896	14797558	+	663	-	PF02701:Dof domain, zinc finger	zf-Dof
BraA02g042710.3C	196	183	110	79	94	93	8.021	9.30914	5.99614	3.85782	4.15935	4.34736	86.4521	163.096	-0.916918	0.000407599	0.00249558	BraA02g042710.3C	A02	29647582	29648442	+	861	-	PF02701:Dof domain, zinc finger	zf-Dof
BraA10g006400.3C	145	67	95	57	86	69	7.60281	4.36684	6.63494	3.56635	4.87562	4.13262	68.6212	101.528	-0.566591	0.0745371	0.183926	BraA10g006400.3C	A10	3512791	3513462	-	672	-	PF02701:Dof domain, zinc finger	zf-Dof
BraA07g019910.3C	188	175	109	102	149	125	5.5064	6.37139	4.25249	3.56494	4.71869	4.18206	121.78	157.581	-0.372079	0.141739	0.295171	BraA07g019910.3C	A07	16654588	16656083	+	1203	-	PF02701:Dof domain, zinc finger	zf-Dof
BraA08g020960.3C	144	129	101	84	135	130	4.79118	5.33526	4.47618	3.33504	4.85667	4.94075	112.937	125.58	-0.15189	0.557755	0.727448	BraA08g020960.3C	A08	15943871	15945325	+	1059	-	PF02701:Dof domain, zinc finger	zf-Dof
BraA09g000910.3C	62	57	71	63	90	63	2.59143	2.96148	3.95288	3.14218	4.06739	3.00787	69.9463	65.0745	0.111019	0.730723	0.849754	BraA09g000910.3C	A09	545628	546470	+	843	-	PF02701:Dof domain, zinc finger	zf-Dof
BraA07g011350.3C	43	25	26	39	56	22	2.88592	2.08565	2.32432	3.12337	4.06377	1.68659	37.8321	31.1052	0.279735	0.548077	0.71975	BraA07g011350.3C	A07	11142801	11143454	+	525	-	PF02701:Dof domain, zinc finger	zf-Dof
BraA08g024390.3C	138	157	102	61	84	110	5.47573	7.74369	5.391	2.88825	3.60385	4.98569	82.7688	134.204	-0.695802	0.0225445	0.0725669	BraA08g024390.3C	A08	17816716	17817603	+	888	-	PF02701:Dof domain, zinc finger	zf-Dof
BraA04g000980.3C	81	63	70	62	96	65	3.059	2.95747	3.52127	2.79401	3.92004	2.804	72.1148	72.264	0.00045326	0.998798	0.999367	BraA04g000980.3C	A04	635505	636437	-	933	-	PF02701:Dof domain, zinc finger	zf-Dof
BraA02g000510.3C	109	105	110	81	101	101	3.14548	3.76647	4.22824	2.78925	3.15142	3.32929	91.9155	110.46	-0.260578	0.310927	0.505447	BraA02g000510.3C	A02	329322	330755	-	1221	-	PF02701:Dof domain, zinc finger	zf-Dof
BraA09g014160.3C	39	37	48	61	74	60	1.4094	1.66211	2.31057	2.63053	2.89153	2.47681	63.3327	42.6138	0.580459	0.0949073	0.220508	BraA09g014160.3C	A09	8285782	8286756	-	975	-	PF02701:Dof domain, zinc finger	zf-Dof
BraA07g034480.3C	150	282	94	60	106	93	4.7744	11.1574	3.98532	2.27888	3.64804	3.38128	83.6774	179.048	-1.09578	0.00678516	0.027359	BraA07g034480.3C	A07	24486115	24487371	-	1107	-	PF02701:Dof domain, zinc finger	zf-Dof
BraA09g009270.3C	15	11	6	33	16	25	0.827115	0.753969	0.44069	2.17136	0.953937	1.57465	24.3887	10.4913	1.20283	0.0506288	0.136928	BraA09g009270.3C	A09	5297545	5298183	+	639	-	PF02701:Dof domain, zinc finger	zf-Dof
BraA04g004680.3C	134	164	130	52	86	68	4.48386	6.82145	5.79425	2.07631	3.11151	2.59912	66.5871	146.221	-1.13002	0.000102247	0.000735407	BraA04g004680.3C	A04	2985316	2986941	-	1053	-	PF02701:Dof domain, zinc finger	zf-Dof
BraA09g046190.3C	101	115	88	47	76	90	3.61661	5.11875	4.1973	2.00826	2.94252	3.68123	68.9767	103.342	-0.579886	0.0715952	0.178334	BraA09g046190.3C	A09	35153248	35154231	+	984	-	PF02701:Dof domain, zinc finger	zf-Dof
BraA06g025960.3C	94	158	58	38	56	62	4.10421	8.57521	3.37316	1.97983	2.64372	3.09217	50.5644	105.199	-1.05527	0.0109097	0.0404611	BraA06g025960.3C	A06	18195191	18196537	-	807	-	PF02701:Dof domain, zinc finger	zf-Dof
BraA06g026580.3C	95	130	101	50	78	77	3.02379	5.14348	4.28209	1.89907	2.6844	2.79955	66.3708	111.915	-0.748746	0.0190744	0.0635895	BraA06g026580.3C	A06	18612567	18614073	-	1107	-	PF02701:Dof domain, zinc finger	zf-Dof
BraA03g000720.3C	117	169	100	53	94	64	3.40141	6.10725	3.8724	1.83862	2.95479	2.12531	68.0963	131.701	-0.947725	0.00459279	0.0198906	BraA03g000720.3C	A03	310839	312318	-	1212	-	PF02701:Dof domain, zinc finger	zf-Dof
BraA07g030330.3C	103	100	38	50	66	68	3.12594	3.7725	1.53615	1.81074	2.16577	2.35734	59.7166	79.5227	-0.415989	0.279347	0.470018	BraA07g030330.3C	A07	22191929	22193642	+	1161	-	PF02701:Dof domain, zinc finger	zf-Dof
BraA06g029070.3C	107	65	74	36	61	54	4.09355	3.09112	3.77098	1.64347	2.52331	2.35982	48.8137	81.9394	-0.746814	0.0210797	0.0687541	BraA06g029070.3C	A06	20130270	20131190	-	921	-	PF02701:Dof domain, zinc finger	zf-Dof
BraA08g024070.3C	7	6	10	18	13	9	0.467132	0.497713	0.888891	1.43336	0.938016	0.686047	13.1095	7.94835	0.73211	0.318974	0.514214	BraA08g024070.3C	A08	17644428	17644955	+	528	-	PF02701:Dof domain, zinc finger	zf-Dof
BraA09g063160.3C	23	10	20	30	40	26	0.849484	0.459106	0.98393	1.32218	1.5974	1.09691	31.1164	17.7606	0.809533	0.110093	0.245483	BraA09g063160.3C	A09	43658345	43659559	+	954	-	PF02701:Dof domain, zinc finger	zf-Dof
BraA05g007960.3C	36	46	39	30	32	31	1.297	2.06006	1.87158	1.28974	1.24656	1.27576	30.2756	41.5262	-0.449818	0.261539	0.449396	BraA05g007960.3C	A05	4066158	4067317	-	978	-	PF02701:Dof domain, zinc finger	zf-Dof
BraA02g045250.3C	47	33	40	26	48	49	1.80989	1.57963	2.05174	1.19473	1.99858	2.15536	39.7431	40.431	-0.021576	0.957203	0.97823	BraA02g045250.3C	A02	31054828	31055742	-	915	-	PF02701:Dof domain, zinc finger	zf-Dof
BraA01g001070.3C	27	14	9	16	20	23	1.305	0.841128	0.579425	0.922807	1.04521	1.26983	19.1681	16.1353	0.234527	0.683528	0.819715	BraA01g001070.3C	A01	493179	493907	-	729	-	PF02701:Dof domain, zinc finger	zf-Dof
BraA08g025890.3C	16	18	16	12	16	19	0.650244	0.909316	0.866131	0.581943	0.703075	0.882023	15.2574	17.0785	-0.155842	0.782619	0.881132	BraA08g025890.3C	A08	18605227	18606093	-	867	-	PF02701:Dof domain, zinc finger	zf-Dof
BraA09g035720.3C	3	6	4	6	12	8	0.200199	0.497713	0.355556	0.477788	0.865861	0.60982	8.37598	4.51701	0.909742	0.315297	0.510299	BraA09g035720.3C	A09	28237968	28238495	+	528	-	PF02701:Dof domain, zinc finger	zf-Dof
BraA09g008720.3C	18	14	9	9	12	18	0.741792	0.717172	0.494036	0.442583	0.534707	0.847329	12.6687	13.5601	-0.1031	0.872256	0.932311	BraA09g008720.3C	A09	4966006	4966860	-	855	-	PF02701:Dof domain, zinc finger	zf-Dof
BraA05g001250.3C	20	29	19	11	21	35	0.665441	1.1994	0.842054	0.436732	0.755482	1.3302	21.6924	23.2789	-0.0960917	0.868884	0.930372	BraA05g001250.3C	A05	769945	771003	-	1059	-	PF02701:Dof domain, zinc finger	zf-Dof
BraA09g006720.3C	63	16	15	7	6	13	2.76096	0.871616	0.875624	0.366067	0.284313	0.650778	8.49534	29.4343	-1.80476	0.0111367	0.041144	BraA09g006720.3C	A09	3868799	3869602	+	804	-	PF02701:Dof domain, zinc finger	zf-Dof
BraA03g019600.3C	21	11	16	4	13	11	0.838931	0.546243	0.8514	0.190682	0.561533	0.501961	8.98301	16.0194	-0.83006	0.23247	0.415107	BraA03g019600.3C	A03	9294431	9295619	+	882	-	PF02701:Dof domain, zinc finger	zf-Dof
BraA01g023060.3C	0	1	2	2	7	0	0	0.0618626	0.13258	0.118772	0.376674	0	2.84856	1.11795	1.39623	0.482698	0.666522	BraA01g023060.3C	A01	13060301	13061008	-	708	-	PF02701:Dof domain, zinc finger	zf-Dof
BraA09g038670.3C	17	51	17	2	10	10	0.608737	2.27006	0.810842	0.0854581	0.387174	0.409026	7.04514	29.4831	-2.05515	0.00824764	0.0320894	BraA09g038670.3C	A09	30438558	30439759	-	984	-	PF02701:Dof domain, zinc finger	zf-Dof
BraA06g016830.3C	0	0	1	0	0	0	0	0	0.0615925	0	0	0	--	--	--	--	--	BraA06g016830.3C	A06	9301194	9301955	+	762	-	PF02701:Dof domain, zinc finger	zf-Dof
BraA01g011750.3C	0	0	0	0	0	0	0	0	0	0	0	0	--	--	--	--	--	BraA01g011750.3C	A01	6129435	6130172	+	738	-	PF02701:Dof domain, zinc finger	zf-Dof
BraA03g046050.3C	0	0	0	0	0	0	0	0	0	0	0	0	--	--	--	--	--	BraA03g046050.3C	A03	23276107	23276910	+	804	-	PF02701:Dof domain, zinc finger	zf-Dof
BraA01g011770.3C	0	0	0	0	0	0	0	0	0	0	0	0	--	--	--	--	--	BraA01g011770.3C	A01	6142349	6142968	+	348	-	PF02701:Dof domain, zinc finger	zf-Dof
BraA10g033170.3C	4	0	3	0	7	1	0.263933	0	0.263671	0	0.49941	0.075371	2.49252	2.28794	0.127681	0.945498	0.972466	BraA10g033170.3C	A10	20458692	20459479	+	534	-	PF02701:Dof domain, zinc finger	zf-Dof
BraA08g014630.3C	0	0	0	0	0	0	0	0	0	0	0	0	--	--	--	--	--	BraA08g014630.3C	A08	12131739	12132530	-	792	-	PF02701:Dof domain, zinc finger	zf-Dof
BraA08g014580.3C	0	0	0	0	0	0	0	0	0	0	0	0	--	--	--	--	--	BraA08g014580.3C	A08	12100990	12101781	-	792	-	PF02701:Dof domain, zinc finger	zf-Dof
BraA07g015230.3C	0	0	0	0	0	0	0	0	0	0	0	0	--	--	--	--	--	BraA07g015230.3C	A07	13737260	13738048	-	789	-	PF02701:Dof domain, zinc finger	zf-Dof
BraA01g011790.3C	0	0	0	0	0	0	0	0	0	0	0	0	--	--	--	--	--	BraA01g011790.3C	A01	6152075	6152746	+	672	-	PF02701:Dof domain, zinc finger	zf-Dof
BraA04g024480.3C	0	0	0	0	0	0	0	0	0	0	0	0	--	--	--	--	--	BraA04g024480.3C	A04	17776665	17777171	-	507	-	PF02701:Dof domain, zinc finger	zf-Dof
BraA01g011780.3C	0	0	0	0	0	0	0	0	0	0	0	0	--	--	--	--	--	BraA01g011780.3C	A01	6148685	6149437	+	753	-	PF02701:Dof domain, zinc finger	zf-Dof
BraA09g043580.3C	0	0	0	0	0	0	0	0	0	0	0	0	--	--	--	--	--	BraA09g043580.3C	A09	33653214	33653942	+	729	-	PF02701:Dof domain, zinc finger	zf-Dof
BraA08g014560.3C	0	0	0	0	0	0	0	0	0	0	0	0	--	--	--	--	--	BraA08g014560.3C	A08	12078971	12079735	-	765	-	PF02701:Dof domain, zinc finger	zf-Dof
BraA03g049400.3C	0	0	0	0	0	0	0	0	0	0	0	0	--	--	--	--	--	BraA03g049400.3C	A03	25208549	25209169	+	621	-	PF02701:Dof domain, zinc finger	zf-Dof
BraA07g025280.3C	759	731	600	538	619	643	6.74318	8.07284	7.10037	5.70358	5.94619	6.52535	585.363	705.857	-0.269345	0.0679941	0.171571	BraA07g025280.3C	A07	19527832	19533016	-	3966	-	PF07496:CW-type Zinc Finger	zf-CW
BraA09g052170.3C	528	447	468	456	583	581	4.78501	5.0355	5.6494	4.93125	5.71272	6.01444	525.963	488.438	0.108309	0.496348	0.677303	BraA09g052170.3C	A09	38152230	38157304	-	3888	-	PF07496:CW-type Zinc Finger	zf-CW
BraA01g021040.3C	31	23	17	26	49	60	0.378872	0.349417	0.276749	0.379181	0.647519	0.83763	43.6478	23.53	0.887835	0.0553967	0.146702	BraA01g021040.3C	A01	11434448	11438863	+	2883	-	PF07496:CW-type Zinc Finger	zf-CW
BraA02g041550.3C	5468	5356	3511	3609	7332	4971	209.875	255.54	179.503	165.296	304.285	217.945	5125.39	4807.75	0.0923512	0.684529	0.820232	BraA02g041550.3C	A02	28831523	28833374	-	918	-	PF05495:CHY zinc finger|PF13639:Ring finger domain|PF14599:Zinc-ribbon	zf-CHY
BraA03g010480.3C	8733	5873	5955	2753	4585	3776	350.066	292.639	317.962	131.685	198.724	172.897	3592.66	6857.36	-0.932547	6.90728e-08	9.94284e-07	BraA03g010480.3C	A03	4533916	4535805	+	879	-	PF14599:Zinc-ribbon|PF05495:CHY zinc finger|PF13639:Ring finger domain	zf-CHY
BraA10g021500.3C	844	755	624	561	942	749	36.9881	41.1294	36.426	29.3376	44.6371	37.4948	727.792	747.862	-0.038634	0.83429	0.911407	BraA10g021500.3C	A10	15358145	15360135	-	804	-	PF05495:CHY zinc finger|PF13639:Ring finger domain|PF14599:Zinc-ribbon	zf-CHY
BraA05g029060.3C	4032	5069	1817	2147	3681	3416	38.0369	59.442	22.8321	24.1691	37.5471	36.8106	2988.41	3649.15	-0.28818	0.336863	0.533153	BraA05g029060.3C	A05	21544799	21550448	-	3735	-	PF14599:Zinc-ribbon|PF13639:Ring finger domain|PF01814:Hemerythrin HHE cation binding domain|PF05495:CHY zinc finger	zf-CHY
BraA03g008710.3C	761	568	347	361	566	498	33.3506	30.9424	20.2561	18.8786	26.8201	24.9298	461.138	552.027	-0.260456	0.261717	0.449579	BraA03g008710.3C	A03	3734990	3737069	+	804	-	PF14599:Zinc-ribbon|PF05495:CHY zinc finger	zf-CHY
BraA09g052260.3C	577	554	394	377	446	413	23.2883	27.7944	21.1819	18.1571	19.4635	19.0406	401.694	512.312	-0.350828	0.0344655	0.101569	BraA09g052260.3C	A09	38185216	38187303	+	873	-	PF05495:CHY zinc finger|PF14599:Zinc-ribbon|PF13639:Ring finger domain	zf-CHY
novel.148	499	400	404	434	462	356	14.471	14.4193	15.6059	15.0187	14.4866	11.7929	407.476	439.03	-0.107173	0.516821	0.694164	-	A02	3666693	3668994	+	1215	-	PF14599:Zinc-ribbon|PF05495:CHY zinc finger	zf-CHY
BraA01g034500.3C	1396	1195	860	894	1244	1169	13.3193	14.1726	10.9295	10.1783	12.8334	12.7403	1072.2	1152.25	-0.104062	0.529413	0.705008	BraA01g034500.3C	A01	23636825	23642255	-	3693	-	PF01814:Hemerythrin HHE cation binding domain|PF13639:Ring finger domain|PF05495:CHY zinc finger|PF14599:Zinc-ribbon	zf-CHY
BraA09g056960.3C	440	183	210	314	332	437	4.13756	2.13909	2.63038	3.52342	3.37563	4.694	352.758	271.026	0.377179	0.166335	0.329473	BraA09g056960.3C	A09	40656216	40662104	+	3747	-	PF01814:Hemerythrin HHE cation binding domain|PF14599:Zinc-ribbon|PF13639:Ring finger domain|PF05495:CHY zinc finger	zf-CHY
BraA07g038520.3C	3	1	0	1	0	0	0.0282559	0.0117078	0	0.0112391	0	0	0.341439	1.21408	-1.81635	0.533174	1	BraA07g038520.3C	A07	26509973	26515169	-	3741	-	PF05495:CHY zinc finger|PF13639:Ring finger domain|PF01814:Hemerythrin HHE cation binding domain|PF14599:Zinc-ribbon	zf-CHY
BraA07g039110.3C	2105	1650	1543	1372	1555	1322	100.094	97.5275	97.7305	77.8492	79.949	71.8057	1381.63	1777.27	-0.36335	0.00135744	0.00704978	BraA07g039110.3C	A07	26803959	26805102	-	741	-	PF00098:Zinc knuckle|PF13917:Zinc knuckle	zf-CCHC
BraA09g019100.3C	1128	973	910	942	983	960	14.215	15.2418	15.2752	14.1655	13.3942	13.8191	939.529	1015.67	-0.112011	0.347863	0.544329	BraA09g019100.3C	A09	12236055	12241908	-	2796	-	PF03159:XRN 5'-3' exonuclease N-terminus|PF00098:Zinc knuckle	zf-CCHC
BraA06g044550.3C	203	164	136	197	182	128	9.46128	9.50131	8.44305	10.9563	9.17171	6.8145	165.407	168.251	-0.0260622	0.914369	0.955639	BraA06g044550.3C	A06	28955916	28956985	-	756	-	PF00098:Zinc knuckle	zf-CCHC
BraA06g022090.3C	479	413	360	430	387	475	10.1918	10.9232	10.2029	10.9176	8.90331	11.5446	421.801	421.162	0.0018233	0.991309	0.995681	BraA06g022090.3C	A06	13303154	13305327	-	1656	-	PF00098:Zinc knuckle	zf-CCHC
BraA05g041460.3C	120	67	80	164	122	145	4.87683	3.38468	4.33065	7.95322	5.36095	6.73123	141.133	88.6573	0.666484	0.0157239	0.0545333	BraA05g041460.3C	A05	27880768	27882271	+	867	-	PF00098:Zinc knuckle|PF07962:Replication Fork Protection Component Swi3	zf-CCHC
BraA05g026080.3C	34	23	22	42	28	29	0.959931	0.807188	0.827352	1.41499	0.85476	0.935253	32.4816	26.2941	0.298898	0.501063	0.681267	BraA05g026080.3C	A05	19677314	19678561	-	1248	-	PF14223:gag-polypeptide of LTR copia-type|PF00098:Zinc knuckle	zf-CCHC
BraA05g022330.3C	0	0	0	1	0	2	0	0	0	0.0249824	0	0.047829	0.995127	0	2.4109	0.537356	1	BraA05g022330.3C	A05	16112207	16113989	+	1683	-	PF00098:Zinc knuckle	zf-CCHC
BraA10g006900.3C	0	0	0	0	0	0	0	0	0	0	0	0	--	--	--	--	--	BraA10g006900.3C	A10	3985479	3989958	-	825	-	PF00098:Zinc knuckle	zf-CCHC
BraA02g004830.3C	0	1	0	0	1	0	0	0.0460554	0	0	0.0400609	0	0.309383	0.355678	-0.0559664	0.989057	1	BraA02g004830.3C	A02	2355855	2357141	-	951	-	PF00098:Zinc knuckle	zf-CCHC
BraA07g004760.3C	0	0	0	0	0	0	0	0	0	0	0	0	--	--	--	--	--	BraA07g004760.3C	A07	3646585	3647514	+	930	-	PF14223:gag-polypeptide of LTR copia-type|PF00098:Zinc knuckle	zf-CCHC
BraAnng004920.3C	0	0	0	0	0	0	0	0	0	0	0	0	--	--	--	--	--	BraAnng004920.3C	Scaffold0858	36754	37218	+	465	-	PF00098:Zinc knuckle	zf-CCHC
BraA05g026100.3C	0	0	0	0	0	0	0	0	0	0	0	0	--	--	--	--	--	BraA05g026100.3C	A05	19691487	19692746	-	1260	-	PF00098:Zinc knuckle|PF14223:gag-polypeptide of LTR copia-type	zf-CCHC
BraA09g026570.3C	0	0	0	0	0	0	0	0	0	0	0	0	--	--	--	--	--	BraA09g026570.3C	A09	17987310	17987723	-	414	-	PF00098:Zinc knuckle	zf-CCHC
BraA03g062030.3C	0	0	0	0	0	0	0	0	0	0	0	0	--	--	--	--	--	BraA03g062030.3C	A03	33976651	33977064	-	414	-	PF00098:Zinc knuckle	zf-CCHC
BraAnng001910.3C	0	0	0	0	0	0	0	0	0	0	0	0	--	--	--	--	--	BraAnng001910.3C	Scaffold0325	25244	25708	-	465	-	PF00098:Zinc knuckle	zf-CCHC
BraA03g063400.3C	0	0	0	0	0	0	0	0	0	0	0	0	--	--	--	--	--	BraA03g063400.3C	A03	35944241	35944739	-	453	-	PF00098:Zinc knuckle	zf-CCHC
BraA03g005270.3C	0	0	0	0	0	0	0	0	0	0	0	0	--	--	--	--	--	BraA03g005270.3C	A03	2281972	2283258	+	951	-	PF00098:Zinc knuckle	zf-CCHC
BraAnng000300.3C	0	0	0	0	4	0	0	0	0	0	0.0900659	0	1.23753	0	2.73322	0.491815	1	BraAnng000300.3C	Scaffold01000	35493	38487	-	1692	-	PF00098:Zinc knuckle	zf-CCHC
BraAnng000670.3C	0	0	0	0	0	0	0	0	0	0	0	0	--	--	--	--	--	BraAnng000670.3C	Scaffold0161	15903	17260	-	1014	-	PF00098:Zinc knuckle	zf-CCHC
BraA08g007090.3C	0	0	0	0	0	0	0	0	0	0	0	0	--	--	--	--	--	BraA08g007090.3C	A08	6096147	6097256	-	1110	-	PF14223:gag-polypeptide of LTR copia-type|PF00098:Zinc knuckle	zf-CCHC
BraAnng005290.3C	0	0	0	0	0	0	0	0	0	0	0	0	--	--	--	--	--	BraAnng005290.3C	Scaffold0902	10819	11232	+	414	-	PF00098:Zinc knuckle	zf-CCHC
BraA09g031270.3C	6	0	0	0	0	0	0.237273	0	0	0	0	0	0	1.71681	-3.26938	0.403195	1	BraA09g031270.3C	A09	24193813	24195087	+	891	-	PF00098:Zinc knuckle	zf-CCHC
BraA03g043760.3C	0	0	0	0	0	0	0	0	0	0	0	0	--	--	--	--	--	BraA03g043760.3C	A03	22118716	22119951	+	900	-	PF00098:Zinc knuckle	zf-CCHC
BraA07g002040.3C	0	0	0	0	0	0	0	0	0	0	0	0	--	--	--	--	--	BraA07g002040.3C	A07	1504048	1505577	+	1530	-	PF13976:GAG-pre-integrase domain|PF14223:gag-polypeptide of LTR copia-type|PF00098:Zinc knuckle	zf-CCHC
BraA07g036770.3C	0	0	0	0	0	0	0	0	0	0	0	0	--	--	--	--	--	BraA07g036770.3C	A07	25701647	25702933	+	951	-	PF00098:Zinc knuckle	zf-CCHC
BraAnng005260.3C	0	0	0	0	0	0	0	0	0	0	0	0	--	--	--	--	--	BraAnng005260.3C	Scaffold0894	24915	25604	-	690	-	PF00098:Zinc knuckle|PF03732:Retrotransposon gag protein	zf-CCHC
BraAnng002340.3C	0	0	0	0	0	0	0	0	0	0	0	0	--	--	--	--	--	BraAnng002340.3C	Scaffold0421	5827	6832	-	912	-	PF00098:Zinc knuckle	zf-CCHC
BraA10g009570.3C	0	0	0	0	0	0	0	0	0	0	0	0	--	--	--	--	--	BraA10g009570.3C	A10	7419974	7420303	-	330	-	PF00098:Zinc knuckle	zf-CCHC
BraA09g019460.3C	1767	1320	1352	1804	1647	1650	71.0735	65.9981	72.4361	86.5866	71.6292	75.8098	1664.8	1490.39	0.159426	0.223494	0.404371	BraA09g019460.3C	A09	12502714	12503589	-	876	-	PF00642:Zinc finger C-x8-C-x5-C-x3-H type (and similar)	zf-CCCH
BraA09g043160.3C	2712	2149	2143	1872	2016	2206	60.0991	59.1971	63.2568	49.5025	48.3052	55.8411	1983.91	2357.12	-0.248604	0.0367177	0.106571	BraA09g043160.3C	A09	33447380	33449465	-	1590	-	PF00076:RNA recognition motif. (a.k.a. RRM, RBD, or RNP domain)|PF00642:Zinc finger C-x8-C-x5-C-x3-H type (and similar)	zf-CCCH
BraA05g034410.3C	2013	1683	1346	1633	1709	1606	42.7536	44.4323	38.0786	41.3864	39.2461	38.9623	1611.22	1687.6	-0.0672038	0.581248	0.745001	BraA05g034410.3C	A05	24546142	24550804	+	1659	-	PF00642:Zinc finger C-x8-C-x5-C-x3-H type (and similar)	zf-CCCH
BraA08g024780.3C	970	819	590	620	699	597	39.6958	41.6622	32.1611	30.2766	30.9296	27.9072	623.077	793.72	-0.349912	0.0251913	0.0793834	BraA08g024780.3C	A08	18033329	18034189	-	861	-	PF00642:Zinc finger C-x8-C-x5-C-x3-H type (and similar)|PF00076:RNA recognition motif. (a.k.a. RRM, RBD, or RNP domain)	zf-CCCH
BraA03g045800.3C	1710	1343	1372	714	996	833	39.9284	38.9806	42.6724	19.8942	25.1461	22.2178	824.194	1489.88	-0.853523	1.28494e-09	2.48768e-08	BraA03g045800.3C	A03	23196320	23198245	-	1509	-	PF00076:RNA recognition motif. (a.k.a. RRM, RBD, or RNP domain)|PF00642:Zinc finger C-x8-C-x5-C-x3-H type (and similar)	zf-CCCH
BraA10g000600.3C	364	311	297	451	457	402	12.6485	13.4333	13.7468	18.7007	17.1703	15.9564	426.768	327.966	0.380682	0.0151281	0.0528082	BraA10g000600.3C	A10	281722	282919	-	1014	-	PF13920:Zinc finger, C3HC4 type (RING finger)|PF00642:Zinc finger C-x8-C-x5-C-x3-H type (and similar)	zf-CCCH
BraA05g041470.3C	735	678	393	487	639	562	21.9659	25.1871	15.6445	17.3673	20.6485	19.1853	547.663	601.244	-0.135212	0.506343	0.685727	BraA05g041470.3C	A05	27882845	27884639	+	1179	-	PF00642:Zinc finger C-x8-C-x5-C-x3-H type (and similar)	zf-CCCH
BraA07g030850.3C	1978	1812	1571	703	975	991	37.8366	43.0854	40.0285	16.0466	20.1658	21.6536	865.582	1809.22	-1.06313	7.40835e-12	2.08078e-10	BraA07g030850.3C	A07	22531661	22534765	-	1842	-	PF00642:Zinc finger C-x8-C-x5-C-x3-H type (and similar)	zf-CCCH
BraA05g023320.3C	457	455	270	367	374	415	15.9746	19.7703	12.5715	15.3082	14.1355	16.5704	376.658	395.503	-0.0711945	0.729381	0.849004	BraA05g023320.3C	A05	17183522	17184711	-	1008	-	PF00642:Zinc finger C-x8-C-x5-C-x3-H type (and similar)	zf-CCCH
BraA09g032780.3C	292	264	190	330	360	298	9.4739	10.6472	8.21119	12.7762	12.6291	11.0441	321.452	249.866	0.362644	0.0493437	0.134394	BraA09g032780.3C	A09	25422234	25423699	-	1086	-	PF00642:Zinc finger C-x8-C-x5-C-x3-H type (and similar)	zf-CCCH
BraA06g018500.3C	261	178	230	364	309	348	7.62551	6.46449	8.95082	12.6903	9.7614	11.6139	333.625	225.653	0.564461	0.0059601	0.0246197	BraA06g018500.3C	A06	10437509	10439661	-	1206	-	PF00642:Zinc finger C-x8-C-x5-C-x3-H type (and similar)	zf-CCCH
BraA06g026840.3C	314	316	297	339	364	293	8.84398	11.0635	11.1425	11.3936	11.0852	9.42662	324.128	315.437	0.0414173	0.822712	0.905246	BraA06g026840.3C	A06	18806090	18808294	+	1251	-	PF00642:Zinc finger C-x8-C-x5-C-x3-H type (and similar)	zf-CCCH
BraA05g000180.3C	395	342	245	354	434	424	10.1516	10.9257	8.38709	10.8564	12.0602	12.4473	393.723	328.043	0.262385	0.134761	0.284705	BraA05g000180.3C	A05	101076	103061	-	1371	-	PF00642:Zinc finger C-x8-C-x5-C-x3-H type (and similar)	zf-CCCH
BraA05g039010.3C	356	300	205	289	306	296	10.5854	11.0883	8.11929	10.2541	9.83793	10.0535	290.093	286.7	0.0150453	0.936351	0.967559	BraA05g039010.3C	A05	26641269	26643047	+	1185	-	PF00642:Zinc finger C-x8-C-x5-C-x3-H type (and similar)	zf-CCCH
BraA10g016510.3C	198	200	175	393	403	404	4.05849	5.09584	4.77798	9.61247	8.93161	9.45913	390.912	194.489	1.00999	9.74465e-09	1.62622e-07	BraA10g016510.3C	A10	12698906	12700624	+	1719	-	PF00642:Zinc finger C-x8-C-x5-C-x3-H type (and similar)|PF12796:Ankyrin repeats (3 copies)	zf-CCCH
BraA03g032680.3C	447	331	227	296	370	387	11.9319	10.9829	8.07113	9.42836	10.679	11.8	342.026	332.149	0.0402128	0.845718	0.917676	BraA03g032680.3C	A03	16207500	16209801	-	1320	-	PF00642:Zinc finger C-x8-C-x5-C-x3-H type (and similar)	zf-CCCH
BraA01g016240.3C	288	202	160	237	318	271	7.94031	6.9228	5.87586	7.79715	9.47975	8.53462	267.879	215.235	0.313057	0.119544	0.260966	BraA01g016240.3C	A01	8626803	8628874	-	1278	-	PF00642:Zinc finger C-x8-C-x5-C-x3-H type (and similar)	zf-CCCH
BraA07g018820.3C	447	396	395	432	408	442	6.67943	7.35551	7.86205	7.70297	6.592	7.54439	418.195	419.298	-0.00279569	0.986049	0.992982	BraA07g018820.3C	A07	15974122	15977727	-	2358	-	PF13847:Methyltransferase domain|PF05958:tRNA (Uracil-5-)-methyltransferase|PF00642:Zinc finger C-x8-C-x5-C-x3-H type (and similar)	zf-CCCH
BraA03g031160.3C	266	304	210	197	191	195	8.70245	12.3629	9.15137	7.69075	6.75645	7.28726	190.09	264.276	-0.474595	0.0264813	0.0826749	BraA03g031160.3C	A03	15533319	15534833	+	1077	-	PF00642:Zinc finger C-x8-C-x5-C-x3-H type (and similar)	zf-CCCH
BraA07g038930.3C	254	216	213	218	250	231	7.47679	7.90353	8.35157	7.65739	7.95695	7.76718	227.28	230.686	-0.0197742	0.90972	0.953205	BraA07g038930.3C	A07	26697775	26699620	-	1197	-	PF00642:Zinc finger C-x8-C-x5-C-x3-H type (and similar)	zf-CCCH
BraA03g008610.3C	463	240	275	218	250	217	12.8557	8.28345	10.1708	7.22292	7.50549	6.88246	222.705	322.655	-0.537054	0.0121843	0.044265	BraA03g008610.3C	A03	3691538	3693805	+	1269	-	PF00642:Zinc finger C-x8-C-x5-C-x3-H type (and similar)	zf-CCCH
BraA08g032120.3C	875	877	710	615	647	666	7.54545	9.40075	8.15535	6.32842	6.03263	6.56027	627.834	832.902	-0.407176	0.00546793	0.0229399	BraA08g032120.3C	A08	21439993	21446739	+	4086	-	PF13962:Domain of unknown function|PF12796:Ankyrin repeats (3 copies)|PF00642:Zinc finger C-x8-C-x5-C-x3-H type (and similar)	zf-CCCH
BraA10g021580.3C	253	246	203	183	209	253	6.79976	8.21852	7.26735	5.86903	6.07357	7.76718	209.836	237.259	-0.176064	0.3929	0.588766	BraA10g021580.3C	A10	15410289	15412342	-	1311	-	PF00642:Zinc finger C-x8-C-x5-C-x3-H type (and similar)	zf-CCCH
BraA03g024630.3C	178	135	131	172	219	193	4.8619	4.58359	4.76611	5.60605	6.46778	6.02162	189.563	148.877	0.348619	0.0772506	0.188869	BraA03g024630.3C	A03	12096151	12098008	+	1290	-	PF00642:Zinc finger C-x8-C-x5-C-x3-H type (and similar)	zf-CCCH
BraA07g012020.3C	167	114	86	89	107	65	7.63199	6.47608	5.23512	4.85349	5.28725	3.39316	84.7369	121.109	-0.518233	0.0755818	0.185678	BraA07g012020.3C	A07	11695541	11696624	-	771	-	PF00642:Zinc finger C-x8-C-x5-C-x3-H type (and similar)	zf-CCCH
BraA03g054960.3C	147	171	130	120	140	142	4.93291	7.13293	5.81081	4.80519	5.07972	5.44308	130.698	152.43	-0.218969	0.356211	0.553318	BraA03g054960.3C	A03	28610389	28611438	-	1050	-	PF00642:Zinc finger C-x8-C-x5-C-x3-H type (and similar)	zf-CCCH
BraA05g011870.3C	228	162	147	148	191	242	5.63762	4.97922	4.84156	4.36682	5.10645	6.83512	188.721	178.885	0.0759537	0.748792	0.861144	BraA05g011870.3C	A05	6435010	6437548	+	1425	-	PF00642:Zinc finger C-x8-C-x5-C-x3-H type (and similar)	zf-CCCH
BraA03g038850.3C	178	144	143	117	145	183	5.48718	5.51795	5.87181	4.30386	4.83306	6.44392	144.621	156.652	-0.114331	0.630543	0.782131	BraA03g038850.3C	A03	19235995	19238216	+	1143	-	PF00642:Zinc finger C-x8-C-x5-C-x3-H type (and similar)	zf-CCCH
BraA10g003570.3C	57	36	50	115	120	116	1.6571	1.30095	1.9362	3.98945	3.77207	3.85213	114.305	48.1708	1.248	1.20997e-05	0.000109056	BraA10g003570.3C	A10	1852407	1854495	-	1212	-	PF00642:Zinc finger C-x8-C-x5-C-x3-H type (and similar)	zf-CCCH
BraA09g005420.3C	37	26	13	39	21	24	2.93626	2.56479	1.37418	3.69317	1.80193	2.17557	27.6574	24.7893	0.146455	0.781882	0.880616	BraA09g005420.3C	A09	3194086	3195047	+	444	-	PF06220:U1 zinc finger|PF00642:Zinc finger C-x8-C-x5-C-x3-H type (and similar)	zf-CCCH
novel.72	359	339	150	126	160	139	8.18202	9.60399	4.5537	3.42673	3.94286	3.61869	137.954	280.467	-1.02474	0.000377083	0.00233311	-	A01	29215526	29217645	+	1546	-	PF00642:Zinc finger C-x8-C-x5-C-x3-H type (and similar)	zf-CCCH
BraA01g042040.3C	71	45	92	64	69	46	1.80107	1.41897	3.10862	1.9373	1.89255	1.33291	58.2343	71.3854	-0.289585	0.455279	0.644258	BraA01g042040.3C	A01	28112875	28114659	+	1389	-	PF00642:Zinc finger C-x8-C-x5-C-x3-H type (and similar)	zf-CCCH
BraA01g033800.3C	66	69	60	44	64	42	2.15326	2.79825	2.60741	1.71296	2.25765	1.5652	48.5513	66.2947	-0.444387	0.179978	0.348399	BraA01g033800.3C	A01	23106907	23108071	-	1080	-	PF00642:Zinc finger C-x8-C-x5-C-x3-H type (and similar)	zf-CCCH
BraA02g007720.3C	74	80	60	52	48	48	2.00261	2.69117	2.16283	1.67923	1.40453	1.4838	48.2937	72.4962	-0.585028	0.0630855	0.162205	BraA02g007720.3C	A02	3624147	3626229	+	1302	-	PF00642:Zinc finger C-x8-C-x5-C-x3-H type (and similar)	zf-CCCH
BraA04g023660.3C	24	19	7	25	36	23	0.689195	0.67822	0.267754	0.85667	1.11779	0.754447	27.1912	16.293	0.728415	0.188581	0.360076	BraA04g023660.3C	A04	17348735	17350896	-	1227	-	PF00642:Zinc finger C-x8-C-x5-C-x3-H type (and similar)	zf-CCCH
BraA03g017500.3C	51	19	18	25	20	25	1.29094	0.597827	0.606898	0.755125	0.547383	0.722847	22.8947	28.2112	-0.314869	0.546194	0.718387	BraA03g017500.3C	A03	8135857	8138059	+	1392	-	PF00642:Zinc finger C-x8-C-x5-C-x3-H type (and similar)	zf-CCCH
BraA08g018640.3C	15	5	5	10	7	3	0.499081	0.206793	0.221593	0.397029	0.251827	0.114017	6.5606	7.97608	-0.300378	0.740689	0.85594	BraA08g018640.3C	A08	14684949	14686007	+	1059	-	PF00642:Zinc finger C-x8-C-x5-C-x3-H type (and similar)	zf-CCCH
BraA07g032380.3C	14	14	11	7	19	10	0.527021	0.655109	0.551568	0.314442	0.773354	0.430001	11.5368	13.1778	-0.184528	0.783768	0.88183	BraA07g032380.3C	A07	23395818	23396829	-	936	-	PF00642:Zinc finger C-x8-C-x5-C-x3-H type (and similar)	zf-CCCH
BraA10g002330.3C	0	0	0	4	15	15	0	0	0	0.143377	0.487185	0.514682	10.9092	0	5.86993	0.00026919	0.00173436	BraA10g002330.3C	A10	1219439	1220611	+	1173	-	PF00642:Zinc finger C-x8-C-x5-C-x3-H type (and similar)	zf-CCCH
BraA08g035210.3C	2	9	3	1	3	0	0.0587252	0.32849	0.117334	0.0350378	0.0952447	0	1.26959	4.91677	-1.93143	0.205203	0.381386	BraA08g035210.3C	A08	22651378	22652577	-	1200	-	PF00642:Zinc finger C-x8-C-x5-C-x3-H type (and similar)	zf-CCCH
BraA09g035330.3C	0	0	0	0	0	0	0	0	0	0	0	0	--	--	--	--	--	BraA09g035330.3C	A09	27948628	27949766	-	546	-	PF00642:Zinc finger C-x8-C-x5-C-x3-H type (and similar)	zf-CCCH
BraA07g011120.3C	0	0	0	0	0	0	0	0	0	0	0	0	--	--	--	--	--	BraA07g011120.3C	A07	10961621	10963887	-	1155	-	PF00642:Zinc finger C-x8-C-x5-C-x3-H type (and similar)	zf-CCCH
BraA09g035340.3C	0	0	0	0	0	0	0	0	0	0	0	0	--	--	--	--	--	BraA09g035340.3C	A09	27961502	27962641	-	546	-	PF00642:Zinc finger C-x8-C-x5-C-x3-H type (and similar)	zf-CCCH
BraA02g002130.3C	0	0	0	0	0	0	0	0	0	0	0	0	--	--	--	--	--	BraA02g002130.3C	A02	1067731	1068282	-	471	-	PF00642:Zinc finger C-x8-C-x5-C-x3-H type (and similar)	zf-CCCH
BraA06g039050.3C	0	0	0	0	0	0	0	0	0	0	0	0	--	--	--	--	--	BraA06g039050.3C	A06	26024806	26025675	+	870	-	PF00642:Zinc finger C-x8-C-x5-C-x3-H type (and similar)	zf-CCCH
BraA07g011100.3C	0	0	0	0	0	0	0	0	0	0	0	0	--	--	--	--	--	BraA07g011100.3C	A07	10951232	10953832	-	1506	-	PF00642:Zinc finger C-x8-C-x5-C-x3-H type (and similar)	zf-CCCH
BraA09g035350.3C	0	0	0	0	0	0	0	0	0	0	0	0	--	--	--	--	--	BraA09g035350.3C	A09	27974322	27975461	-	546	-	PF00642:Zinc finger C-x8-C-x5-C-x3-H type (and similar)	zf-CCCH
BraA07g033380.3C	6	4	4	0	2	6	0.227323	0.188382	0.201864	0	0.0819309	0.259665	2.57983	4.66405	-0.852476	0.522624	0.699262	BraA07g033380.3C	A07	23862317	23863914	+	930	-	PF00642:Zinc finger C-x8-C-x5-C-x3-H type (and similar)	zf-CCCH
BraA10g029760.3C	0	0	0	0	0	0	0	0	0	0	0	0	--	--	--	--	--	BraA10g029760.3C	A10	18929473	18930213	-	741	-	PF00642:Zinc finger C-x8-C-x5-C-x3-H type (and similar)	zf-CCCH
BraA03g038050.3C	0	0	0	0	0	0	0	0	0	0	0	0	--	--	--	--	--	BraA03g038050.3C	A03	18814144	18822596	-	2580	-	PF00642:Zinc finger C-x8-C-x5-C-x3-H type (and similar)	zf-CCCH
BraA07g011110.3C	0	0	0	0	0	0	0	0	0	0	0	0	--	--	--	--	--	BraA07g011110.3C	A07	10956883	10958089	-	582	-	PF00642:Zinc finger C-x8-C-x5-C-x3-H type (and similar)	zf-CCCH
BraA09g035360.3C	0	0	0	0	0	0	0	0	0	0	0	0	--	--	--	--	--	BraA09g035360.3C	A09	27979476	27983068	-	1869	-	PF00642:Zinc finger C-x8-C-x5-C-x3-H type (and similar)	zf-CCCH
BraAnng001760.3C	3	2	1	0	2	2	0.0808145	0.0669705	0.0358818	0	0.0582536	0.0615415	1.27245	1.95089	-0.617226	0.726655	0.847701	BraAnng001760.3C	Scaffold0286	17291	19074	+	1308	-	PF00642:Zinc finger C-x8-C-x5-C-x3-H type (and similar)	zf-CCCH
BraA01g019020.3C	386	391	282	308	329	294	23.1305	29.1247	22.5089	22.0238	21.3167	20.1241	303.042	356.998	-0.236022	0.187465	0.358594	BraA01g019020.3C	A01	10115147	10115734	-	588	-	PF00097:Zinc finger, C3HC4 type (RING finger)	zf-C3HC4
BraA03g005330.3C	421	465	238	414	406	354	18.6591	25.6181	14.0505	21.8953	19.4563	17.9218	382.668	376.563	0.0226393	0.923979	0.960753	BraA03g005330.3C	A03	2310227	2311951	-	795	-	PF00097:Zinc finger, C3HC4 type (RING finger)	zf-C3HC4
BraA07g023200.3C	641	629	433	514	560	513	17.1885	20.9661	15.4659	16.447	16.2365	15.7133	516.425	572.165	-0.147983	0.372464	0.569065	BraA07g023200.3C	A07	18525043	18526356	+	1314	-	PF00097:Zinc finger, C3HC4 type (RING finger)	zf-C3HC4
BraA10g026040.3C	398	375	239	306	320	311	17.8417	20.8963	14.2711	16.3688	15.5106	15.9251	305.131	338.352	-0.150113	0.438258	0.630001	BraA10g026040.3C	A10	17421745	17423101	+	786	-	PF00097:Zinc finger, C3HC4 type (RING finger)	zf-C3HC4
BraA03g058460.3C	252	214	215	249	238	174	12.5947	13.2949	14.313	14.8501	12.8614	9.93358	215.522	230.165	-0.0941576	0.662164	0.80523	BraA03g058460.3C	A03	30911660	30912837	+	705	-	PF00097:Zinc finger, C3HC4 type (RING finger)	zf-C3HC4
BraA07g031240.3C	583	366	481	636	573	588	10.2968	8.03525	11.3158	13.4039	10.9424	11.8626	586.616	480.32	0.288172	0.115632	0.254633	BraA07g031240.3C	A07	22755567	22759383	-	1995	-	PF02182:SAD/SRA domain|PF13445:RING-type zinc-finger|PF00097:Zinc finger, C3HC4 type (RING finger)	zf-C3HC4
BraA05g039930.3C	222	217	184	238	242	250	9.58602	11.6475	10.583	12.2632	11.2986	12.3309	237.844	210.833	0.175442	0.34289	0.539081	BraA05g039930.3C	A05	27145401	27146962	-	816	-	PF00097:Zinc finger, C3HC4 type (RING finger)	zf-C3HC4
BraA09g048600.3C	435	328	297	344	359	343	11.638	10.9081	10.5841	10.9822	10.3851	10.4822	340.631	354.328	-0.0582675	0.703043	0.832228	BraA09g048600.3C	A09	36500036	36501352	+	1317	-	PF00097:Zinc finger, C3HC4 type (RING finger)	zf-C3HC4
BraA01g004290.3C	154	109	146	177	204	161	7.63179	6.71457	9.63753	10.467	10.931	9.11385	176.171	138.479	0.349681	0.131668	0.279878	BraA01g004290.3C	A01	2074402	2075540	-	711	-	PF00097:Zinc finger, C3HC4 type (RING finger)	zf-C3HC4
BraA03g033610.3C	361	375	227	204	280	272	14.7221	19.0099	12.3309	9.92738	12.3465	12.6707	245.182	323.191	-0.398271	0.0734865	0.1819	BraA03g033610.3C	A03	16641439	16642871	-	864	-	PF00097:Zinc finger, C3HC4 type (RING finger)	zf-C3HC4
BraA08g010150.3C	461	460	366	281	331	345	11.0952	13.7619	11.7334	8.07018	8.61366	9.4847	311.111	435.015	-0.482581	0.00482558	0.020737	BraA08g010150.3C	A08	8877706	8880230	-	1464	-	PF00097:Zinc finger, C3HC4 type (RING finger)	zf-C3HC4
BraA05g008620.3C	359	219	222	259	273	280	8.09303	6.13687	6.66617	6.96721	6.65433	7.21016	264.411	265.227	-0.00728603	0.969043	0.984216	BraA05g008620.3C	A05	4493708	4498980	-	1563	-	PF00097:Zinc finger, C3HC4 type (RING finger)	zf-C3HC4
BraA09g054790.3C	362	196	245	248	349	295	7.15775	4.81737	6.45269	5.85143	7.46137	6.66285	289.07	266.671	0.115273	0.592421	0.75401	BraA09g054790.3C	A09	39640485	39643097	+	1782	-	PF00097:Zinc finger, C3HC4 type (RING finger)|PF13445:RING-type zinc-finger|PF02182:SAD/SRA domain	zf-C3HC4
BraA08g026920.3C	181	187	128	144	179	178	5.68409	7.29979	5.35426	5.3962	6.078	6.38517	162.725	167.087	-0.0372882	0.867662	0.929796	BraA08g026920.3C	A08	19097944	19099609	+	1122	-	PF00097:Zinc finger, C3HC4 type (RING finger)	zf-C3HC4
BraA01g018230.3C	44	54	28	62	106	90	2.12667	3.24435	1.80266	3.57588	5.53961	4.9689	83.3797	42.4683	0.975227	0.0072804	0.0289624	BraA01g018230.3C	A01	9716508	9717386	+	729	-	PF00097:Zinc finger, C3HC4 type (RING finger)	zf-C3HC4
BraA04g002940.3C	134	92	112	106	109	151	3.60971	3.08064	4.01877	3.40735	3.17482	4.64638	119.269	113.751	0.0685754	0.796318	0.888778	BraA04g002940.3C	A04	1830552	1831859	-	1308	-	PF00097:Zinc finger, C3HC4 type (RING finger)	zf-C3HC4
BraA02g017480.3C	87	82	106	102	109	98	2.21173	2.59127	3.58943	3.09425	2.99615	2.84583	100.58	94.4595	0.0962928	0.732198	0.850251	BraA02g017480.3C	A02	9606911	9609069	+	1386	-	PF00097:Zinc finger, C3HC4 type (RING finger)|PF12738:twin BRCT domain	zf-C3HC4
BraA08g019130.3C	118	140	18	33	63	51	6.99957	10.3229	1.42223	2.33585	4.04068	3.45565	47.4276	90.4192	-0.931763	0.106739	0.240256	BraA08g019130.3C	A08	14965466	14966059	+	594	-	PF00097:Zinc finger, C3HC4 type (RING finger)	zf-C3HC4
BraA08g019410.3C	36	28	23	32	42	49	2.03279	1.96533	1.72992	2.15617	2.56428	3.16051	39.9355	29.0259	0.458204	0.25323	0.440135	BraA08g019410.3C	A08	15122358	15123040	-	624	-	PF00097:Zinc finger, C3HC4 type (RING finger)	zf-C3HC4
BraA10g001500.3C	35	28	11	51	67	83	1.23077	1.22392	0.515237	2.14003	2.54746	3.33393	65.2701	24.1662	1.42254	0.00120989	0.00638403	BraA10g001500.3C	A10	781792	783419	+	1002	-	PF00097:Zinc finger, C3HC4 type (RING finger)	zf-C3HC4
BraA02g037650.3C	97	51	92	119	113	129	1.26165	0.824561	1.5939	1.84695	1.58917	1.91658	117.754	80.9589	0.541441	0.0763412	0.187079	BraA02g037650.3C	A02	26368008	26371570	-	2709	-	PF00097:Zinc finger, C3HC4 type (RING finger)|PF01697:Glycosyltransferase family 92	zf-C3HC4
BraA09g065580.3C	50	16	51	41	249	61	1.76883	0.703594	2.40322	1.73078	9.52447	2.465	110.973	39.4354	1.49467	0.0177236	0.060073	BraA09g065580.3C	A09	44748159	44749952	-	996	-	PF00097:Zinc finger, C3HC4 type (RING finger)	zf-C3HC4
BraA03g053710.3C	12	16	5	26	43	33	0.602309	0.998261	0.334284	1.55724	2.33363	1.89201	32.9667	11.0301	1.57762	0.00541222	0.0227515	BraA03g053710.3C	A03	27801109	27801810	+	702	-	PF00097:Zinc finger, C3HC4 type (RING finger)	zf-C3HC4
BraA01g041140.3C	23	33	15	30	44	21	0.871406	1.55415	0.756991	1.3563	1.80248	0.908828	30.7197	24.0355	0.357199	0.488391	0.671161	BraA01g041140.3C	A01	27617342	27619060	+	930	-	PF00097:Zinc finger, C3HC4 type (RING finger)	zf-C3HC4
BraA09g053230.3C	0	0	0	0	0	0	0	0	0	0	0	0	--	--	--	--	--	BraA09g053230.3C	A09	38652152	38655535	-	1929	-	PF02182:SAD/SRA domain|PF13445:RING-type zinc-finger|PF00097:Zinc finger, C3HC4 type (RING finger)	zf-C3HC4
BraA01g021480.3C	0	1	0	1	0	0	0	0.0255237	0	0.024502	0	0	0.341439	0.355678	-0.0559664	0.989057	1	BraA01g021480.3C	A01	11764056	11765935	+	1716	-	PF14372:Domain of unknown function (DUF4413)|PF02892:BED zinc finger	zf-BED
BraA07g018150.3C	0	0	0	0	0	0	0	0	0	0	0	0	--	--	--	--	--	BraA07g018150.3C	A07	15518287	15520203	+	1917	-	PF14372:Domain of unknown function (DUF4413)|PF02892:BED zinc finger	zf-BED
BraA06g018760.3C	0	0	0	0	0	0	0	0	0	0	0	0	--	--	--	--	--	BraA06g018760.3C	A06	10601637	10601972	-	336	-	PF02892:BED zinc finger	zf-BED
BraA03g044970.3C	0	0	0	0	0	0	0	0	0	0	0	0	--	--	--	--	--	BraA03g044970.3C	A03	22687058	22687602	+	351	-	PF02892:BED zinc finger	zf-BED
BraA09g027870.3C	0	0	0	0	0	0	0	0	0	0	0	0	--	--	--	--	--	BraA09g027870.3C	A09	19033764	19034318	-	480	-	PF02892:BED zinc finger	zf-BED
BraA05g031430.3C	0	0	0	0	0	0	0	0	0	0	0	0	--	--	--	--	--	BraA05g031430.3C	A05	22996640	22997068	+	429	-	PF02892:BED zinc finger	zf-BED
BraA10g018510.3C	0	0	0	0	1	0	0	0	0	0	0.0472093	0	--	--	--	--	--	BraA10g018510.3C	A10	13729941	13730917	-	807	-	PF02892:BED zinc finger	zf-BED
BraA08g002940.3C	0	0	0	0	0	0	0	0	0	0	0	0	--	--	--	--	--	BraA08g002940.3C	A08	2195556	2197680	-	450	-	PF02892:BED zinc finger	zf-BED
BraA01g030730.3C	0	0	0	0	0	0	0	0	0	0	0	0	--	--	--	--	--	BraA01g030730.3C	A01	20708507	20709588	+	489	-	PF02892:BED zinc finger	zf-BED
BraA09g031010.3C	0	0	0	0	0	0	0	0	0	0	0	0	--	--	--	--	--	BraA09g031010.3C	A09	23958595	23959407	+	738	-	PF02892:BED zinc finger	zf-BED
BraA08g006080.3C	0	0	0	0	0	0	0	0	0	0	0	0	--	--	--	--	--	BraA08g006080.3C	A08	4944649	4946439	-	1626	-	PF14372:Domain of unknown function (DUF4413)|PF02892:BED zinc finger	zf-BED
BraA01g018050.3C	2822	3108	1655	1653	2165	1750	143.483	196.431	112.085	100.29	119.022	101.637	1806.19	2543.69	-0.493961	0.017125	0.0583692	BraA01g018050.3C	A01	9621255	9622044	+	693	-	PF00643:B-box zinc finger	zf-B_box
novel.1285	2583	2417	1853	1721	2078	1661	66.5294	77.3841	63.5729	52.8948	57.8709	48.8685	1773.4	2305	-0.378125	0.00627901	0.0257189	-	A10	2505296	2506847	-	1368	-	PF00643:B-box zinc finger	zf-B_box
BraA09g064170.3C	1279	1314	833	851	1165	928	63.923	81.6334	55.4547	50.7526	62.9561	52.9791	954.307	1150.81	-0.269963	0.141319	0.294511	BraA09g064170.3C	A09	44100391	44101339	+	705	-	PF00643:B-box zinc finger	zf-B_box
BraA09g055610.3C	433	410	312	336	356	363	26.9079	31.671	25.8258	24.9158	23.9204	25.7673	343.508	388.638	-0.178033	0.277591	0.468404	BraA09g055610.3C	A09	40065915	40067034	-	567	-	PF00643:B-box zinc finger	zf-B_box
BraA04g022780.3C	733	1174	390	367	460	473	35.7224	71.1199	25.3168	21.3425	24.2393	26.3311	422.221	775.944	-0.877813	0.0064187	0.026167	BraA04g022780.3C	A04	16824506	16825494	-	723	-	PF00643:B-box zinc finger	zf-B_box
BraA08g034090.3C	843	756	482	349	568	424	41.0833	45.7978	31.289	20.2958	29.9303	23.6033	433.473	693.81	-0.678488	0.00141337	0.00729408	BraA08g034090.3C	A08	22235362	22236283	+	723	-	PF00643:B-box zinc finger	zf-B_box
BraA07g026570.3C	188	220	133	294	288	233	7.64037	11.1139	7.19971	14.2576	12.6553	10.8164	265.64	182.733	0.540251	0.0236684	0.0754481	BraA07g026570.3C	A07	20189051	20190132	-	867	-	PF00643:B-box zinc finger	zf-B_box
BraA02g024800.3C	298	315	243	287	285	254	11.9864	15.7495	13.0192	13.7751	12.3949	11.6701	269.185	289.922	-0.106008	0.577272	0.742039	BraA02g024800.3C	A02	14825665	14826939	+	876	-	PF00643:B-box zinc finger	zf-B_box
BraA06g044590.3C	1050	1107	619	446	632	529	26.4075	34.6076	20.7365	13.3849	17.1862	15.1972	520.712	930.098	-0.836749	8.44204e-05	0.00062001	BraA06g044590.3C	A06	28968046	28970276	-	1401	-	PF13966:zinc-binding in reverse transcriptase|PF13456:Reverse transcriptase-like|PF00643:B-box zinc finger	zf-B_box
BraA07g027710.3C	365	268	237	240	419	290	13.3967	12.2271	11.5867	10.5113	16.6281	12.1583	306.361	290.09	0.0787332	0.718683	0.842249	BraA07g027710.3C	A07	20842766	20844043	-	960	-	PF00643:B-box zinc finger	zf-B_box
BraA05g013260.3C	274	402	121	149	195	155	13.1891	24.0534	7.75812	8.55842	10.149	8.52248	161.865	267.501	-0.724699	0.0444481	0.12395	BraA05g013260.3C	A05	7319203	7320213	-	732	-	PF00643:B-box zinc finger	zf-B_box
BraA07g039090.3C	238	236	166	172	258	261	8.68111	10.7003	8.06517	7.48634	10.1752	10.8745	223.855	215.308	0.0570172	0.802808	0.893165	BraA07g039090.3C	A07	26798563	26799824	+	966	-	PF00643:B-box zinc finger	zf-B_box
BraA10g012560.3C	24	45	19	87	42	71	1.54033	3.59006	1.62429	6.66293	2.91459	5.20513	65.9052	30.1143	1.13243	0.0199778	0.0659689	BraA10g012560.3C	A10	10371716	10372264	-	549	-	PF00643:B-box zinc finger	zf-B_box
BraA02g022870.3C	20	38	26	50	39	55	0.77525	1.83097	1.34243	2.31273	1.63456	2.43525	47.1143	29.1479	0.701281	0.120256	0.262125	BraA02g022870.3C	A02	13406087	13407340	+	909	-	PF00643:B-box zinc finger	zf-B_box
BraA08g022730.3C	162	190	72	29	67	52	10.5121	15.3255	6.22322	2.24552	4.70084	3.85433	47.6263	141.374	-1.56794	0.000114506	0.000812319	BraA08g022730.3C	A08	16970273	16971611	-	543	-	PF00643:B-box zinc finger	zf-B_box
BraA01g000250.3C	37	22	26	23	7	18	1.81069	1.33829	1.69482	1.34312	0.370396	1.0062	15.902	28.3214	-0.840485	0.148666	0.305003	BraA01g000250.3C	A01	131143	133804	-	720	-	PF00643:B-box zinc finger	zf-B_box
BraA08g022680.3C	2	5	3	22	40	24	0.0970664	0.301644	0.19394	1.2741	2.09906	1.33052	27.7312	3.49406	3.02073	4.04831e-05	0.000321569	BraA08g022680.3C	A08	16944441	16945760	+	726	-	PF00643:B-box zinc finger	zf-B_box
BraA07g041700.3C	6	4	12	15	12	3	0.240513	0.199312	0.64073	0.717498	0.520108	0.137366	9.81471	7.71313	0.359203	0.695359	0.827291	BraA07g041700.3C	A07	28095124	28096292	+	879	-	PF00643:B-box zinc finger	zf-B_box
BraA09g043880.3C	1974	4013	1525	2085	2922	2790	130.987	331.006	134.79	165.093	209.646	211.473	2527.81	2573.39	-0.0256326	0.934974	0.966894	BraA09g043880.3C	A09	33903052	33903582	+	531	-	PF01428:AN1-like Zinc finger|PF01754:A20-like zinc finger	zf-AN1
BraA05g009090.3C	3210	2871	1679	1787	2970	2275	232.726	258.737	162.143	154.599	232.82	188.404	2272.59	2579.57	-0.182857	0.392339	0.58841	BraA05g009090.3C	A05	4820186	4820671	-	486	-	PF01754:A20-like zinc finger|PF01428:AN1-like Zinc finger	zf-AN1
BraA09g026520.3C	1333	1198	941	1298	1595	1255	107.973	120.623	101.527	125.46	139.692	116.118	1346.84	1166.17	0.207898	0.138823	0.290808	BraA09g026520.3C	A09	17915752	17916186	-	435	-	PF01428:AN1-like Zinc finger	zf-AN1
BraA03g035400.3C	2120	2059	1202	1212	1648	1489	155.622	187.878	117.529	106.165	130.803	124.853	1410.36	1797.07	-0.349668	0.0687087	0.172963	BraA03g035400.3C	A03	17461374	17461853	+	480	-	PF01428:AN1-like Zinc finger|PF01754:A20-like zinc finger	zf-AN1
BraA01g038760.3C	746	857	521	834	976	800	55.8076	79.6932	51.9158	74.4498	78.9459	68.362	848.193	716.843	0.243041	0.20937	0.386491	BraA01g038760.3C	A01	26247828	26248298	-	471	-	PF01754:A20-like zinc finger|PF01428:AN1-like Zinc finger	zf-AN1
BraA04g006690.3C	1634	1792	1058	866	2166	1404	117.021	159.527	100.926	74.0067	167.724	114.854	1424.7	1508.16	-0.0819069	0.769729	0.873712	BraA04g006690.3C	A04	4542636	4543127	-	492	-	PF01428:AN1-like Zinc finger|PF01754:A20-like zinc finger	zf-AN1
BraA07g020910.3C	641	1020	410	877	1262	1401	40.0456	79.2105	34.1183	65.3791	85.2474	99.978	1147.79	702.468	0.708636	0.0177215	0.0600725	BraA07g020910.3C	A07	17266423	17266986	+	564	-	PF01428:AN1-like Zinc finger|PF01754:A20-like zinc finger	zf-AN1
BraA05g034460.3C	1239	932	564	549	875	849	90.9506	85.0425	55.1468	48.0894	69.4493	71.1889	735.65	900.972	-0.293011	0.208657	0.385593	BraA05g034460.3C	A05	24563890	24564369	-	480	-	PF01754:A20-like zinc finger|PF01428:AN1-like Zinc finger	zf-AN1
BraA03g018960.3C	226	86	55	148	359	206	19.9577	9.44033	6.46952	15.5958	34.2785	20.7797	228.931	116.217	0.973194	0.0209049	0.0682894	BraA03g018960.3C	A03	8909006	8909404	+	399	-	PF01428:AN1-like Zinc finger	zf-AN1
BraA09g048070.3C	63	58	47	117	114	87	3.60945	4.13061	3.58678	7.99888	7.06205	5.69364	103.653	56.5691	0.873982	0.00237234	0.0113469	BraA09g048070.3C	A09	36239693	36240384	-	615	-	PF01428:AN1-like Zinc finger	zf-AN1
BraA07g022890.3C	178	104	102	125	141	124	8.5681	6.22277	6.53991	7.17988	7.33853	6.81799	126.831	126.798	-0.0039993	0.986712	0.993396	BraA07g022890.3C	A07	18339496	18340398	-	732	-	PF01428:AN1-like Zinc finger	zf-AN1
BraA04g029460.3C	84	116	72	115	117	118	3.88418	6.66752	4.43466	6.34543	5.84967	6.23265	114.031	92.7356	0.301273	0.295871	0.489403	BraA04g029460.3C	A04	20408010	20409309	-	762	-	PF01428:AN1-like Zinc finger	zf-AN1
BraA06g037160.3C	5	4	4	25	60	34	0.310715	0.308986	0.3311	1.85385	4.03152	2.41347	38.2116	4.37792	3.13003	1.75483e-06	1.91674e-05	BraA06g037160.3C	A06	24830171	24830824	-	567	-	PF01428:AN1-like Zinc finger	zf-AN1
BraA08g023110.3C	0	1	0	2	0	0	0	0.111447	0	0.213971	0	0	0.682878	0.355678	0.899199	0.818873	1	BraA08g023110.3C	A08	17131705	17132097	+	393	-	PF01428:AN1-like Zinc finger|PF01754:A20-like zinc finger	zf-AN1
BraA03g052460.3C	0	0	0	0	1	0	0	0	0	0	0.0962068	0	--	--	--	--	--	BraA03g052460.3C	A03	27098950	27099345	-	396	-	PF01754:A20-like zinc finger|PF01428:AN1-like Zinc finger	zf-AN1
BraA09g012730.3C	4	2	0	0	0	0	0.419466	0.260707	0	0	0	0	0	1.85589	-3.37901	0.276391	1	BraA09g012730.3C	A09	7457801	7458136	-	336	-	PF01428:AN1-like Zinc finger	zf-AN1
BraA09g017530.3C	0	3	0	0	0	0	0	0.120991	0	0	0	0	0	1.06703	-2.56439	0.52054	1	BraA09g017530.3C	A09	10873792	10875896	+	1086	-	PF01428:AN1-like Zinc finger|PF00197:Trypsin and protease inhibitor	zf-AN1
BraA01g032100.3C	0	0	0	0	0	0	0	0	0	0	0	0	--	--	--	--	--	BraA01g032100.3C	A01	21890516	21891031	+	435	-	PF01428:AN1-like Zinc finger|PF01754:A20-like zinc finger	zf-AN1
BraA03g050510.3C	2095	2543	1180	2079	2980	2871	135.197	203.993	101.431	160.096	207.933	211.634	2570.18	1953.68	0.395687	0.103188	0.234581	BraA03g050510.3C	A03	25954626	25955171	-	546	-	PF01754:A20-like zinc finger|PF01428:AN1-like Zinc finger	zf-A20
BraA06g002750.3C	1688	1325	1030	1214	1602	1217	117.311	114.464	95.348	100.677	120.38	96.6114	1307.91	1346.84	-0.0426449	0.781604	0.880428	BraA06g002750.3C	A06	1637228	1637734	-	507	-	PF01754:A20-like zinc finger|PF01428:AN1-like Zinc finger	zf-A20
BraA09g060750.3C	782	726	798	553	521	481	58.8758	67.9442	80.0275	49.6818	42.4124	41.3661	507.216	786.124	-0.63125	0.00026665	0.00171926	BraA09g060750.3C	A09	42504244	42504711	+	468	-	PF01754:A20-like zinc finger|PF01428:AN1-like Zinc finger	zf-A20
BraA03g025040.3C	555	501	493	502	621	504	39.268	44.0626	46.4622	42.3831	47.5076	40.733	528.258	524.898	0.0108855	0.943316	0.971241	BraA03g025040.3C	A03	12332171	12332668	+	498	-	PF01754:A20-like zinc finger|PF01428:AN1-like Zinc finger	zf-A20
BraA02g028100.3C	245	222	177	368	451	341	16.6331	18.7347	16.0062	29.8125	33.1062	26.4443	376.635	216.524	0.799084	1.03709e-05	9.47963e-05	BraA02g028100.3C	A02	17464394	17464912	-	519	-	PF01754:A20-like zinc finger|PF01428:AN1-like Zinc finger	zf-A20
BraA08g002690.3C	30	21	14	41	32	35	1.96844	1.7128	1.22359	3.21017	2.27026	2.62325	35.3388	21.3891	0.713883	0.114159	0.2523	BraA08g002690.3C	A08	2032899	2033435	+	537	-	PF01428:AN1-like Zinc finger|PF01754:A20-like zinc finger	zf-A20
BraA10g009790.3C	0	0	0	0	0	0	0	0	0	0	0	0	--	--	--	--	--	BraA10g009790.3C	A10	8013156	8013671	-	516	-	PF01754:A20-like zinc finger|PF01428:AN1-like Zinc finger	zf-A20
BraA07g031510.3C	2195	1749	1811	2085	2115	2001	61.0909	60.5087	67.1378	69.2453	63.6469	63.6149	2020.26	1940.38	0.0583874	0.615988	0.770935	BraA07g031510.3C	A07	22899511	22901354	+	1266	-	PF04146:YT521-B-like domain	YTH
BraA03g035930.3C	2896	2532	2449	2765	2582	2611	53.1463	57.7596	59.8646	60.5497	51.2337	54.7332	2596.29	2662.62	-0.0362368	0.771239	0.874498	BraA03g035930.3C	A03	17733394	17736152	-	1920	-	PF04146:YT521-B-like domain	YTH
BraA05g033680.3C	3122	2972	2370	2170	2451	2452	57.2937	67.7968	57.9335	47.52	48.6343	51.4002	2300.64	2853.67	-0.310633	0.0126101	0.0455454	BraA05g033680.3C	A05	24183313	24185875	+	1920	-	PF04146:YT521-B-like domain	YTH
BraA02g026320.3C	1615	1247	1388	1521	1540	1413	41.6884	40.0125	47.7243	46.8506	42.9822	41.6634	1457.61	1434.65	0.0231989	0.860794	0.926379	BraA02g026320.3C	A02	15777159	15779137	-	1365	-	PF04146:YT521-B-like domain	YTH
BraA01g038060.3C	1840	1463	1515	1605	1669	1671	33.926	33.5309	37.2078	35.3128	33.2733	35.1934	1610.53	1624.26	-0.0120106	0.917229	0.957142	BraA01g038060.3C	A01	25878128	25880979	-	1911	-	PF04146:YT521-B-like domain	YTH
BraA05g034080.3C	1395	1436	1063	1080	1298	1026	26.9923	34.5387	27.3972	24.9363	27.156	22.6769	1105.67	1315.06	-0.249812	0.110429	0.245955	BraA05g034080.3C	A05	24390724	24393242	-	1821	-	PF04146:YT521-B-like domain	YTH
BraA01g038400.3C	639	625	500	706	829	678	12.2034	14.837	12.7191	16.0889	17.1182	14.7904	719.134	595.706	0.272472	0.0707931	0.176879	BraA01g038400.3C	A01	26041882	26044620	-	1845	-	PF04146:YT521-B-like domain	YTH
BraA08g023250.3C	590	579	522	521	526	480	11.0168	13.439	12.9832	11.6087	10.6198	10.238	497.51	573.709	-0.204466	0.18663	0.357352	BraA08g023250.3C	A08	17180899	17185280	+	1887	-	PF04146:YT521-B-like domain	YTH
BraA01g043360.3C	347	222	299	321	384	351	10.0136	7.9634	11.4931	11.0537	11.9816	11.5701	343.127	292.208	0.232481	0.225437	0.406794	BraA01g043360.3C	A01	28800544	28802827	-	1221	-	PF04146:YT521-B-like domain	YTH
BraA07g026310.3C	699	773	490	386	560	499	16.5854	22.7989	15.4865	10.929	14.3669	13.5245	468.145	661.703	-0.498604	0.0142913	0.0503649	BraA07g026310.3C	A07	20079604	20081653	-	1485	-	PF04146:YT521-B-like domain	YTH
BraA02g028110.3C	382	371	292	282	354	311	11.9008	14.3672	12.1172	10.4835	11.9245	11.0673	307.456	352.551	-0.196278	0.249806	0.43615	BraA02g028110.3C	A02	17473683	17475046	-	1131	-	PF04146:YT521-B-like domain	YTH
BraA06g004780.3C	362	376	329	412	474	410	6.98145	9.01386	8.45162	9.4815	9.88418	9.03214	421.326	362.709	0.218368	0.19619	0.369854	BraA06g004780.3C	A06	2804970	2807258	+	1827	-	PF04146:YT521-B-like domain	YTH
BraA02g011740.3C	304	227	241	294	296	289	6.69886	6.21783	7.07377	7.73067	7.05251	7.27436	286.418	259.577	0.141902	0.398584	0.594262	BraA02g011740.3C	A02	5682477	5685022	-	1599	-	PF04146:YT521-B-like domain	YTH
BraA02g025210.3C	1025	813	582	262	524	477	24.8733	24.5237	18.8122	7.5867	13.7488	13.222	407.478	804.274	-0.980745	5.28281e-05	0.000408656	BraA02g025210.3C	A02	15083298	15085449	+	1452	-	PF04146:YT521-B-like domain	YTH
BraA06g006690.3C	342	376	315	274	248	265	7.79962	10.6591	9.56896	7.45659	6.11539	6.9034	256.895	351.65	-0.451737	0.0205781	0.0674795	BraA06g006690.3C	A06	3767632	3770899	-	1545	-	PF04146:YT521-B-like domain	YTH
BraA03g035710.3C	238	260	168	237	323	290	4.26116	5.78642	4.00651	5.06339	6.25285	5.93087	275.636	224.607	0.296405	0.170004	0.334387	BraA03g035710.3C	A03	17625728	17629302	+	1968	-	PF00083:Sugar (and other) transporter|PF04146:YT521-B-like domain|PF07690:Major Facilitator Superfamily	YTH
BraA08g024620.3C	194	151	142	171	155	155	4.21171	4.07493	4.10632	4.42992	3.63843	3.84378	157.001	163.338	-0.0584938	0.775328	0.876509	BraA08g024620.3C	A08	17937442	17940393	+	1623	-	PF04146:YT521-B-like domain	YTH
BraA05g042230.3C	197	176	134	111	146	121	5.82814	6.47236	5.28051	3.91859	4.67027	4.08902	122.618	170.04	-0.471263	0.0314573	0.094874	BraA05g042230.3C	A05	28258870	28260740	+	1191	-	PF04146:YT521-B-like domain	YTH
BraA07g010530.3C	91	57	55	72	83	93	1.81152	1.41047	1.45838	1.71032	1.78651	2.11473	80.6589	67.2742	0.257379	0.373353	0.569607	BraA07g010530.3C	A07	10397941	10402344	+	1770	-	PF04146:YT521-B-like domain	YTH
BraA07g042250.3C	89	63	26	43	50	48	2.3975	2.10957	0.932928	1.38223	1.45634	1.477	45.8395	57.7832	-0.34085	0.414067	0.608405	BraA07g042250.3C	A07	28322668	28324348	+	1308	-	PF04146:YT521-B-like domain	YTH
BraA03g012030.3C	7	16	9	11	7	13	0.161206	0.458026	0.276079	0.302287	0.174304	0.341977	10.1705	11.124	-0.121976	0.870705	0.931376	BraA03g012030.3C	A03	5165293	5167704	-	1530	-	PF04146:YT521-B-like domain	YTH
BraA08g002980.3C	0	0	0	0	0	1	0	0	0	0	0	0.0784564	--	--	--	--	--	BraA08g002980.3C	A08	2207412	2208855	-	513	-	PF04146:YT521-B-like domain	YTH
BraA06g002180.3C	0	0	0	0	0	0	0	0	0	0	0	0	--	--	--	--	--	BraA06g002180.3C	A06	1295036	1296830	-	549	-	PF04146:YT521-B-like domain	YTH
BraA08g002970.3C	0	0	0	0	0	0	0	0	0	0	0	0	--	--	--	--	--	BraA08g002970.3C	A08	2206798	2207393	-	324	-	PF04146:YT521-B-like domain	YTH
BraA06g002170.3C	0	0	0	0	0	0	0	0	0	0	0	0	--	--	--	--	--	BraA06g002170.3C	A06	1294428	1295017	-	300	-	PF04146:YT521-B-like domain	YTH
BraA02g031440.3C	0	0	0	0	0	0	0	0	0	0	0	0	--	--	--	--	--	BraA02g031440.3C	A02	21488585	21489174	-	300	-	PF04146:YT521-B-like domain	YTH
BraA01g000100.3C	166	115	112	196	211	179	16.3838	14.1088	14.7242	23.0837	22.5172	20.1804	190.707	131.088	0.538409	0.00897484	0.0344393	BraA01g000100.3C	A01	33188	33706	-	357	-	PF08265:YL1 nuclear protein C-terminal domain	YL1_C
BraA07g002930.3C	26	18	17	42	36	52	2.67869	2.3052	2.33295	5.16347	4.0103	6.1196	42.4741	20.321	1.05856	0.0138134	0.0490354	BraA07g002930.3C	A07	2197383	2197882	-	342	-	PF08265:YL1 nuclear protein C-terminal domain	YL1_C
BraA05g008580.3C	177	158	134	171	169	178	6.16876	6.8449	6.22066	7.11153	6.36849	7.08622	168.85	157.915	0.0966747	0.629394	0.781288	BraA05g008580.3C	A05	4460943	4462999	+	1011	-	PF05764:YL1 nuclear protein|PF08265:YL1 nuclear protein C-terminal domain	YL1
BraA03g025390.3C	1046	993	720	1058	879	806	74.4564	87.8629	68.2668	89.8667	67.6526	65.5353	896.626	926.901	-0.0482649	0.789961	0.885404	BraA03g025390.3C	A03	12518810	12521194	+	495	-	PF04690:YABBY protein	YABBY
BraA06g005620.3C	855	980	843	685	769	592	58.7252	83.6701	77.1246	56.1425	57.1097	46.4462	665.293	914.505	-0.457951	0.0120059	0.0437273	BraA06g005620.3C	A06	3309705	3311007	+	513	-	PF04690:YABBY protein	YABBY
BraA08g033150.3C	425	319	304	468	406	471	31.394	29.291	29.9115	41.2521	32.4271	39.7419	439.346	350.933	0.322924	0.0538281	0.143339	BraA08g033150.3C	A08	21873237	21874379	-	477	-	PF04690:YABBY protein	YABBY
BraA04g030760.3C	1042	708	711	669	683	791	52.3005	44.1731	47.5352	40.0689	37.0667	45.3508	698.265	820.958	-0.234415	0.118316	0.258868	BraA04g030760.3C	A04	21056868	21059180	+	702	-	PF04690:YABBY protein	YABBY
BraA03g023630.3C	652	510	523	252	339	324	33.8839	32.9459	36.2038	15.6275	19.0489	19.2336	296.821	567.288	-0.93343	6.9091e-09	1.19183e-07	BraA03g023630.3C	A03	11340257	11342365	-	678	-	PF04690:YABBY protein	YABBY
BraA09g062760.3C	203	156	160	140	201	210	13.4703	12.8674	14.1419	11.0854	14.4212	15.9173	178.625	174.552	0.0344179	0.876056	0.934141	BraA09g062760.3C	A09	43477632	43480055	-	531	-	PF04690:YABBY protein	YABBY
BraA07g023150.3C	83	78	69	76	56	79	6.81705	7.9634	7.54874	7.4486	4.97315	7.41166	69.0955	77.7903	-0.17115	0.572827	0.738705	BraA07g023150.3C	A07	18497171	18497857	+	429	-	PF04690:YABBY protein	YABBY
BraA07g034130.3C	9	0	8	13	16	52	0.614566	0	0.72765	1.05928	1.18133	4.05601	26.3847	5.62428	2.22578	0.0178743	0.0604738	BraA07g034130.3C	A07	24299868	24301093	-	516	-	PF04690:YABBY protein	YABBY
BraA07g014180.3C	0	0	0	0	0	0	0	0	0	0	0	0	--	--	--	--	--	BraA07g014180.3C	A07	12986480	12988111	-	708	-	PF04690:YABBY protein	YABBY
BraA09g039690.3C	0	0	0	0	0	0	0	0	0	0	0	0	--	--	--	--	--	BraA09g039690.3C	A09	31036929	31038621	-	642	-	PF04690:YABBY protein	YABBY
BraA07g036310.3C	777	667	702	837	939	767	26.5288	28.3079	31.9257	34.1008	34.6646	29.9131	826.984	727.12	0.186791	0.20143	0.376081	BraA07g036310.3C	A07	25442847	25444816	-	1032	-	PF00102:Protein-tyrosine phosphatase	Y_phosphatase
BraA06g033400.3C	732	580	602	742	677	651	20.5679	20.2578	22.5311	24.8785	20.568	20.8944	675.575	645.186	0.066482	0.654831	0.799784	BraA06g033400.3C	A06	22810883	22814004	-	1254	-	PF00752:XPG N-terminal domain|PF00867:XPG I-region	XPG_I
BraA08g028910.3C	519	394	457	344	346	348	10.5644	9.96921	12.3909	8.35564	7.61517	8.09148	338.243	462.819	-0.451747	0.00572913	0.0238336	BraA08g028910.3C	A08	20056812	20059797	-	1731	-	PF00867:XPG I-region|PF00752:XPG N-terminal domain	XPG_I
BraA09g066310.3C	342	353	265	235	235	217	6.65033	8.53253	6.86389	5.4529	4.94095	4.82	223.868	324.413	-0.534656	0.00447041	0.0194671	BraA09g066310.3C	A09	45064061	45066438	-	1812	-	PF00867:XPG I-region|PF00752:XPG N-terminal domain	XPG_I
BraA07g011080.3C	307	237	229	267	255	261	5.15104	4.943	5.11798	5.34577	4.62617	5.00227	255.363	259.419	-0.0235951	0.88996	0.941601	BraA07g011080.3C	A07	10936109	10939393	-	2100	-	PF00867:XPG I-region|PF00752:XPG N-terminal domain	XPG_I
BraA06g037220.3C	676	687	488	529	544	655	5.44184	6.87451	5.2327	5.08156	4.73503	6.02296	563.008	623.771	-0.147775	0.407883	0.602226	BraA06g037220.3C	A06	24870304	24877025	-	4377	-	PF00752:XPG N-terminal domain|PF00867:XPG I-region	XPG_I
BraA01g024000.3C	128	78	96	70	105	84	2.44848	1.85467	2.44604	1.59782	2.1717	1.83542	83.8408	100.957	-0.267576	0.333555	0.529475	BraA01g024000.3C	A01	13863451	13867470	-	1842	-	PF00867:XPG I-region|PF00752:XPG N-terminal domain	XPG_I
BraA09g049610.3C	1257	977	1026	1160	1299	1262	9.05737	8.75079	9.84739	9.97395	10.1205	10.3871	1210.43	1098.21	0.140764	0.239682	0.423896	BraA09g049610.3C	A09	37001227	37007437	-	4890	-	PF00397:WW domain|PF02383:SacI homology domain	WW
BraA01g038240.3C	858	715	728	621	843	742	11.4254	11.8353	12.9129	9.86779	12.1378	11.2865	715.361	777.279	-0.118676	0.417335	0.611335	BraA01g038240.3C	A01	25980978	25984868	+	2646	-	PF00397:WW domain	WW
BraA10g007030.3C	409	401	359	284	388	343	8.86295	10.8015	10.3623	7.34372	9.09101	8.49022	329.117	396.483	-0.266519	0.128462	0.274994	BraA10g007030.3C	A10	4096845	4099468	+	1626	-	PF09445:RNA cap guanine-N2 methyltransferase|PF00397:WW domain	WW
BraA07g024030.3C	698	603	520	474	538	671	5.02639	5.39764	4.98782	4.07306	4.18898	5.51941	547.602	612.385	-0.161211	0.347587	0.544114	BraA07g024030.3C	A07	18926618	18932854	-	4893	-	PF00397:WW domain|PF02383:SacI homology domain	WW
BraA04g004020.3C	586	1279	750	2085	1369	1083	24.065	65.2897	41.0257	102.173	60.7879	50.8027	1489.42	908.437	0.71375	0.0357488	0.104371	BraA04g004020.3C	A04	2480661	2481981	+	858	-	PF03106:WRKY DNA -binding domain	WRKY
BraA03g020140.3C	1423	3065	943	3164	4672	4698	35.2599	94.4044	31.1239	93.5524	125.171	132.972	4061.26	1856.73	1.12922	0.0339893	0.100506	BraA03g020140.3C	A03	9612695	9614600	+	1422	-	PF03106:WRKY DNA -binding domain	WRKY
BraA07g022390.3C	771	1485	884	1563	1586	1504	31.8853	76.3393	48.6962	77.1325	70.9193	71.0483	1515.92	1085.71	0.482182	0.0717463	0.178556	BraA07g022390.3C	A07	18047595	18049126	-	852	-	PF03106:WRKY DNA -binding domain	WRKY
BraA10g025660.3C	1	4	0	689	1365	917	0.0793583	0.394583	0	65.2461	117.125	83.1251	957.275	1.70885	9.15232	8.8365e-40	2.68952e-37	BraA10g025660.3C	A10	17236083	17237083	+	444	-	PF03106:WRKY DNA -binding domain	WRKY
BraA02g044790.3C	97	320	118	887	522	501	5.75388	23.5953	9.32348	62.7849	33.48	33.9466	628.103	186.546	1.75218	0.00722472	0.0287698	BraA02g044790.3C	A02	30810754	30811927	+	594	-	PF03106:WRKY DNA -binding domain	WRKY
BraA09g047100.3C	735	1560	750	1171	1214	1275	31.1646	82.2214	42.3587	59.2481	55.6568	61.7525	1192.14	1051.02	0.182248	0.540286	0.713782	BraA09g047100.3C	A09	35723907	35725313	-	831	-	PF03106:WRKY DNA -binding domain	WRKY
BraA02g025510.3C	58	142	111	1161	1152	1064	2.34093	7.12419	5.96748	55.916	50.2735	49.0538	1100.58	109.408	3.33787	3.44902e-26	4.60656e-24	BraA02g025510.3C	A02	15325371	15327458	-	873	-	PF03106:WRKY DNA -binding domain	WRKY
BraA04g017140.3C	346	462	246	1121	1338	1187	12.6993	21.0781	12.0267	49.0967	53.0989	49.7651	1184.67	357.085	1.73091	7.49405e-15	3.29468e-13	BraA04g017140.3C	A04	13079510	13080646	+	960	-	PF10533:Plant zinc cluster domain|PF03106:WRKY DNA -binding domain	WRKY
BraA01g006130.3C	96	358	162	941	748	837	3.54567	16.436	7.96983	41.4724	29.8713	35.312	826.281	216.545	1.93294	0.00126304	0.00662585	BraA01g006130.3C	A01	2966565	2967891	-	954	-	PF03106:WRKY DNA -binding domain	WRKY
BraA02g002250.3C	162	423	137	938	856	727	5.9274	19.2387	6.67693	40.9539	33.8648	30.3846	822.717	249.021	1.72527	4.77203e-06	4.7072e-05	BraA02g002250.3C	A02	1120113	1121628	+	963	-	PF03106:WRKY DNA -binding domain	WRKY
BraA01g014490.3C	174	231	171	874	949	1198	6.4468	10.6388	8.43914	38.6411	38.0178	50.7016	983.581	197.123	2.32226	7.48365e-26	9.62957e-24	BraA01g014490.3C	A01	7721909	7723035	-	951	-	PF03106:WRKY DNA -binding domain	WRKY
BraA04g021880.3C	1116	1107	912	852	827	823	40.7064	50.1917	44.3098	37.0835	32.6159	34.2901	815.758	1060.66	-0.378397	0.00831258	0.0323053	BraA04g021880.3C	A04	16309576	16310703	+	966	-	PF10533:Plant zinc cluster domain|PF03106:WRKY DNA -binding domain	WRKY
BraA03g056710.3C	519	562	543	787	1007	1116	18.5279	24.9391	25.8205	33.5255	38.8699	45.5085	945.019	555.35	0.768698	5.78892e-05	0.000442401	BraA03g056710.3C	A03	29774238	29775619	-	987	-	PF03106:WRKY DNA -binding domain|PF10533:Plant zinc cluster domain	WRKY
BraA03g005540.3C	2	3	3	319	692	532	0.158717	0.295937	0.317118	30.2083	59.3778	48.2252	496.893	2.7827	7.52383	5.19786e-38	1.40627e-35	BraA03g005540.3C	A03	2404017	2405054	-	444	-	PF03106:WRKY DNA -binding domain	WRKY
BraA07g042700.3C	44	334	50	639	942	1052	1.71688	16.2002	2.59875	29.753	39.7433	46.8893	853.458	150.443	2.50463	0.00887775	0.0341205	BraA07g042700.3C	A07	28507036	28508574	-	903	-	PF03106:WRKY DNA -binding domain	WRKY
BraA03g056960.3C	43	82	51	536	421	371	1.76586	4.18589	2.78975	26.2661	18.6937	17.4033	434.521	60.9072	2.84275	1.01867e-19	8.04116e-18	BraA03g056960.3C	A03	29894685	29895836	+	858	-	PF03106:WRKY DNA -binding domain	WRKY
BraA06g028240.3C	17	32	35	375	206	270	0.988444	2.3128	2.71068	26.0182	12.9508	17.9323	280.02	29.5857	3.25991	4.64272e-17	2.75724e-15	BraA06g028240.3C	A06	19630149	19631364	+	606	-	PF03106:WRKY DNA -binding domain	WRKY
BraA04g028840.3C	288	918	413	606	607	679	10.2192	40.4907	19.5202	25.6591	23.2884	27.5211	616.634	566.327	0.123615	0.742872	0.8573	BraA04g028840.3C	A04	20083312	20084832	-	993	-	PF03106:WRKY DNA -binding domain	WRKY
BraA08g017440.3C	237	227	180	585	820	702	8.35908	9.95226	8.45648	24.6212	31.2715	28.2825	682.88	217.157	1.6542	2.24218e-21	2.03364e-19	BraA08g017440.3C	A08	14069796	14071228	+	999	-	PF03106:WRKY DNA -binding domain|PF10533:Plant zinc cluster domain	WRKY
BraA08g012800.3C	50	43	44	500	702	596	1.99068	2.12807	2.33341	23.7544	30.22	27.1049	582.705	46.3708	3.65722	1.92056e-64	1.68871e-61	BraA08g012800.3C	A08	11021695	11022853	+	885	-	PF03106:WRKY DNA -binding domain	WRKY
BraA02g009840.3C	198	225	216	441	294	264	8.91003	12.5858	12.9472	23.6807	14.3049	13.5702	327.82	219.007	0.583516	0.0324952	0.0971847	BraA02g009840.3C	A02	4684961	4686180	-	783	-	PF03106:WRKY DNA -binding domain	WRKY
BraA04g027230.3C	191	401	159	702	802	1008	5.30331	13.8403	5.88055	23.2591	24.0776	31.9701	817.274	257.879	1.66538	5.11725e-07	6.24447e-06	BraA04g027230.3C	A04	19232588	19234292	+	1269	-	PF03106:WRKY DNA -binding domain	WRKY
BraA01g006320.3C	574	642	500	494	682	706	20.8076	28.9288	24.1427	21.3687	26.7312	29.2337	610.422	583.153	0.0671661	0.727388	0.848086	BraA01g006320.3C	A01	3053567	3054947	+	972	-	PF03106:WRKY DNA -binding domain|PF10533:Plant zinc cluster domain	WRKY
BraA03g016330.3C	540	550	451	500	615	445	19.046	24.1134	21.1882	21.0437	23.4536	17.9283	506.435	522.027	-0.0425431	0.808839	0.897154	BraA03g016330.3C	A03	7547435	7548634	+	999	-	PF10533:Plant zinc cluster domain|PF03106:WRKY DNA -binding domain	WRKY
BraA06g039340.3C	738	968	594	730	812	848	17.7984	29.0193	19.0818	21.0083	21.1742	23.361	777.633	781.857	-0.00722322	0.972233	0.985696	BraA06g039340.3C	A06	26214539	26216471	+	1461	-	PF03106:WRKY DNA -binding domain	WRKY
BraA03g041890.3C	631	631	434	642	775	630	16.5427	20.5632	15.1556	20.0842	21.9686	18.8663	664.887	570.396	0.221347	0.19292	0.365321	BraA03g041890.3C	A03	21023481	21025313	+	1344	-	PF03106:WRKY DNA -binding domain	WRKY
BraA09g016030.3C	103	143	67	731	2054	1251	2.18759	3.7753	1.89544	18.5263	47.1688	30.3498	1293.95	105.87	3.61234	2.97451e-26	4.00661e-24	BraA09g016030.3C	A09	9756593	9759001	+	1659	-	PF03106:WRKY DNA -binding domain	WRKY
BraA04g018060.3C	325	311	253	418	408	364	11.709	13.9278	12.1413	17.9703	15.8936	14.9799	387.921	300.036	0.371189	0.0303088	0.0922068	BraA04g018060.3C	A04	13721342	13722757	-	978	-	PF03106:WRKY DNA -binding domain|PF10533:Plant zinc cluster domain	WRKY
BraA09g002340.3C	182	250	150	598	485	422	4.35356	7.43359	4.77937	17.0693	12.5441	11.5307	492.159	198.166	1.3138	3.41232e-07	4.31019e-06	BraA09g002340.3C	A09	1437732	1440833	-	1473	-	PF03106:WRKY DNA -binding domain	WRKY
BraA05g001400.3C	62	286	77	289	377	390	2.66737	15.2948	4.41255	14.8365	17.5371	19.1658	342.782	148.811	1.20469	0.0998359	0.22917	BraA05g001400.3C	A05	869351	870425	+	819	-	PF03106:WRKY DNA -binding domain	WRKY
BraA08g017290.3C	7	21	17	326	414	352	0.266069	0.992204	0.8607	14.7862	17.0146	15.283	354.443	15.9514	4.51554	1.52944e-39	4.56726e-37	BraA08g017290.3C	A08	13993601	13995444	-	927	-	PF03106:WRKY DNA -binding domain	WRKY
BraA03g048120.3C	11	12	6	324	372	348	0.412765	0.559728	0.299894	14.5077	15.0931	14.9162	339.458	9.70242	5.12382	6.72308e-53	3.73355e-50	BraA03g048120.3C	A03	24357461	24358583	+	939	-	PF03106:WRKY DNA -binding domain	WRKY
BraA03g051740.3C	335	287	235	278	257	271	11.2739	12.006	10.5343	11.1639	9.35163	10.4176	263.006	287.501	-0.129552	0.458078	0.646599	BraA03g051740.3C	A03	26733160	26734983	+	1047	-	PF03106:WRKY DNA -binding domain|PF10533:Plant zinc cluster domain	WRKY
BraA08g023980.3C	11	3	0	194	142	121	0.493112	0.167171	0	10.3776	6.88282	6.19596	149.72	4.21452	5.04573	4.52685e-19	3.38754e-17	BraA08g023980.3C	A08	17596129	17597049	-	786	-	PF03106:WRKY DNA -binding domain	WRKY
BraA01g015000.3C	467	449	379	246	457	297	16.4219	19.6264	17.7523	10.3225	17.376	11.9298	322.455	437.774	-0.439526	0.0513681	0.138419	BraA01g015000.3C	A01	7967089	7968473	+	1002	-	PF10533:Plant zinc cluster domain|PF03106:WRKY DNA -binding domain	WRKY
BraA03g031780.3C	206	176	186	215	207	196	7.56087	8.02977	9.09336	9.41641	8.21485	8.21732	201.513	192.434	0.0682003	0.727503	0.848097	BraA03g031780.3C	A03	15792334	15793434	-	960	-	PF03106:WRKY DNA -binding domain|PF10533:Plant zinc cluster domain	WRKY
BraAnng005520.3C	76	95	49	95	176	76	6.15602	9.56524	5.28676	9.18232	15.4143	7.03186	111.728	74.2112	0.591984	0.120334	0.262259	BraAnng005520.3C	Scaffold0923	70382	70904	-	435	-	PF03106:WRKY DNA -binding domain	WRKY
BraA02g028540.3C	75	110	73	213	268	377	2.65325	4.83721	3.4399	8.99163	10.2512	15.2345	278.861	88.4074	1.66157	4.52044e-08	6.71154e-07	BraA02g028540.3C	A02	17828776	17829988	-	996	-	PF03106:WRKY DNA -binding domain	WRKY
BraA09g033340.3C	47	80	73	165	139	84	2.13134	4.50952	4.40945	8.92855	6.81545	4.35115	126.797	69.7253	0.868769	0.0244924	0.0776758	BraA09g033340.3C	A09	26023182	26024132	-	777	-	PF03106:WRKY DNA -binding domain	WRKY
BraA06g031500.3C	17	28	28	188	187	158	0.635878	1.30187	1.39505	8.39122	7.56295	6.75075	173.686	25.495	2.78982	9.71234e-17	5.50958e-15	BraA06g031500.3C	A06	21708987	21710349	-	942	-	PF03106:WRKY DNA -binding domain	WRKY
BraA10g018860.3C	1	0	0	168	43	74	0.0406403	0	0	8.1472	1.88951	3.43525	94.8517	0.286135	8.02489	9.42256e-10	1.86181e-08	BraA10g018860.3C	A10	13946197	13947327	+	867	-	PF03106:WRKY DNA -binding domain	WRKY
BraA06g010070.3C	295	283	178	274	319	253	7.34065	8.75356	5.89983	8.1359	8.58278	7.19122	274.939	252.908	0.119783	0.567103	0.734405	BraA06g010070.3C	A06	5443999	5446157	+	1416	-	PF03106:WRKY DNA -binding domain	WRKY
BraA05g013800.3C	143	187	122	195	252	211	4.99863	8.12536	5.68044	8.13378	9.52447	8.42495	213.509	153.927	0.475011	0.0525861	0.140798	BraA05g013800.3C	A05	7747462	7748630	-	1008	-	PF03106:WRKY DNA -binding domain|PF10533:Plant zinc cluster domain	WRKY
BraA02g036060.3C	455	337	302	256	276	293	11.2269	10.3363	9.9257	7.53755	7.36346	8.25819	268.563	365.157	-0.444701	0.00646632	0.0263175	BraA02g036060.3C	A02	25075953	25077860	-	1428	-	PF03106:WRKY DNA -binding domain	WRKY
BraA08g019780.3C	402	460	327	292	354	280	8.66331	12.3226	9.38669	7.50902	8.24871	6.89264	300.738	403.269	-0.421881	0.0330847	0.0985381	BraA08g019780.3C	A08	15262689	15265757	+	1635	-	PF03106:WRKY DNA -binding domain	WRKY
BraA10g014130.3C	349	386	314	345	426	389	6.08163	8.36118	7.28838	7.17391	8.02656	7.74308	376.736	356.829	0.0805534	0.657234	0.801859	BraA10g014130.3C	A10	11420756	11423021	+	2022	-	PF03106:WRKY DNA -binding domain	WRKY
BraA05g007160.3C	26	34	20	248	361	296	0.628335	1.02137	0.643806	7.15175	9.43301	8.17109	293.11	27.1552	3.4393	1.91208e-33	4.035e-31	BraA05g007160.3C	A05	3646370	3649581	-	1458	-	PF03106:WRKY DNA -binding domain	WRKY
BraA01g017390.3C	473	376	366	270	373	302	10.3646	10.2415	10.6826	7.05986	8.83738	7.55904	306.295	408.572	-0.414609	0.0122125	0.0443474	BraA01g017390.3C	A01	9248564	9251345	-	1608	-	PF03106:WRKY DNA -binding domain	WRKY
BraA09g059800.3C	348	282	154	235	290	222	8.49745	8.55942	5.00884	6.84731	7.65654	6.19202	242.519	258.571	-0.0945479	0.704403	0.83304	BraA09g059800.3C	A09	42028579	42030555	-	1443	-	PF03106:WRKY DNA -binding domain	WRKY
BraA01g009700.3C	30	28	23	149	197	143	1.14029	1.32294	1.16448	6.7581	8.09631	6.20872	158.561	27.3091	2.54042	1.05888e-17	6.88249e-16	BraA01g009700.3C	A01	4912280	4913423	+	927	-	PF03106:WRKY DNA -binding domain	WRKY
BraA03g056240.3C	140	108	105	169	133	165	4.21617	4.04296	4.21198	6.07322	4.33078	5.67602	152.78	118.491	0.365191	0.121569	0.264276	BraA03g056240.3C	A03	29469424	29471749	-	1170	-	PF03106:WRKY DNA -binding domain	WRKY
BraA09g000290.3C	386	263	234	124	195	241	15.1625	12.8418	12.2435	5.81229	8.28215	10.8136	181.437	293.177	-0.692793	0.00666037	0.0269619	BraA09g000290.3C	A09	118416	119554	-	897	-	PF03106:WRKY DNA -binding domain	WRKY
BraA04g021550.3C	55	104	68	141	226	198	1.84039	4.3258	3.03084	5.63001	8.17675	7.56802	182.779	78.645	1.22332	0.00026959	0.00173659	BraA04g021550.3C	A04	16139418	16140792	-	1053	-	PF03106:WRKY DNA -binding domain	WRKY
BraA02g009830.3C	3	12	2	109	22	14	0.123632	0.614719	0.109786	5.36017	0.980296	0.659034	48.5991	5.8888	3.05246	0.000853365	0.00473736	BraA02g009830.3C	A02	4679264	4680417	-	855	-	PF03106:WRKY DNA -binding domain	WRKY
BraA08g017840.3C	184	150	96	174	172	154	4.71853	4.78152	3.27919	5.32452	4.76917	4.51107	162.958	142.589	0.189041	0.429031	0.622133	BraA08g017840.3C	A08	14291074	14293104	+	1374	-	PF03106:WRKY DNA -binding domain	WRKY
BraA04g002600.3C	116	137	84	103	130	111	4.88324	7.16897	4.71017	5.17404	5.91723	5.33756	111.668	113.935	-0.027214	0.919289	0.95847	BraA04g002600.3C	A04	1594026	1595579	-	837	-	PF03106:WRKY DNA -binding domain	WRKY
BraA04g001080.3C	49	72	67	99	283	203	2.07764	3.79484	3.78404	5.00902	12.9744	9.83197	187.707	65.1654	1.533	8.60964e-05	0.00063144	BraA04g001080.3C	A04	701135	702153	+	831	-	PF03106:WRKY DNA -binding domain	WRKY
BraA05g040940.3C	83	76	34	153	109	97	2.2618	2.5744	1.23414	4.97521	3.21165	3.01939	117.667	63.7392	0.879291	0.014705	0.0515587	BraA05g040940.3C	A05	27645729	27648084	-	1293	-	PF03106:WRKY DNA -binding domain	WRKY
BraA03g051480.3C	34	43	34	115	123	177	1.2325	1.9376	1.64171	4.9745	4.82103	7.32913	135.171	37.9813	1.83881	2.22651e-08	3.48901e-07	BraA03g051480.3C	A03	26561793	26562961	-	972	-	PF03106:WRKY DNA -binding domain	WRKY
BraA02g040420.3C	193	116	116	115	114	127	6.70648	5.0105	5.36911	4.76846	4.28319	5.04094	116.044	140.694	-0.281956	0.237493	0.421436	BraA02g040420.3C	A02	28089700	28090854	+	1014	-	PF10533:Plant zinc cluster domain|PF03106:WRKY DNA -binding domain	WRKY
BraA07g010810.3C	5	8	1	91	65	82	0.211242	0.420132	0.0562751	4.58768	2.96926	3.95725	77.982	4.65723	4.05433	1.14652e-12	3.62919e-11	BraA07g010810.3C	A07	10647517	10648977	-	834	-	PF03106:WRKY DNA -binding domain	WRKY
BraA03g013350.3C	620	467	466	272	315	322	8.37966	7.8458	8.38933	4.38678	4.60331	4.97119	295.571	521.113	-0.818077	5.06532e-08	7.44027e-07	BraA03g013350.3C	A03	5811911	5816725	-	2607	-	PF03106:WRKY DNA -binding domain|PF02536:mTERF	WRKY
BraA09g048940.3C	55	42	45	85	99	69	2.37492	2.25435	2.58824	4.37973	4.62217	3.40333	82.2034	47.8269	0.782861	0.0108189	0.0401807	BraA09g048940.3C	A09	36680313	36681724	+	816	-	PF03106:WRKY DNA -binding domain	WRKY
BraA03g030680.3C	121	87	97	143	93	97	3.09619	2.76724	3.30613	4.36637	2.57306	2.8352	109.302	102.536	0.0905674	0.756356	0.866258	BraA03g030680.3C	A03	15373621	15375790	-	1377	-	PF03106:WRKY DNA -binding domain	WRKY
BraA06g033170.3C	31	24	21	43	42	30	2.34901	2.26058	2.11958	3.88807	3.4411	2.59665	37.4813	25.4103	0.558157	0.182229	0.351425	BraA06g033170.3C	A06	22702188	22703067	-	465	-	PF03106:WRKY DNA -binding domain	WRKY
BraA03g006670.3C	142	169	141	142	215	176	3.1587	4.67297	4.17779	3.76922	5.17111	4.47201	172.526	154.481	0.163734	0.507273	0.686676	BraA03g006670.3C	A03	2888845	2891051	+	1584	-	PF03106:WRKY DNA -binding domain	WRKY
BraA09g006250.3C	18	27	27	83	135	80	0.675433	1.25939	1.34952	3.71647	5.47733	3.42902	96.2536	25.0443	1.95849	8.12225e-07	9.53642e-06	BraA09g006250.3C	A09	3644761	3646267	+	939	-	PF03106:WRKY DNA -binding domain	WRKY
BraA05g040470.3C	57	39	55	77	68	74	2.20219	1.87297	2.83042	3.54988	2.84063	3.26575	71.5153	51.1435	0.485856	0.131748	0.279965	BraA05g040470.3C	A05	27421962	27423004	+	912	-	PF10533:Plant zinc cluster domain|PF03106:WRKY DNA -binding domain	WRKY
BraA06g034460.3C	110	85	82	81	96	85	3.92691	3.77193	3.89923	3.45053	3.70557	3.46615	85.139	92.9604	-0.126668	0.61142	0.767346	BraA06g034460.3C	A06	23435200	23436749	-	987	-	PF03106:WRKY DNA -binding domain|PF10533:Plant zinc cluster domain	WRKY
BraA07g026010.3C	4	19	9	71	189	203	0.157651	0.930845	0.472484	3.33917	8.05425	9.13911	149.065	11.3326	3.74148	2.07899e-11	5.43871e-10	BraA07g026010.3C	A07	19944940	19946478	+	894	-	PF03106:WRKY DNA -binding domain	WRKY
BraA03g021610.3C	18	21	16	69	42	44	0.619973	0.899094	0.734052	2.8359	1.56414	1.7311	50.9345	18.7178	1.44773	0.00145946	0.00749529	BraA03g021610.3C	A03	10328793	10330356	-	1023	-	PF03106:WRKY DNA -binding domain	WRKY
BraA02g032790.3C	0	0	0	35	41	52	0	0	0	2.44044	2.5904	3.47082	41.6309	0	7.80013	1.44527e-09	2.76761e-08	BraA02g032790.3C	A02	22644999	22646380	-	603	-	PF03106:WRKY DNA -binding domain	WRKY
BraA09g021790.3C	1	0	0	54	148	108	0.0364753	0	0	2.35036	5.83694	4.49979	99.5255	0.286135	8.09691	1.38673e-10	3.18083e-09	BraA09g021790.3C	A09	14248741	14252504	-	966	-	PF03106:WRKY DNA -binding domain	WRKY
BraA02g030090.3C	16	17	3	22	10	15	1.36174	1.7985	0.340097	2.2343	0.920239	1.45827	15.5081	11.7681	0.38659	0.609706	0.766193	BraA02g030090.3C	A02	20202365	20202906	-	414	-	PF03106:WRKY DNA -binding domain	WRKY
BraA03g016110.3C	14	23	24	60	47	79	0.433854	0.88599	0.99068	2.21875	1.57485	2.79648	60.848	21.3337	1.52683	0.000896325	0.00493689	BraA03g016110.3C	A03	7426532	7428114	-	1137	-	PF03106:WRKY DNA -binding domain	WRKY
BraA02g041180.3C	6	6	17	25	37	18	0.416983	0.518328	1.57371	2.07324	2.78032	1.42893	25.8663	10.3301	1.34775	0.0478458	0.131434	BraA02g041180.3C	A02	28579445	28580456	-	507	-	PF03106:WRKY DNA -binding domain	WRKY
BraA09g008440.3C	5	6	2	25	12	15	0.347486	0.518328	0.185142	2.07324	0.901725	1.19077	17.1512	4.32701	1.97747	0.0133738	0.0477373	BraA09g008440.3C	A09	4831353	4832372	+	507	-	PF03106:WRKY DNA -binding domain	WRKY
BraAnng003710.3C	4	11	11	43	54	52	0.145	0.495665	0.53114	1.86003	2.11655	2.15319	48.3844	9.24946	2.42132	8.57696e-06	7.99943e-05	BraAnng003710.3C	Scaffold0640	68110	69295	+	972	-	PF03106:WRKY DNA -binding domain	WRKY
BraA06g041930.3C	0	0	1	41	147	148	0	0	0.0482854	1.77352	5.76172	6.12831	107.851	0.381134	8.21246	1.80639e-10	4.04954e-09	BraA06g041930.3C	A06	27578940	27581374	+	972	-	PF03106:WRKY DNA -binding domain	WRKY
BraA07g030410.3C	13	16	16	34	67	46	0.526502	0.805494	0.863144	1.64315	2.93397	2.12806	47.3724	15.5087	1.62547	0.000630554	0.00364159	BraA07g030410.3C	A07	22257016	22258873	+	870	-	PF03106:WRKY DNA -binding domain	WRKY
BraA03g051140.3C	85	87	99	34	29	31	3.32776	4.23388	5.16268	1.58838	1.2276	1.38632	30.7132	92.9977	-1.59603	3.13095e-06	3.223e-05	BraA03g051140.3C	A03	26327798	26329045	+	900	-	PF03106:WRKY DNA -binding domain	WRKY
BraA01g000440.3C	34	18	19	19	15	21	2.34901	1.54584	1.7485	1.5664	1.12053	1.65728	17.9918	23.3723	-0.386046	0.452714	0.642524	BraA01g000440.3C	A01	205578	206412	-	510	-	PF03106:WRKY DNA -binding domain	WRKY
BraA03g028140.3C	13	26	18	58	34	90	0.293626	0.729979	0.54154	1.56323	0.830338	2.32201	59.7384	19.8278	1.60083	0.00250072	0.0118731	BraA03g028140.3C	A03	14060778	14063245	+	1560	-	PF03106:WRKY DNA -binding domain	WRKY
BraA02g000030.3C	0	1	3	32	31	17	0	0.0501704	0.161283	1.54118	1.35285	0.783755	26.0733	1.49908	4.22761	1.68689e-05	0.000146977	BraA02g000030.3C	A02	14953	15998	+	873	-	PF03106:WRKY DNA -binding domain	WRKY
BraA03g019460.3C	41	36	25	41	47	45	1.13841	1.24252	0.924615	1.35844	1.41103	1.42724	43.248	34.0643	0.341983	0.355914	0.553027	BraA03g019460.3C	A03	9202790	9204314	+	1269	-	PF03106:WRKY DNA -binding domain	WRKY
BraA03g063940.3C	2	2	0	44	61	61	0.0444888	0.0553014	0	1.16793	1.46715	1.54996	53.8331	1.28362	5.33414	3.3519e-10	7.1933e-09	BraA03g063940.3C	A03	36469213	36471697	+	1584	-	PF03106:WRKY DNA -binding domain	WRKY
BraA02g015080.3C	20	34	19	28	14	14	0.680872	1.4388	0.86158	1.13746	0.515334	0.544419	18.4675	25.0573	-0.43976	0.450493	0.640721	BraA02g015080.3C	A02	7866423	7867652	-	1035	-	PF03106:WRKY DNA -binding domain	WRKY
BraA07g034200.3C	5	1	2	23	21	19	0.199068	0.0494901	0.106064	1.0927	0.904017	0.864084	20.5602	2.54862	2.96757	0.000302791	0.00192383	BraA07g034200.3C	A07	24353253	24355044	-	885	-	PF03106:WRKY DNA -binding domain	WRKY
BraA05g000580.3C	12	17	16	23	19	40	0.440439	0.775602	0.782224	1.00734	0.75402	1.677	26.8051	15.5783	0.792709	0.163223	0.325278	BraA05g000580.3C	A05	325566	327107	+	960	-	PF03106:WRKY DNA -binding domain	WRKY
BraA08g015330.3C	45	31	53	22	13	17	1.71044	1.46468	2.68336	0.997841	0.534274	0.738099	17.09	44.1022	-1.36825	0.00491354	0.0210208	BraA08g015330.3C	A08	12646157	12647679	+	927	-	PF03106:WRKY DNA -binding domain	WRKY
BraA09g035200.3C	0	8	2	18	17	27	0	0.426265	0.114193	0.920702	0.787912	1.32202	20.2302	3.60769	2.52069	0.00862475	0.033314	BraA09g035200.3C	A09	27851354	27852439	-	822	-	PF03106:WRKY DNA -binding domain	WRKY
BraA06g044350.3C	21	11	9	19	9	18	0.841794	0.548107	0.480547	0.908831	0.390081	0.824194	15.155	13.3515	0.168398	0.795675	0.888406	BraA06g044350.3C	A06	28853806	28856314	+	879	-	PF03106:WRKY DNA -binding domain	WRKY
BraA08g030380.3C	27	22	8	26	23	27	0.755038	0.76474	0.29799	0.867603	0.695437	0.86246	24.818	18.5996	0.404765	0.458511	0.646952	BraA08g030380.3C	A08	20617033	20618852	-	1260	-	PF03106:WRKY DNA -binding domain	WRKY
BraA05g014020.3C	24	24	26	22	61	40	0.753692	0.936871	1.08758	0.824419	2.07127	1.43487	39.4578	25.313	0.649196	0.181609	0.350506	BraA05g014020.3C	A05	7896725	7898233	+	1122	-	PF03106:WRKY DNA -binding domain	WRKY
BraA03g053220.3C	64	53	27	36	29	45	1.0632	1.09445	0.597456	0.713641	0.520904	0.85392	35.9719	47.4542	-0.405987	0.333383	0.529313	BraA03g053220.3C	A03	27573309	27580361	-	2121	-	PF03106:WRKY DNA -binding domain	WRKY
BraA06g034700.3C	11	9	8	16	32	70	0.322988	0.32849	0.31289	0.560605	1.01594	2.34781	38.2424	9.39765	2.02498	0.00196335	0.00964582	BraA06g034700.3C	A06	23567487	23569536	-	1200	-	PF03106:WRKY DNA -binding domain	WRKY
BraA09g055240.3C	0	4	3	7	5	1	0	0.294941	0.237038	0.495484	0.320689	0.0677578	4.26383	2.56611	0.759119	0.602721	0.761223	BraA09g055240.3C	A09	39885106	39886360	+	594	-	PF03106:WRKY DNA -binding domain	WRKY
BraA04g028830.3C	1	3	2	10	16	5	0.0412106	0.15368	0.109786	0.491759	0.712943	0.235369	9.99873	2.11544	2.27405	0.0335161	0.0994893	BraA04g028830.3C	A04	20079795	20081428	+	855	-	PF03106:WRKY DNA -binding domain	WRKY
BraA02g025770.3C	0	0	0	9	1	9	0	0	0	0.487012	0.049032	0.466194	6.32393	0	5.07846	0.00846225	0.0328024	BraA02g025770.3C	A02	15475638	15476567	+	777	-	PF03106:WRKY DNA -binding domain	WRKY
BraA01g012730.3C	0	0	1	18	120	103	0	0	0.029025	0.468038	2.8273	2.56373	76.9368	0.381134	7.72537	1.04947e-08	1.74383e-07	BraA01g012730.3C	A01	6650817	6653835	-	1617	-	PF03106:WRKY DNA -binding domain	WRKY
BraA02g019440.3C	7	4	7	12	16	17	0.214102	0.152079	0.285186	0.437973	0.529137	0.593939	14.6037	6.09359	1.26653	0.0780815	0.190342	BraA02g019440.3C	A02	11134033	11136151	-	1152	-	PF03106:WRKY DNA -binding domain	WRKY
BraA02g019120.3C	5	3	5	8	19	25	0.195751	0.145996	0.260741	0.373737	0.804289	1.118	16.7809	4.40338	1.93731	0.0161444	0.0556394	BraA02g019120.3C	A02	10840403	10842253	-	900	-	PF03106:WRKY DNA -binding domain	WRKY
BraA03g023460.3C	14	11	0	5	1	2	0.779291	0.761115	0	0.332112	0.0601862	0.127166	2.67027	7.91834	-1.58666	0.243213	0.428569	BraA03g023460.3C	A03	11247959	11249634	-	633	-	PF03106:WRKY DNA -binding domain	WRKY
BraA09g019700.3C	55	16	13	8	10	22	1.88331	0.68103	0.59294	0.326883	0.370242	0.860504	13.0159	26.383	-1.03016	0.138255	0.290013	BraA09g019700.3C	A09	12685920	12687290	-	1029	-	PF03106:WRKY DNA -binding domain	WRKY
BraA04g030970.3C	4	4	2	5	0	5	0.215505	0.267882	0.143527	0.321448	0	0.307707	3.34142	3.32952	-0.00599138	0.996542	0.998534	BraA04g030970.3C	A04	21173539	21175100	+	654	-	PF03106:WRKY DNA -binding domain	WRKY
BraA09g004570.3C	6	5	1	8	11	3	0.199068	0.206209	0.0441935	0.316726	0.394611	0.113695	7.11525	3.87633	0.860422	0.413897	0.608268	BraA09g004570.3C	A09	2776005	2777775	+	1062	-	PF03106:WRKY DNA -binding domain	WRKY
BraA05g001850.3C	7	11	2	6	6	10	0.24181	0.472339	0.0920264	0.247326	0.224105	0.394589	7.17337	6.67766	0.0996222	0.914354	0.955639	BraA05g001850.3C	A05	1076740	1078387	-	1020	-	PF03106:WRKY DNA -binding domain	WRKY
BraA09g005690.3C	2	2	0	3	10	3	0.13657	0.169762	0	0.24445	0.738331	0.234001	5.09868	1.28362	1.96509	0.171442	0.336402	BraA09g005690.3C	A09	3320390	3321353	+	516	-	PF03106:WRKY DNA -binding domain	WRKY
BraA09g035620.3C	0	11	10	4	13	4	0	0.610629	0.594847	0.213158	0.627722	0.204046	6.69511	7.72379	-0.187085	0.876487	0.9344	BraA09g035620.3C	A09	28164430	28165322	-	789	-	PF03106:WRKY DNA -binding domain	WRKY
BraA09g056990.3C	0	2	0	7	30	23	0	0.0561522	0	0.188665	0.732651	0.593402	19.189	0.711355	4.81293	0.000307424	0.00194897	BraA09g056990.3C	A09	40672643	40675040	-	1560	-	PF03106:WRKY DNA -binding domain	WRKY
BraA04g004030.3C	0	0	0	1	0	0	0	0	0	0.106986	0	0	--	--	--	--	--	BraA04g004030.3C	A04	2485562	2486246	-	393	-	PF03106:WRKY DNA -binding domain	WRKY
BraA05g008220.3C	3	4	2	3	2	2	0.0859393	0.142435	0.0763146	0.10255	0.0619478	0.0654441	2.29677	3.04338	-0.408161	0.752908	0.864133	BraA05g008220.3C	A05	4228296	4229785	-	1230	-	PF03106:WRKY DNA -binding domain	WRKY
BraA08g022420.3C	12	4	7	2	5	2	0.474547	0.196627	0.368725	0.0943779	0.213793	0.0903437	2.88348	7.52426	-1.38223	0.182004	0.35118	BraA08g022420.3C	A08	16828880	16831213	+	891	-	PF03106:WRKY DNA -binding domain	WRKY
BraA02g040310.3C	0	0	0	2	0	0	0	0	0	0.0805467	0	0	0.682878	0	1.86147	0.644364	1	BraA02g040310.3C	A02	28021239	28023060	+	1044	-	PF03106:WRKY DNA -binding domain	WRKY
BraA05g004630.3C	21	0	6	1	15	19	1.14188	0	0.434569	0.0648848	0.881895	1.18011	11.1922	8.29563	0.421149	0.737295	0.853446	BraA05g004630.3C	A05	2351327	2352806	-	648	-	PF03106:WRKY DNA -binding domain	WRKY
BraA08g028490.3C	0	0	0	2	10	6	0	0	0	0.0541124	0.24516	0.155398	5.73777	0	4.94402	0.008654	0.0333984	BraA08g028490.3C	A08	19873979	19876593	-	1554	-	PF03106:WRKY DNA -binding domain	WRKY
BraA09g051760.3C	0	0	0	1	0	0	0	0	0	0.0468733	0	0	--	--	--	--	--	BraA09g051760.3C	A09	37977482	37978573	-	897	-	PF03106:WRKY DNA -binding domain	WRKY
BraA02g005870.3C	0	2	2	1	1	1	0	0.056478	0.0605202	0.0271086	0.0245634	0.0259498	0.977666	1.47362	-0.561795	0.780465	1	BraA02g005870.3C	A02	2772433	2774611	+	1551	-	PF03106:WRKY DNA -binding domain	WRKY
BraA01g044960.3C	0	0	0	1	0	1	0	0	0	0.0261476	0	0.0250299	0.668283	0	1.83419	0.649414	1	BraA01g044960.3C	A01	29586216	29588432	+	1608	-	PF03106:WRKY DNA -binding domain	WRKY
BraA02g018110.3C	1	0	1	0	5	9	0.0328074	0	0.0436997	0	0.177364	0.337275	4.48851	0.667269	2.74957	0.15043	0.307381	BraA02g018110.3C	A02	10063484	10064978	+	1074	-	PF03106:WRKY DNA -binding domain	WRKY
BraA03g013050.3C	0	7	5	0	5	1	0	0.227104	0.173828	0	0.141103	0.0298134	1.87376	4.39541	-1.20468	0.493419	0.675157	BraA03g013050.3C	A03	5670823	5672331	-	1350	-	PF03106:WRKY DNA -binding domain	WRKY
BraA03g053130.3C	0	0	0	0	0	0	0	0	0	0	0	0	--	--	--	--	--	BraA03g053130.3C	A03	27530305	27532148	-	1590	-	PF03106:WRKY DNA -binding domain	WRKY
BraA09g025880.3C	1	0	0	0	0	1	0.0227177	0	0	0	0	0.0259498	0.326844	0.286135	-0.0559664	0.989057	1	BraA09g025880.3C	A09	17411363	17414228	-	1551	-	PF03106:WRKY DNA -binding domain	WRKY
BraA09g034360.3C	8	9	2	0	12	0	0.230295	0.322049	0.0766886	0	0.373509	0	3.71259	6.25244	-0.74462	0.636307	0.786255	BraA09g034360.3C	A09	27038916	27041182	-	1224	-	PF03106:WRKY DNA -binding domain	WRKY
BraA07g010430.3C	0	0	0	0	2	2	0	0	0	0	0.0639763	0.0675871	1.27245	0	2.77107	0.434406	1	BraA07g010430.3C	A07	10321305	10323484	-	1191	-	PF03106:WRKY DNA -binding domain	WRKY
BraA08g000490.3C	0	0	0	0	0	0	0	0	0	0	0	0	--	--	--	--	--	BraA08g000490.3C	A08	313969	316543	+	1344	-	PF03106:WRKY DNA -binding domain	WRKY
BraA08g002070.3C	0	0	0	0	0	0	0	0	0	0	0	0	--	--	--	--	--	BraA08g002070.3C	A08	1465763	1467508	+	1035	-	PF03106:WRKY DNA -binding domain	WRKY
BraA07g034690.3C	0	0	0	0	0	0	0	0	0	0	0	0	--	--	--	--	--	BraA07g034690.3C	A07	24627987	24630093	-	1152	-	PF03106:WRKY DNA -binding domain	WRKY
BraA04g024840.3C	0	0	0	0	1	0	0	0	0	0	0.0305271	0	--	--	--	--	--	BraA04g024840.3C	A04	17958057	17960712	-	1248	-	PF03106:WRKY DNA -binding domain	WRKY
BraA05g010220.3C	0	0	0	0	1	3	0	0	0	0	0.032479	0.102936	1.28991	0	2.78897	0.434355	1	BraA05g010220.3C	A05	5446822	5449428	+	1173	-	PF03106:WRKY DNA -binding domain	WRKY
BraA03g024160.3C	2	0	0	0	2	1	0.0827115	0	0	0	0.0894316	0.0472396	0.945609	0.57227	0.672122	0.819047	1	BraA03g024160.3C	A03	11893145	11894176	-	852	-	PF03106:WRKY DNA -binding domain	WRKY
BraA06g000480.3C	0	0	0	0	0	0	0	0	0	0	0	0	--	--	--	--	--	BraA06g000480.3C	A06	327185	329891	+	1806	-	PF03106:WRKY DNA -binding domain	WRKY
BraA02g025750.3C	0	1	0	0	0	2	0	0.0586328	0	0	0	0.107759	0.653688	0.355678	0.844727	0.831134	1	BraA02g025750.3C	A02	15457998	15458970	+	747	-	PF03106:WRKY DNA -binding domain	WRKY
BraA07g033350.3C	0	0	0	0	1	2	0	0	0	0	0.0475629	0.100495	0.963071	0	2.36808	0.54888	1	BraA07g033350.3C	A07	23849656	23851131	+	801	-	PF03106:WRKY DNA -binding domain	WRKY
BraA04g014060.3C	0	0	0	0	0	2	0	0	0	0	0	0.22739	0.653688	0	1.80653	0.65455	1	BraA04g014060.3C	A04	10963146	10963926	+	354	-	PF03106:WRKY DNA -binding domain	WRKY
BraAnng003190.3C	0	0	0	0	1	0	0	0	0	0	0.0306007	0	--	--	--	--	--	BraAnng003190.3C	Scaffold0577	6276	8025	+	1245	-	PF03106:WRKY DNA -binding domain	WRKY
BraA05g016130.3C	0	0	0	0	0	0	0	0	0	0	0	0	--	--	--	--	--	BraA05g016130.3C	A05	9552019	9553908	+	1299	-	PF03106:WRKY DNA -binding domain	WRKY
BraA08g000500.3C	0	0	0	0	3	0	0	0	0	0	0.216465	0	0.928148	0	2.31979	0.561827	1	BraA08g000500.3C	A08	326555	327327	+	528	-	PF03106:WRKY DNA -binding domain	WRKY
BraA01g017130.3C	0	0	0	0	0	0	0	0	0	0	0	0	--	--	--	--	--	BraA01g017130.3C	A01	9112493	9114333	-	1605	-	PF03106:WRKY DNA -binding domain	WRKY
BraA09g013550.3C	0	0	0	0	0	0	0	0	0	0	0	0	--	--	--	--	--	BraA09g013550.3C	A09	7945037	7945435	+	399	-	PF03106:WRKY DNA -binding domain	WRKY
BraA06g014580.3C	0	0	0	0	3	2	0	0	0	0	0.101055	0.0711726	1.58184	0	3.08561	0.347382	1	BraA06g014580.3C	A06	7743768	7747134	+	1131	-	PF03106:WRKY DNA -binding domain	WRKY
BraA01g014230.3C	0	0	0	0	0	0	0	0	0	0	0	0	--	--	--	--	--	BraA01g014230.3C	A01	7536155	7537482	+	891	-	PF03106:WRKY DNA -binding domain	WRKY
BraA09g014790.3C	0	0	0	0	0	3	0	0	0	0	0	0.214086	0.980532	0	2.39167	0.549328	1	BraA09g014790.3C	A09	8665724	8666769	-	564	-	PF03106:WRKY DNA -binding domain	WRKY
BraA10g024220.3C	0	0	0	0	0	0	0	0	0	0	0	0	--	--	--	--	--	BraA10g024220.3C	A10	16625977	16628404	-	1656	-	PF03106:WRKY DNA -binding domain	WRKY
BraA08g002100.3C	0	0	0	0	0	0	0	0	0	0	0	0	--	--	--	--	--	BraA08g002100.3C	A08	1492467	1494216	+	1245	-	PF03106:WRKY DNA -binding domain	WRKY
BraA08g000570.3C	0	0	0	0	0	2	0	0	0	0	0	0.121964	0.653688	0	1.80653	0.65455	1	BraA08g000570.3C	A08	345506	346366	+	660	-	PF03106:WRKY DNA -binding domain	WRKY
BraA02g025730.3C	0	0	0	0	0	0	0	0	0	0	0	0	--	--	--	--	--	BraA02g025730.3C	A02	15448606	15449556	+	597	-	PF03106:WRKY DNA -binding domain	WRKY
BraA04g015990.3C	0	0	0	0	0	0	0	0	0	0	0	0	--	--	--	--	--	BraA04g015990.3C	A04	12150746	12152628	-	591	-	PF03106:WRKY DNA -binding domain	WRKY
BraA05g013340.3C	487	325	386	390	306	388	5.84252	4.84664	6.16831	5.58314	3.96934	5.31708	354.648	402.061	-0.181824	0.361567	0.558349	BraA05g013340.3C	A05	7364740	7369804	+	2937	-	PF00533:BRCA1 C Terminus (BRCT) domain|PF05406:WGR domain|PF02877:Poly(ADP-ribose) polymerase, regulatory domain|PF00645:Poly(ADP-ribose) polymerase and DNA-Ligase Zn-finger region|PF08063:PADR1 (NUC008) domain|PF00644:Poly(ADP-ribose) polymerase catalytic domain	WGR
BraA03g029120.3C	87	54	75	209	129	188	1.6117	1.2435	1.85069	4.62013	2.58393	3.97826	172.718	72.6854	1.24819	4.44402e-05	0.000350015	BraA03g029120.3C	A03	14596535	14600192	-	1902	-	PF02877:Poly(ADP-ribose) polymerase, regulatory domain|PF00644:Poly(ADP-ribose) polymerase catalytic domain|PF02037:SAP domain|PF05406:WGR domain	WGR
BraA02g026980.3C	11	30	7	61	38	49	0.210074	0.712174	0.178067	1.39012	0.784672	1.06892	48.5997	16.4857	1.56434	0.00819637	0.0319517	BraA02g026980.3C	A02	16401448	16404664	+	1845	-	PF00644:Poly(ADP-ribose) polymerase catalytic domain|PF02877:Poly(ADP-ribose) polymerase, regulatory domain|PF05406:WGR domain|PF02037:SAP domain	WGR
BraA10g018930.3C	0	2	0	0	0	0	0	0.0360483	0	0	0	0	0	0.711355	-1.97689	0.624	1	BraA10g018930.3C	A10	13989877	13993482	-	2430	-	PF08063:PADR1 (NUC008) domain|PF00533:BRCA1 C Terminus (BRCT) domain|PF00644:Poly(ADP-ribose) polymerase catalytic domain|PF02877:Poly(ADP-ribose) polymerase, regulatory domain|PF05406:WGR domain	WGR
BraA05g029400.3C	5206	3798	4424	5049	4926	4524	187.56	170.09	212.304	217.062	191.892	186.178	4726.59	4526.62	0.0624134	0.646143	0.793029	BraA05g029400.3C	A05	21716279	21717487	+	978	-	PF00400:WD domain, G-beta repeat	WD40
BraA06g013810.3C	4504	3045	3650	4629	4276	4032	160.789	135.124	173.563	197.192	165.052	164.418	4221.28	3762.93	0.165783	0.262067	0.449888	BraA06g013810.3C	A06	7300592	7301917	+	987	-	PF00400:WD domain, G-beta repeat	WD40
BraA01g034670.3C	3735	2477	3421	4014	3870	3505	134.152	110.591	163.669	172.039	150.294	143.802	3713.44	3253.59	0.190814	0.263395	0.451506	BraA01g034670.3C	A01	23743976	23745113	+	981	-	PF00400:WD domain, G-beta repeat	WD40
BraA09g057410.3C	2640	1692	2174	3175	2747	2949	94.5332	75.3124	103.692	135.665	106.357	120.622	2897.81	2185.79	0.406741	0.0142403	0.0502174	BraA09g057410.3C	A09	40880615	40882032	-	984	-	PF00400:WD domain, G-beta repeat	WD40
BraA02g037750.3C	2312	1736	1982	2595	2399	2297	78.2551	73.0399	89.3584	104.811	87.7971	88.8088	2379	2034.41	0.225855	0.110937	0.246762	BraA02g037750.3C	A02	26416354	26419151	-	1041	-	PF00400:WD domain, G-beta repeat	WD40
BraA08g028920.3C	1514	1044	1217	1658	1388	1428	54.2134	46.4694	58.0468	70.8447	53.7397	58.4089	1462.26	1268.38	0.205031	0.204656	0.380554	BraA08g028920.3C	A08	20060433	20061783	-	984	-	PF00400:WD domain, G-beta repeat	WD40
BraA03g012010.3C	1957	1425	1564	1764	1713	1690	54.0824	48.9515	57.5717	58.171	51.1856	53.3485	1684.64	1662.9	0.0186762	0.884296	0.938229	BraA03g012010.3C	A03	5160480	5162214	-	1275	-	PF12265:Histone-binding protein RBBP4 or subunit C of CAF1 complex|PF00400:WD domain, G-beta repeat	WD40
BraA06g007470.3C	2294	1974	1873	2051	2099	1972	47.6027	50.9179	51.7705	50.7863	47.0951	46.7428	1994.22	2072.36	-0.0552148	0.623321	0.776765	BraA06g007470.3C	A06	4135600	4137297	-	1698	-	PF00400:WD domain, G-beta repeat	WD40
BraA05g029390.3C	1222	1036	995	984	1160	1003	43.1004	45.4209	46.7455	41.4141	44.2378	40.4093	1022.68	1097.37	-0.10103	0.40333	0.597984	BraA05g029390.3C	A05	21714132	21715908	+	999	-	PF00400:WD domain, G-beta repeat	WD40
BraA01g003780.3C	1169	896	807	1008	1194	959	36.3226	34.6064	33.3997	37.3737	40.1136	34.037	1027.02	960.754	0.0958736	0.464566	0.651574	BraA01g003780.3C	A01	1865089	1867167	+	1134	-	PF00400:WD domain, G-beta repeat	WD40
BraA09g011890.3C	1380	1052	1101	1352	1242	1250	31.1695	29.5361	33.1242	36.4393	30.3318	32.2501	1254.43	1188.67	0.0775917	0.562694	0.731149	BraA09g011890.3C	A09	7006259	7009243	+	1560	-	PF12265:Histone-binding protein RBBP4 or subunit C of CAF1 complex|PF00400:WD domain, G-beta repeat	WD40
BraA03g046570.3C	1141	1044	978	1128	1191	1008	27.8031	31.6223	31.7434	32.7989	31.3794	28.0568	1083.08	1070.56	0.0174327	0.897784	0.946478	BraA03g046570.3C	A03	23565543	23568873	+	1446	-	PF00400:WD domain, G-beta repeat	WD40
BraA07g036280.3C	516	560	447	750	730	818	17.4151	23.4936	20.0951	30.205	26.6393	31.5354	749.287	517.192	0.535935	0.00149994	0.00768144	BraA07g036280.3C	A07	25437720	25439265	+	1044	-	PF00400:WD domain, G-beta repeat	WD40
BraA05g017580.3C	656	566	556	710	702	620	23.2772	24.9648	26.279	30.0627	26.9332	25.1297	662.252	600.928	0.140858	0.333702	0.529634	BraA05g017580.3C	A05	10607762	10609856	-	993	-	PF00400:WD domain, G-beta repeat	WD40
BraA05g011480.3C	1247	1081	987	1052	1162	1011	27.8442	30.0041	29.3557	28.0302	28.0543	25.7863	1049.14	1117.48	-0.0906328	0.451082	0.641308	BraA05g011480.3C	A05	6154341	6159011	+	1578	-	PF08606:Prp19/Pso4-like|PF00400:WD domain, G-beta repeat	WD40
BraA10g003040.3C	931	880	900	1037	1003	970	20.9075	24.5652	26.9217	27.7891	24.3545	24.8825	981.422	922.408	0.0904434	0.549574	0.721003	BraA10g003040.3C	A10	1575456	1579489	+	1569	-	PF00400:WD domain, G-beta repeat|PF08606:Prp19/Pso4-like	WD40
BraA04g023920.3C	1419	1027	1087	1065	1089	1127	30.3022	27.2614	30.9192	27.1384	25.1446	27.4907	1068.9	1185.6	-0.149708	0.233545	0.416628	BraA04g023920.3C	A04	17511130	17515289	-	1650	-	PF08606:Prp19/Pso4-like|PF00400:WD domain, G-beta repeat	WD40
BraA02g027300.3C	1036	767	648	615	808	678	37.2106	34.2443	31.0019	26.3587	31.3793	27.8167	681.566	816.215	-0.260678	0.079317	0.192553	BraA02g027300.3C	A02	16618964	16620036	+	981	-	PF00400:WD domain, G-beta repeat	WD40
BraA03g058850.3C	1009	714	732	707	809	682	31.2684	27.5042	30.2157	26.1443	27.1075	24.1418	714.596	821.654	-0.201747	0.134377	0.284101	BraA03g058850.3C	A03	31173879	31175768	-	1137	-	PF00400:WD domain, G-beta repeat	WD40
BraA09g009060.3C	1533	1263	1240	1141	1228	1174	29.3722	30.0804	31.6463	26.0869	25.44	25.694	1153.22	1360.47	-0.238104	0.0348153	0.102306	BraA09g009060.3C	A09	5203469	5207023	-	1839	-	PF00400:WD domain, G-beta repeat|PF08513:LisH	WD40
BraA01g005530.3C	1933	1753	1650	1485	1655	1516	28.2378	31.8322	32.1062	25.8861	26.141	25.2969	1514.56	1805.47	-0.252912	0.0316376	0.0952952	BraA01g005530.3C	A01	2672476	2677376	-	2412	-	PF00400:WD domain, G-beta repeat|PF08513:LisH	WD40
BraA05g003820.3C	826	604	616	757	625	731	23.3207	21.1975	23.1659	25.5035	19.0795	23.5748	690.757	685.955	0.00936112	0.953702	0.976426	BraA05g003820.3C	A05	1993935	1996039	-	1248	-	PF00400:WD domain, G-beta repeat|PF12894:Anaphase-promoting complex subunit 4 WD40 domain	WD40
BraA09g000790.3C	672	536	599	771	871	664	18.4408	18.2836	21.895	25.2469	25.8437	20.8137	749.746	611.225	0.295637	0.0659274	0.16766	BraA09g000790.3C	A09	482982	485146	-	1284	-	PF00400:WD domain, G-beta repeat	WD40
BraA10g027130.3C	1120	1007	717	1320	1533	1394	17.4231	19.4725	14.8571	24.5033	25.7855	24.7708	1380.6	951.911	0.536042	0.000208223	0.00137975	BraA10g027130.3C	A10	17873691	17878112	+	2265	-	PF00400:WD domain, G-beta repeat	WD40
BraA10g013990.3C	629	516	461	544	509	488	22.9429	23.3956	22.3978	23.6777	20.0743	20.3324	502.719	539.211	-0.101701	0.487235	0.670183	BraA10g013990.3C	A10	11303737	11305878	-	966	-	PF00400:WD domain, G-beta repeat	WD40
BraA05g012770.3C	1456	1154	1091	1335	1380	1262	20.4066	20.1049	20.3677	22.3272	20.9129	20.2041	1295.25	1242.88	0.0593838	0.605786	0.763419	BraA05g012770.3C	A05	6924118	6928048	+	2514	-	PF00400:WD domain, G-beta repeat|PF08513:LisH	WD40
BraA02g015090.3C	933	746	799	747	822	883	22.973	22.8329	26.2053	21.9482	21.8843	24.8351	797.971	836.825	-0.0679561	0.625558	0.778327	BraA02g015090.3C	A02	7881768	7884355	-	1431	-	PF00400:WD domain, G-beta repeat|PF08154:NLE (NUC135) domain	WD40
BraA01g004710.3C	677	392	663	713	553	746	17.3233	12.4685	22.5976	21.7708	15.3	21.8047	658.36	585.831	0.168573	0.488902	0.671531	BraA01g004710.3C	A01	2266051	2267973	+	1377	-	PF00400:WD domain, G-beta repeat|PF12894:Anaphase-promoting complex subunit 4 WD40 domain	WD40
BraA03g054470.3C	612	507	501	670	684	605	16.1891	16.6711	17.6529	21.1489	19.5638	18.2809	638.123	546.391	0.224432	0.10942	0.244416	BraA03g054470.3C	A03	28270053	28272771	-	1332	-	PF00400:WD domain, G-beta repeat|PF04158:Sof1-like domain	WD40
BraA01g007880.3C	385	335	348	468	464	379	14.043	15.189	16.9077	20.3698	18.2996	15.7909	427.221	361.948	0.240479	0.170284	0.334836	BraA01g007880.3C	A01	3822572	3823719	-	966	-	PF00400:WD domain, G-beta repeat|PF12894:Anaphase-promoting complex subunit 4 WD40 domain	WD40
BraA06g011530.3C	394	308	295	477	474	391	13.7725	13.3829	13.7355	19.8965	17.9151	15.6121	437.31	334.72	0.385308	0.0195391	0.0648383	BraA06g011530.3C	A06	6197211	6198834	+	1008	-	PF00400:WD domain, G-beta repeat	WD40
BraA03g057800.3C	1258	740	1045	946	899	984	21.6329	15.818	23.9363	19.4119	16.7155	19.3285	922.751	1021.44	-0.146733	0.425981	0.619498	BraA03g057800.3C	A03	30440576	30444656	-	2049	-	PF00400:WD domain, G-beta repeat|PF12894:Anaphase-promoting complex subunit 4 WD40 domain|PF10075:CSN8/PSMD8/EIF3K family	WD40
BraA09g052860.3C	557	443	468	452	506	523	18.853	18.6386	21.0998	18.256	18.5183	20.2207	481.818	495.313	-0.0389917	0.790129	0.885462	BraA09g052860.3C	A09	38468725	38470780	-	1041	-	PF00400:WD domain, G-beta repeat	WD40
BraA02g012970.3C	634	498	443	614	755	727	15.1042	14.7476	14.0578	17.4549	19.4482	19.7839	680.843	527.379	0.3681	0.00745547	0.0295142	BraA02g012970.3C	A02	6574878	6577120	-	1479	-	PF00400:WD domain, G-beta repeat	WD40
BraA06g001860.3C	406	293	299	395	399	370	14.1079	12.6558	13.8394	16.3786	14.9912	14.6862	379.244	334.343	0.180905	0.24767	0.433735	BraA06g001860.3C	A06	1133843	1135376	-	1014	-	PF00400:WD domain, G-beta repeat	WD40
BraA06g025270.3C	300	280	242	364	348	295	11.0802	12.855	11.9056	16.0425	13.8973	12.4457	328.368	277.665	0.242636	0.181608	0.350506	BraA06g025270.3C	A06	17616494	17617626	+	954	-	PF00400:WD domain, G-beta repeat	WD40
BraA08g015960.3C	460	288	378	432	385	421	14.2552	11.0941	15.6032	15.975	12.9003	14.9028	404.215	378.126	0.0958646	0.617966	0.772616	BraA08g015960.3C	A08	13046102	13048035	+	1137	-	PF00400:WD domain, G-beta repeat	WD40
BraA05g004940.3C	761	686	758	728	757	801	11.7605	13.178	15.6033	13.425	12.6492	14.1398	744.572	750.643	-0.0104353	0.947334	0.973601	BraA05g004940.3C	A05	2527506	2530893	-	2280	-	PF08145:BOP1NT (NUC169) domain|PF00400:WD domain, G-beta repeat	WD40
BraA03g038580.3C	803	695	645	717	805	695	12.4096	13.3509	13.2772	13.2222	13.4512	12.2686	721.021	722.793	-0.00285632	0.982378	0.990726	BraA03g038580.3C	A03	19087392	19092401	+	2280	-	PF00400:WD domain, G-beta repeat|PF08324:PUL domain|PF09070:PFU (PLAA family ubiquitin binding)	WD40
BraA09g036840.3C	575	492	402	403	512	456	14.9743	15.9268	13.9448	12.5235	14.4169	13.5648	445.045	492.737	-0.146746	0.32809	0.523693	BraA09g036840.3C	A09	29215490	29217848	+	1353	-	PF00400:WD domain, G-beta repeat	WD40
BraA03g017270.3C	1584	1368	1403	1170	1473	1248	14.0303	15.062	16.5529	12.3663	14.1071	12.6269	1263.11	1474.54	-0.222493	0.0931689	0.2173	BraA03g017270.3C	A03	8019747	8027634	+	3978	-	PF03638:Tesmin/TSO1-like CXC domain, cysteine-rich domain|PF00400:WD domain, G-beta repeat|PF08513:LisH	WD40
BraA10g030880.3C	735	643	575	496	600	627	14.8582	16.1575	15.4829	11.9647	13.1146	14.4782	559.915	658.162	-0.232602	0.108118	0.24246	BraA10g030880.3C	A10	19390930	19393241	-	1743	-	PF00400:WD domain, G-beta repeat	WD40
BraA02g005520.3C	405	290	280	274	304	278	14.2845	12.7143	13.1545	11.532	11.5933	11.2002	278.469	325.749	-0.227458	0.156485	0.315623	BraA02g005520.3C	A02	2616318	2618331	-	999	-	PF00400:WD domain, G-beta repeat	WD40
BraA07g037750.3C	438	330	286	409	354	341	10.0279	9.39154	8.72188	11.1739	8.76325	8.91787	360.624	351.705	0.0342448	0.846905	0.918306	BraA07g037750.3C	A07	26124731	26128447	+	1539	-	PF00400:WD domain, G-beta repeat	WD40
BraA06g028080.3C	322	250	264	376	432	336	7.7498	7.47929	8.46341	10.7985	11.242	9.23727	371.854	281.674	0.401611	0.0185986	0.0624042	BraA06g028080.3C	A06	19520468	19523317	+	1464	-	PF00400:WD domain, G-beta repeat	WD40
BraA10g014070.3C	497	368	265	335	430	383	13.1767	12.1279	9.35844	10.5983	12.3266	11.599	372.598	374.099	-0.00763093	0.967723	0.983823	BraA10g014070.3C	A10	11343967	11346109	+	1329	-	PF00400:WD domain, G-beta repeat	WD40
novel.360	596	524	480	561	787	697	8.72098	9.53095	9.35551	9.79545	12.4514	11.6499	662.842	539.856	0.297193	0.0548404	0.145484	-	A03	1593859	1597268	-	2408	-	PF00400:WD domain, G-beta repeat	WD40
novel.43	1461	1283	1110	928	1076	1173	12.6266	13.7831	12.7781	9.5703	10.0548	11.5798	1033.14	1297.44	-0.328414	0.0147806	0.0517722	-	A01	19072964	19079777	+	4077	-	PF00400:WD domain, G-beta repeat|PF13925:con80 domain of Katanin	WD40
BraA06g030850.3C	614	521	539	590	585	630	8.28902	8.74296	9.69239	9.50451	8.53918	9.71506	588.35	566.426	0.0556712	0.704174	0.832884	BraA06g030850.3C	A06	21309093	21313631	-	2610	-	PF13925:con80 domain of Katanin|PF00400:WD domain, G-beta repeat	WD40
BraA09g005970.3C	703	517	436	452	523	515	12.3419	11.2825	10.1958	9.46911	9.92785	10.3277	484.462	551.212	-0.187576	0.210061	0.387171	BraA09g005970.3C	A09	3484689	3489143	-	2007	-	PF00400:WD domain, G-beta repeat|PF04494:WD40 associated region in TFIID subunit, NTD2 domain	WD40
BraA01g023860.3C	281	240	199	290	305	289	7.53506	7.99977	7.10788	9.27942	8.84311	8.85214	287.837	241.612	0.251985	0.131745	0.279965	BraA01g023860.3C	A01	13749825	13751768	-	1314	-	PF00400:WD domain, G-beta repeat	WD40
BraA02g004930.3C	453	451	352	418	421	431	8.40521	10.4019	8.69962	9.25485	8.44613	9.13478	413.841	424.189	-0.0350779	0.829045	0.90874	BraA02g004930.3C	A02	2385533	2389661	-	1899	-	PF00400:WD domain, G-beta repeat	WD40
BraA03g005770.3C	560	378	359	432	437	421	9.92039	8.32374	8.47115	9.13203	8.37042	8.51908	420.303	431.509	-0.0399706	0.79877	0.890542	BraA03g005770.3C	A03	2528542	2532756	-	1989	-	PF12894:Anaphase-promoting complex subunit 4 WD40 domain|PF00400:WD domain, G-beta repeat	WD40
BraA06g020860.3C	393	342	290	312	373	350	9.4586	10.2317	9.29693	8.96049	9.70663	9.62216	336.324	344.622	-0.0347208	0.823173	0.905533	BraA06g020860.3C	A06	12129603	12131447	-	1464	-	PF00400:WD domain, G-beta repeat	WD40
BraA02g041830.3C	577	553	444	403	506	481	10.1602	12.1043	10.414	8.46791	9.63395	9.67483	451.36	531.013	-0.233553	0.135178	0.285357	BraA02g041830.3C	A02	29000319	29004838	-	2001	-	PF00400:WD domain, G-beta repeat|PF04494:WD40 associated region in TFIID subunit, NTD2 domain	WD40
BraA10g023030.3C	551	443	504	525	516	509	7.44708	7.44259	9.07344	8.46713	7.54066	7.85819	505.261	507.317	-0.00486217	0.975425	0.987119	BraA10g023030.3C	A10	16055436	16059966	+	2607	-	PF00400:WD domain, G-beta repeat|PF08625:Utp13 specific WD40 associated domain	WD40
BraA10g016160.3C	291	208	257	250	234	230	8.00423	7.11174	9.416	8.20558	6.95933	7.22644	232.929	255.198	-0.131229	0.503296	0.683161	BraA10g016160.3C	A10	12552755	12554528	+	1281	-	PF12265:Histone-binding protein RBBP4 or subunit C of CAF1 complex|PF00400:WD domain, G-beta repeat	WD40
BraA08g017010.3C	884	961	739	530	649	648	11.422	15.4348	12.7187	8.17163	9.06693	9.56391	593.547	876.407	-0.561352	0.000758602	0.00426667	BraA08g017010.3C	A08	13789257	13794148	-	2727	-	PF00400:WD domain, G-beta repeat|PF08513:LisH	WD40
novel.852	236	308	204	533	595	565	3.0009	4.86828	3.45522	8.0874	8.18053	8.20649	550.737	254.828	1.11402	8.96816e-08	1.26056e-06	-	A07	17193281	17196483	+	2771	-	PF00400:WD domain, G-beta repeat	WD40
BraA06g003900.3C	453	360	373	492	572	538	6.21554	6.14001	6.81705	8.05542	8.48598	8.43204	520.797	399.826	0.382368	0.00744364	0.0294821	BraA06g003900.3C	A06	2327028	2330376	+	2568	-	PF00400:WD domain, G-beta repeat	WD40
BraA06g021400.3C	720	674	584	586	743	638	8.2663	9.61888	8.93097	8.02821	9.22344	8.36699	638.481	668.326	-0.0647917	0.65127	0.796973	BraA06g021400.3C	A06	12684813	12689112	-	3069	-	PF07569:TUP1-like enhancer of split|PF00400:WD domain, G-beta repeat	WD40
BraA01g021220.3C	513	439	503	524	545	604	6.37588	6.78224	8.32717	7.77135	7.32393	8.57491	544.941	494.64	0.141254	0.402814	0.597608	BraA01g021220.3C	A01	11554594	11559272	-	2835	-	PF04003:Dip2/Utp12 Family|PF00400:WD domain, G-beta repeat	WD40
BraA03g028340.3C	413	400	411	491	469	521	5.45022	6.56161	7.22459	7.73194	6.6921	7.85366	483.033	417.091	0.213588	0.220943	0.401224	BraA03g028340.3C	A03	14192448	14197528	-	2670	-	PF04192:Utp21 specific WD40 associated putative domain|PF00400:WD domain, G-beta repeat	WD40
BraA06g028180.3C	199	152	157	159	166	135	7.84316	7.44676	8.24223	7.47787	7.0741	6.07774	149.77	170.842	-0.189797	0.360339	0.55716	BraA06g028180.3C	A06	19577552	19579206	+	894	-	PF00400:WD domain, G-beta repeat	WD40
BraA05g031650.3C	858	645	513	451	616	577	11.9116	11.1309	9.48655	7.47142	9.24677	9.15018	533.158	670.437	-0.331196	0.0472591	0.130127	BraA05g031650.3C	A05	23130498	23133499	+	2538	-	PF00400:WD domain, G-beta repeat	WD40
BraAnng003660.3C	1276	1033	861	813	993	924	8.91533	8.97166	8.01303	6.77828	7.50172	7.37443	886.811	1060.68	-0.258548	0.0438239	0.12262	BraAnng003660.3C	Scaffold0640	43786	52455	-	5043	-	PF00400:WD domain, G-beta repeat	WD40
BraA09g021480.3C	444	337	366	392	331	292	6.41426	6.05173	7.0429	6.7576	5.17031	4.81855	331.688	386.402	-0.220555	0.249998	0.436409	BraA09g021480.3C	A09	14000384	14003693	+	2439	-	PF13855:Leucine rich repeat|PF00400:WD domain, G-beta repeat	WD40
BraA03g023560.3C	219	224	217	332	265	306	3.59241	4.56746	4.74141	6.49863	4.70016	5.73367	295.358	225.041	0.394234	0.0640726	0.164117	BraA03g023560.3C	A03	11300427	11303680	-	2148	-	PF00400:WD domain, G-beta repeat|PF08145:BOP1NT (NUC169) domain	WD40
BraA03g057390.3C	528	480	433	401	386	499	7.06307	7.98154	7.71533	6.40098	5.58306	7.62483	419.434	486.835	-0.214628	0.219957	0.399753	BraA03g057390.3C	A03	30157748	30162247	+	2634	-	PF08513:LisH|PF00400:WD domain, G-beta repeat	WD40
BraA10g011840.3C	632	360	349	273	362	369	11.5441	8.17395	8.49133	5.95043	7.14952	7.6991	325.815	441.897	-0.441284	0.0313801	0.0946816	BraA10g011840.3C	A10	9752316	9754506	-	1929	-	PF00400:WD domain, G-beta repeat	WD40
BraA01g007850.3C	181	148	105	160	173	178	5.46491	5.55459	4.2228	5.76458	5.64776	6.13896	166.332	144.45	0.200671	0.357724	0.554851	BraA01g007850.3C	A01	3816445	3818863	+	1167	-	PF00400:WD domain, G-beta repeat	WD40
BraA10g012370.3C	474	397	314	322	321	359	6.86455	7.14677	6.05717	5.56457	5.02648	5.93879	326.592	396.508	-0.281012	0.0899875	0.211901	BraA10g012370.3C	A10	10216875	10220168	-	2433	-	PF00400:WD domain, G-beta repeat	WD40
BraA04g029300.3C	368	295	262	301	326	299	5.48499	5.46558	5.20159	5.35349	5.25377	5.0906	301.358	310.08	-0.0418025	0.789106	0.884848	BraA04g029300.3C	A04	20320732	20325639	-	2364	-	PF00141:Peroxidase|PF00400:WD domain, G-beta repeat|PF08799:pre-mRNA processing factor 4 (PRP4) like	WD40
BraA09g020100.3C	602	544	440	421	476	409	6.41025	7.20052	6.24077	5.34938	5.48038	4.97476	424.691	533.441	-0.328675	0.0265704	0.0828713	BraA09g020100.3C	A09	13001332	13007261	+	3309	-	PF00400:WD domain, G-beta repeat	WD40
BraA03g028080.3C	637	503	409	441	565	468	6.47196	6.35258	5.53512	5.3466	6.20683	5.43141	478.339	517.057	-0.112898	0.465747	0.652567	BraA03g028080.3C	A03	14026907	14037045	+	3468	-	PF05292:Malonyl-CoA decarboxylase C-terminal domain|PF00400:WD domain, G-beta repeat|PF17408:Malonyl-CoA decarboxylase N-terminal domain	WD40
BraA07g029400.3C	116	75	119	164	144	188	3.16108	2.54053	4.31947	5.3329	4.24292	5.85201	161.994	105.222	0.624539	0.02481	0.0784318	BraA07g029400.3C	A07	21708480	21710288	-	1293	-	PF00400:WD domain, G-beta repeat	WD40
BraA06g031670.3C	469	351	266	256	331	334	8.04149	7.48095	6.07508	5.23777	6.13645	6.54154	298.98	360.422	-0.271101	0.153674	0.31174	BraA06g031670.3C	A06	21809337	21811920	-	2055	-	PF00400:WD domain, G-beta repeat	WD40
BraA03g014050.3C	466	318	273	289	350	331	6.94567	5.89171	5.41998	5.14006	5.64055	5.63542	315.145	350.494	-0.155459	0.373667	0.569889	BraA03g014050.3C	A03	6208698	6211841	+	2364	-	PF00400:WD domain, G-beta repeat	WD40
BraA07g004510.3C	366	319	210	283	319	272	5.56104	6.02492	4.25012	5.13102	5.24072	4.72078	284.222	298.225	-0.0708129	0.717332	0.841312	BraA07g004510.3C	A07	3449315	3455549	+	2319	-	PF00400:WD domain, G-beta repeat|PF02544:3-oxo-5-alpha-steroid 4-dehydrogenase	WD40
BraA08g023020.3C	177	177	101	149	167	183	5.02143	6.24185	3.81665	5.04409	5.12266	5.93028	162.354	152.095	0.0929423	0.709573	0.836583	BraA08g023020.3C	A08	17079019	17081241	-	1242	-	PF00400:WD domain, G-beta repeat	WD40
BraA07g024020.3C	158	88	115	110	128	140	5.50657	3.81235	5.33862	4.57467	4.82347	5.57343	122.917	120.339	0.0290281	0.90939	0.953149	BraA07g024020.3C	A07	18924377	18925387	-	1011	-	PF00400:WD domain, G-beta repeat	WD40
BraA09g026630.3C	212	245	172	147	186	142	5.23098	7.51449	5.65305	4.3282	4.96233	4.00226	154.149	213.357	-0.466843	0.0430393	0.120957	BraA09g026630.3C	A09	18021381	18023923	+	1428	-	PF00400:WD domain, G-beta repeat	WD40
BraA08g029830.3C	253	225	181	269	264	329	3.36523	3.72016	3.20685	4.26961	3.79684	4.99873	281.056	221.405	0.343725	0.0754696	0.185489	BraA08g029830.3C	A08	20421252	20424428	+	2649	-	PF04003:Dip2/Utp12 Family|PF00400:WD domain, G-beta repeat	WD40
BraA03g000710.3C	315	176	185	255	269	245	4.21857	2.9299	3.30015	4.07509	3.89522	3.74792	250.368	223.241	0.161952	0.43322	0.625486	BraA03g000710.3C	A03	301346	304497	+	2631	-	PF00400:WD domain, G-beta repeat	WD40
BraA05g002250.3C	117	141	89	134	129	115	2.80443	4.2011	2.84155	3.83271	3.34328	3.14866	123.25	117.549	0.0695026	0.793983	0.88745	BraA05g002250.3C	A05	1295351	1297087	-	1470	-	PF08799:pre-mRNA processing factor 4 (PRP4) like|PF00400:WD domain, G-beta repeat	WD40
BraA06g011520.3C	474	300	387	355	344	369	3.48819	2.74428	3.79349	3.1174	2.73719	3.10183	348.244	389.83	-0.163052	0.378989	0.57518	BraA06g011520.3C	A06	6186820	6194070	-	4788	-	PF04003:Dip2/Utp12 Family|PF00955:HCO3- transporter family|PF00400:WD domain, G-beta repeat	WD40
BraA07g016580.3C	178	129	138	102	105	99	4.49595	4.0502	4.64288	3.07429	2.86758	2.85632	99.6695	149.411	-0.584551	0.0085596	0.0331067	BraA07g016580.3C	A07	14543300	14545798	-	1395	-	PF00400:WD domain, G-beta repeat	WD40
BraA09g013970.3C	49	45	40	118	221	192	0.899229	1.02653	0.97778	2.58404	4.38522	4.02481	171.417	45.2714	1.92426	2.17098e-10	4.82247e-09	BraA09g013970.3C	A09	8152417	8154750	-	1920	-	PF00400:WD domain, G-beta repeat	WD40
BraA05g011880.3C	169	235	104	81	125	159	4.51116	7.7975	3.69779	2.58006	3.60775	4.84807	118.298	171.579	-0.535606	0.125566	0.270497	BraA05g011880.3C	A05	6441600	6442919	+	1320	-	PF00400:WD domain, G-beta repeat|PF12894:Anaphase-promoting complex subunit 4 WD40 domain	WD40
BraA03g027740.3C	114	129	61	83	97	70	2.84275	3.99861	2.02614	2.46976	2.61535	1.99389	81.2286	101.751	-0.325665	0.316676	0.511575	BraA03g027740.3C	A03	13819388	13821837	-	1413	-	PF00400:WD domain, G-beta repeat	WD40
BraA06g017880.3C	59	73	57	69	78	58	1.7411	2.67781	2.24054	2.42976	2.48881	1.9551	66.6481	64.571	0.0505886	0.874218	0.933308	BraA06g017880.3C	A06	9956166	9958675	-	1194	-	PF00400:WD domain, G-beta repeat	WD40
BraA02g006660.3C	218	144	155	147	189	204	2.93626	2.41094	2.78084	2.36264	2.75248	3.13861	175.341	172.671	0.0213445	0.921578	0.959542	BraA02g006660.3C	A02	3164790	3169440	-	2616	-	PF00400:WD domain, G-beta repeat|PF08625:Utp13 specific WD40 associated domain	WD40
BraA08g034830.3C	76	49	60	93	73	77	1.49769	1.2003	1.57495	2.18692	1.55545	1.73328	79.5058	62.0425	0.355907	0.243477	0.428836	BraA08g034830.3C	A08	22507676	22513477	-	1788	-	PF08606:Prp19/Pso4-like|PF00400:WD domain, G-beta repeat	WD40
BraA03g003530.3C	152	111	105	129	124	94	2.13546	1.93846	1.96492	2.16262	1.88363	1.5085	113.132	122.992	-0.122477	0.619986	0.774163	BraA03g003530.3C	A03	1532124	1536645	+	2508	-	PF13925:con80 domain of Katanin|PF00400:WD domain, G-beta repeat	WD40
BraA03g050590.3C	79	43	65	71	70	84	1.96997	1.33287	2.15901	2.11268	1.88737	2.39267	73.3539	62.6725	0.226136	0.480302	0.664712	BraA03g050590.3C	A03	25981991	25984619	+	1413	-	PF12894:Anaphase-promoting complex subunit 4 WD40 domain|PF00400:WD domain, G-beta repeat	WD40
BraA06g004240.3C	61	27	36	56	61	27	1.305	0.718012	1.02587	1.42959	1.41103	0.659805	46.8177	40.7783	0.194573	0.664442	0.80674	BraA06g004240.3C	A06	2556843	2558899	+	1647	-	PF00400:WD domain, G-beta repeat	WD40
BraA02g014550.3C	57	34	53	58	65	90	1.01128	0.749827	1.2525	1.22791	1.24691	1.82393	69.3293	48.6028	0.514111	0.150424	0.307381	BraA02g014550.3C	A02	7522498	7524721	+	1986	-	PF00400:WD domain, G-beta repeat	WD40
BraA09g058690.3C	24	33	31	26	24	46	0.836442	1.42963	1.43911	1.08129	0.904401	1.83127	31.3374	30.4197	0.0496129	0.918708	0.958086	BraA09g058690.3C	A09	41563993	41565608	-	1011	-	PF00400:WD domain, G-beta repeat	WD40
BraA09g003260.3C	19	15	11	30	12	18	0.434155	0.426058	0.334804	0.818003	0.296482	0.469822	19.839	14.9642	0.398772	0.511901	0.690195	BraA09g003260.3C	A09	2033780	2036693	+	1542	-	PF00400:WD domain, G-beta repeat	WD40
BraA01g035860.3C	4	8	4	9	20	9	0.0943376	0.234531	0.125659	0.253285	0.510012	0.242459	12.2022	5.5145	1.16048	0.160498	0.321382	BraA01g035860.3C	A01	24488541	24491843	-	1494	-	PF00400:WD domain, G-beta repeat	WD40
BraA10g011120.3C	1	0	1	3	1	0	0.0694972	0	0.0925709	0.248789	0.0751437	0	1.3337	0.667269	0.990569	0.682446	1	BraA10g011120.3C	A10	9147527	9148518	+	507	-	PF00400:WD domain, G-beta repeat	WD40
BraA06g004380.3C	4	4	1	5	5	0	0.157124	0.195312	0.0523227	0.234367	0.212363	0	3.25411	2.94838	0.133727	0.926811	0.962162	BraA06g004380.3C	A06	2617020	2618131	+	897	-	PF00400:WD domain, G-beta repeat	WD40
BraA02g024320.3C	13	19	6	3	5	8	0.35591	0.646601	0.218804	0.0980079	0.14801	0.250183	5.18598	12.7644	-1.29811	0.1237	0.267715	BraA02g024320.3C	A02	14409532	14410905	-	1287	-	PF12894:Anaphase-promoting complex subunit 4 WD40 domain|PF00400:WD domain, G-beta repeat	WD40
BraA02g000490.3C	20	28	14	6	9	21	0.269691	0.469332	0.251461	0.0965451	0.131221	0.323464	11.6968	21.0175	-0.843298	0.213288	0.391251	BraA02g000490.3C	A02	314678	317822	+	2613	-	PF00400:WD domain, G-beta repeat	WD40
BraA03g014430.3C	27	24	29	3	7	10	0.528527	0.583983	0.75615	0.0700756	0.148158	0.223601	6.45844	27.3148	-2.07207	0.00121136	0.00638965	BraA03g014430.3C	A03	6355642	6358077	+	1800	-	PF00400:WD domain, G-beta repeat	WD40
BraA08g018430.3C	0	2	0	1	3	4	0	0.13581	0	0.0651866	0.177199	0.249601	2.57696	0.711355	1.8884	0.353935	0.550891	BraA08g018430.3C	A08	14609465	14610982	-	645	-	PF00400:WD domain, G-beta repeat|PF12894:Anaphase-promoting complex subunit 4 WD40 domain	WD40
BraA06g027120.3C	0	0	0	0	0	0	0	0	0	0	0	0	--	--	--	--	--	BraA06g027120.3C	A06	19019487	19021384	-	1440	-	PF00400:WD domain, G-beta repeat	WD40
BraA02g011710.3C	0	3	0	0	0	0	0	0.105033	0	0	0	0	0	1.06703	-2.56439	0.52054	1	BraA02g011710.3C	A02	5672009	5674223	-	1251	-	PF12265:Histone-binding protein RBBP4 or subunit C of CAF1 complex|PF00400:WD domain, G-beta repeat	WD40
BraA09g052630.3C	0	0	0	0	0	0	0	0	0	0	0	0	--	--	--	--	--	BraA09g052630.3C	A09	38374934	38376331	-	1398	-	PF00400:WD domain, G-beta repeat	WD40
BraA10g029210.3C	0	0	0	0	0	0	0	0	0	0	0	0	--	--	--	--	--	BraA10g029210.3C	A10	18693605	18696053	-	1443	-	PF08154:NLE (NUC135) domain|PF00400:WD domain, G-beta repeat	WD40
BraA09g055160.3C	0	0	0	0	0	0	0	0	0	0	0	0	--	--	--	--	--	BraA09g055160.3C	A09	39840534	39842499	+	924	-	PF00400:WD domain, G-beta repeat	WD40
BraA02g044240.3C	0	0	0	0	0	0	0	0	0	0	0	0	--	--	--	--	--	BraA02g044240.3C	A02	30516610	30517207	-	411	-	PF00400:WD domain, G-beta repeat	WD40
BraA08g004260.3C	0	0	0	0	0	0	0	0	0	0	0	0	--	--	--	--	--	BraA08g004260.3C	A08	3130934	3131754	-	366	-	PF00400:WD domain, G-beta repeat	WD40
BraA07g004870.3C	0	0	0	0	0	0	0	0	0	0	0	0	--	--	--	--	--	BraA07g004870.3C	A07	3731016	3731894	-	549	-	PF00400:WD domain, G-beta repeat	WD40
BraA04g023680.3C	0	0	1	0	0	0	0	0	0.0537611	0	0	0	--	--	--	--	--	BraA04g023680.3C	A04	17362178	17363487	+	873	-	PF00400:WD domain, G-beta repeat	WD40
BraA03g026120.3C	0	0	0	0	0	0	0	0	0	0	0	0	--	--	--	--	--	BraA03g026120.3C	A03	12915979	12917169	-	1191	-	PF00400:WD domain, G-beta repeat	WD40
BraA05g020110.3C	0	0	1	0	0	1	0	0	0.0476966	0	0	0.0409026	0.326844	0.381134	-0.0559664	0.989057	1	BraA05g020110.3C	A05	13012245	13013560	+	984	-	PF00400:WD domain, G-beta repeat	WD40
BraA09g047590.3C	0	0	0	0	0	0	0	0	0	0	0	0	--	--	--	--	--	BraA09g047590.3C	A09	35940209	35941467	-	1203	-	PF00400:WD domain, G-beta repeat	WD40
BraA04g026690.3C	3	2	0	0	0	7	0.0412589	0.034191	0	0	0	0.109968	2.28791	1.56976	0.526454	0.817138	0.902035	BraA04g026690.3C	A04	18940902	18944081	-	2562	-	PF00400:WD domain, G-beta repeat	WD40
BraA10g018480.3C	3210	2033	2218	1385	2010	1853	53.7825	42.3408	49.4999	27.6904	36.4131	35.4635	1700.39	2486.94	-0.548535	0.000720657	0.00408299	BraA10g018480.3C	A10	13689853	13693833	-	2103	-	PF13639:Ring finger domain|PF00092:von Willebrand factor type A domain|PF14624:VWA / Hh protein intein-like	VWA
BraA02g010180.3C	1621	1350	1098	965	1280	968	27.3545	28.3181	24.6805	19.4319	23.355	18.6591	1041.88	1362.47	-0.386989	0.00793259	0.0310919	BraA02g010180.3C	A02	4890601	4894285	+	2088	-	PF13639:Ring finger domain|PF00092:von Willebrand factor type A domain|PF14624:VWA / Hh protein intein-like	VWA
BraA05g006770.3C	507	467	370	318	339	327	9.06352	10.3775	8.81044	6.78358	6.5526	6.67739	320.336	452.191	-0.497291	0.00142131	0.00732859	BraA05g006770.3C	A05	3452703	3455330	-	1971	-	PF13639:Ring finger domain|PF00092:von Willebrand factor type A domain|PF14624:VWA / Hh protein intein-like	VWA
BraA06g005270.3C	378	296	255	325	278	268	3.40462	3.31401	3.05931	3.49303	2.70736	2.75728	284.57	310.629	-0.128149	0.486043	0.669329	BraA06g005270.3C	A06	3115017	3125508	-	3912	-	PF17123:RING-like zinc finger|PF14624:VWA / Hh protein intein-like|PF05212:Protein of unknown function (DUF707)|PF00092:von Willebrand factor type A domain	VWA
BraA06g029160.3C	215	202	136	128	207	183	3.56161	4.15954	3.00092	2.53023	3.70769	3.46281	167.559	185.2	-0.143952	0.553743	0.72438	BraA06g029160.3C	A06	20217295	20219510	+	2127	-	PF00092:von Willebrand factor type A domain|PF17123:RING-like zinc finger	VWA
BraA02g045300.3C	61	51	52	90	97	86	1.0105	1.05018	1.14741	1.77907	1.73742	1.62733	88.8482	55.4127	0.683542	0.0140299	0.0496617	BraA02g045300.3C	A02	31101989	31104333	+	2127	-	PF00092:von Willebrand factor type A domain	VWA
BraA08g033300.3C	44	35	22	13	22	20	0.844414	0.834943	0.562383	0.297707	0.456511	0.438433	17.782	33.4236	-0.911917	0.0567381	0.149529	BraA08g033300.3C	A08	21941256	21943278	+	1836	-	PF17123:RING-like zinc finger|PF00092:von Willebrand factor type A domain|PF14624:VWA / Hh protein intein-like	VWA
BraA05g027560.3C	190	140	189	292	302	252	4.78875	4.38614	6.34508	8.78201	8.23001	7.25503	275.498	176.195	0.647287	0.0027623	0.0129691	BraA05g027560.3C	A05	20644876	20646777	-	1398	-	PF02204:Vacuolar sorting protein 9 (VPS9) domain	VPS9
BraA10g031130.3C	131	75	129	135	116	124	2.99922	2.13444	3.93399	3.68819	2.87157	3.24286	122.511	113.326	0.113326	0.697109	0.828407	BraA10g031130.3C	A10	19486265	19488320	-	1539	-	PF02204:Vacuolar sorting protein 9 (VPS9) domain	VPS9
BraA07g020350.3C	3854	1311	1462	1347	2319	2109	58.7099	24.825	29.6657	24.4856	38.1967	36.6983	1866.69	2126.27	-0.188229	0.53064	0.705988	BraA07g020350.3C	A07	16928790	16931866	-	2313	-	PF00654:Voltage gated chloride channel	Voltage_CLC
BraA08g009470.3C	901	943	633	806	1003	747	13.833	17.9966	12.945	14.7663	16.6502	13.1004	829.663	834.469	-0.00803859	0.96444	0.981778	BraA08g009470.3C	A08	8384234	8387405	+	2295	-	PF00654:Voltage gated chloride channel	Voltage_CLC
BraA03g026010.3C	1051	825	792	702	948	787	15.9073	15.5215	15.9671	12.6786	15.5141	13.6062	790.211	896.02	-0.180879	0.189014	0.360535	BraA03g026010.3C	A03	12867666	12870656	-	2328	-	PF00654:Voltage gated chloride channel	Voltage_CLC
BraA02g016360.3C	870	620	599	548	771	636	13.1678	11.6646	12.0761	9.89728	12.6175	10.9956	633.515	697.757	-0.139476	0.365846	0.562215	BraA02g016360.3C	A02	8706713	8709744	+	2328	-	PF00654:Voltage gated chloride channel	Voltage_CLC
BraA06g033240.3C	567	531	420	516	578	569	8.3872	9.7637	8.27542	9.10807	9.24457	9.61426	540.98	511.179	0.0821171	0.574977	0.740393	BraA06g033240.3C	A06	22740917	22745948	+	2382	-	PF00654:Voltage gated chloride channel|PF00571:CBS domain	Voltage_CLC
BraA01g002980.3C	1389	1027	729	650	926	839	15.1194	13.896	10.5698	8.44285	10.8986	10.4319	782.646	1040.57	-0.411509	0.026379	0.0823959	BraA01g002980.3C	A01	1462682	1468250	+	3237	-	PF00654:Voltage gated chloride channel|PF01370:NAD dependent epimerase/dehydratase family|PF00571:CBS domain	Voltage_CLC
BraA06g000470.3C	419	306	298	410	354	418	6.26103	5.6838	5.93137	7.31069	5.71953	7.13474	386.132	342.306	0.172412	0.318711	0.513958	BraA06g000470.3C	A06	319694	323240	+	2358	-	PF00571:CBS domain|PF00654:Voltage gated chloride channel	Voltage_CLC
BraA06g037830.3C	530	406	253	245	404	347	7.93988	7.56049	5.04854	4.37973	6.54402	5.93797	322.058	392.483	-0.28624	0.232416	0.415057	BraA06g037830.3C	A06	25231901	25234792	-	2352	-	PF00654:Voltage gated chloride channel	Voltage_CLC
BraA04g015280.3C	570	218	265	219	292	310	8.61605	4.09615	5.33563	3.95021	4.77245	5.3526	266.437	341.635	-0.360839	0.203495	0.37893	BraA04g015280.3C	A04	11740126	11743992	-	2331	-	PF00654:Voltage gated chloride channel	Voltage_CLC
BraA08g000460.3C	241	141	140	185	181	202	3.64293	2.64934	2.81883	3.33693	2.95826	3.48782	185.187	172.468	0.0984767	0.655788	0.80057	BraA08g000460.3C	A08	268617	272318	+	2331	-	PF00571:CBS domain|PF00654:Voltage gated chloride channel	Voltage_CLC
BraA02g037480.3C	212	111	163	120	164	126	3.01446	1.96193	3.08723	2.0361	2.52141	2.04651	132.894	162.266	-0.288179	0.269088	0.458039	BraA02g037480.3C	A02	26256819	26260706	+	2478	-	PF00654:Voltage gated chloride channel	Voltage_CLC
BraA03g058650.3C	3380	2328	2346	2331	2913	2802	87.8279	75.1943	81.199	72.2771	81.843	83.1676	2612.94	2689.29	-0.0417212	0.741478	0.856398	BraA03g058650.3C	A03	31022375	31025062	+	1356	-	PF11698:V-ATPase subunit H|PF03224:V-ATPase subunit H	V-ATPase_H
BraA01g004090.3C	1533	830	1024	1425	1906	1548	38.8042	26.1156	34.5258	43.0421	52.1656	44.7587	1582.19	1124.14	0.492632	0.00605251	0.0249459	BraA01g004090.3C	A01	1981686	1984923	-	1392	-	PF03224:V-ATPase subunit H|PF11698:V-ATPase subunit H	V-ATPase_H
BraA08g016110.3C	232	110	160	122	149	153	6.26402	3.69185	5.75429	3.93068	4.34987	4.71874	137.761	166.489	-0.274948	0.297819	0.491561	BraA08g016110.3C	A08	13160438	13163338	-	1305	-	PF11698:V-ATPase subunit H|PF03224:V-ATPase subunit H	V-ATPase_H
BraA03g052270.3C	539	519	440	417	457	506	5.74462	6.87584	6.24644	5.30336	5.2664	6.16018	449.151	506.522	-0.172539	0.277656	0.468467	BraA03g052270.3C	A03	27007971	27015216	+	3306	-	PF13361:UvrD-like helicase C-terminal domain|PF00580:UvrD/REP helicase N-terminal domain	UvrD-helicase
BraA09g009800.3C	1316	1048	870	875	1121	998	46.1387	45.6727	40.629	36.6067	42.4952	39.9678	971.767	1080.89	-0.153801	0.250298	0.436705	BraA09g009800.3C	A09	5539895	5541828	+	1005	-	PF02577:Bifunctional nuclease|PF02151:UvrB/uvrC motif	UVR
BraA01g040830.3C	707	567	510	517	519	450	34.8897	34.7813	33.5239	30.4446	27.693	25.3665	484.173	598.345	-0.306001	0.0345336	0.101686	BraA01g040830.3C	A01	27459391	27460585	-	714	-	PF02151:UvrB/uvrC motif|PF13474:SnoaL-like domain	UVR
BraA06g039300.3C	629	653	424	383	399	411	22.2519	28.7154	19.9797	16.168	15.2621	16.6084	388.548	573.837	-0.562669	0.00218001	0.010545	BraA06g039300.3C	A06	26201891	26203472	+	996	-	PF02151:UvrB/uvrC motif|PF08755:Hemimethylated DNA-binding protein YccV like	UVR
BraA02g027000.3C	687	547	586	628	591	620	14.591	14.4412	16.5781	15.9159	13.5719	15.0415	599.912	614.475	-0.03423	0.816219	0.901636	BraA02g027000.3C	A02	16407211	16409531	+	1659	-	PF04615:Utp14 protein	Utp14
BraA02g026990.3C	316	261	289	223	237	300	13.595	13.9578	16.5614	11.4483	11.0247	14.7429	247.518	293.398	-0.244051	0.224983	0.406161	BraA02g026990.3C	A02	16405882	16407164	+	819	-	PF04615:Utp14 protein	Utp14
BraA09g001770.3C	2	3	10	7	12	2	0.0303882	0.0566607	0.202387	0.126916	0.197143	0.0347116	6.75635	5.45064	0.335091	0.762128	0.869699	BraA09g001770.3C	A09	1052558	1055999	-	2319	-	PF04615:Utp14 protein	Utp14
BraA07g020330.3C	0	0	0	0	0	0	0	0	0	0	0	0	--	--	--	--	--	BraA07g020330.3C	A07	16918665	16920463	-	747	-	PF04615:Utp14 protein	Utp14
BraA07g016970.3C	0	0	0	0	0	0	0	0	0	0	0	0	--	--	--	--	--	BraA07g016970.3C	A07	14792460	14794705	-	801	-	PF04615:Utp14 protein	Utp14
BraA05g011610.3C	0	0	0	0	0	0	0	0	0	0	0	0	--	--	--	--	--	BraA05g011610.3C	A05	6240045	6243531	-	777	-	PF01657:Salt stress response/antifungal|PF04615:Utp14 protein	Utp14
BraA01g035580.3C	1663	1085	1147	2260	2649	2140	119.098	96.5886	109.416	193.135	205.125	175.063	2290.65	1298.91	0.817977	3.59079e-09	6.48391e-08	BraA01g035580.3C	A01	24359211	24360199	+	492	-	PF00582:Universal stress protein family	Usp
BraA09g055390.3C	668	971	469	2473	3331	2740	41.5116	75.0063	38.8215	183.383	223.817	194.497	2770.48	715.253	1.954	1.0447e-15	5.24074e-14	BraA09g055390.3C	A09	39951170	39952081	-	567	-	PF00582:Universal stress protein family	Usp
BraA07g021510.3C	1272	1083	812	1627	2332	2222	93.373	98.8209	79.3958	142.516	185.092	186.315	2003.25	1058.64	0.919901	1.76629e-08	2.82659e-07	BraA07g021510.3C	A07	17569629	17570865	-	480	-	PF00582:Universal stress protein family	Usp
BraA03g024550.3C	1996	1122	1451	1602	1538	1531	143.823	100.495	139.265	137.744	119.825	126.012	1523.21	1523.22	-0.000396909	0.998146	0.999045	BraA03g024550.3C	A03	12068156	12069078	-	489	-	PF00582:Universal stress protein family	Usp
BraA05g000260.3C	1173	873	579	1174	2052	1471	84.521	78.1928	55.5715	100.943	159.871	121.074	1516.49	866.819	0.806324	0.000253368	0.00164346	BraA05g000260.3C	A05	135313	136211	+	489	-	PF00582:Universal stress protein family	Usp
BraA04g000700.3C	1533	2958	946	864	1342	997	109.787	263.326	90.242	73.8358	103.917	81.5597	1036.06	1851.29	-0.837241	0.0133001	0.0475118	BraA04g000700.3C	A04	436329	437211	-	492	-	PF00582:Universal stress protein family	Usp
BraA08g032450.3C	692	447	492	777	836	879	54.5474	43.7987	51.6583	73.0856	71.2524	79.1456	811.238	544.511	0.574211	0.000122642	0.000862497	BraA08g032450.3C	A08	21589965	21591192	-	447	-	PF00582:Universal stress protein family	Usp
BraA07g033450.3C	704	493	434	612	539	731	51.6782	44.9849	42.4357	53.6079	42.7807	61.2945	614.641	542.2	0.179481	0.33052	0.526327	BraA07g033450.3C	A07	23882847	23883601	-	480	-	PF00582:Universal stress protein family	Usp
BraA04g005800.3C	248	112	127	537	498	576	17.8697	10.0316	12.1893	46.1725	38.7991	47.4088	525.688	159.201	1.71772	5.564e-13	1.85588e-11	BraA04g005800.3C	A04	3827190	3828732	+	489	-	PF00582:Universal stress protein family	Usp
BraA05g040540.3C	514	276	301	546	600	608	34.8957	23.2918	27.2196	44.2327	44.0438	47.15	570.776	359.962	0.662482	0.000450861	0.00271787	BraA05g040540.3C	A05	27482848	27483815	-	519	-	PF00582:Universal stress protein family	Usp
novel.215	1042	731	792	1196	1295	1215	30.8789	26.9276	31.2627	42.2929	41.4943	41.1282	1206.13	860.011	0.487714	0.00012414	0.000872258	-	A02	7097388	7099359	-	1189	-	PF00582:Universal stress protein family	Usp
BraA10g024480.3C	461	419	332	471	473	531	30.764	34.7569	29.5112	37.5064	34.1293	40.4768	480.71	407.473	0.238262	0.134148	0.283796	BraA10g024480.3C	A10	16749420	16750631	+	528	-	PF00582:Universal stress protein family	Usp
BraA01g018060.3C	744	591	571	603	798	645	33.8694	33.4432	34.624	32.7563	39.2792	33.5401	663.589	640.717	0.0511646	0.719568	0.84277	BraA01g018060.3C	A01	9625741	9626514	-	774	-	PF00582:Universal stress protein family	Usp
BraA03g053630.3C	463	372	266	448	614	423	28.0307	27.9951	21.4507	32.3648	40.1926	29.2525	481.181	366.174	0.393057	0.046721	0.128869	BraA03g053630.3C	A03	27761836	27763598	-	582	-	PF00582:Universal stress protein family	Usp
BraA05g041800.3C	460	690	297	320	401	327	36.0181	67.158	30.9761	29.8989	33.9494	29.247	340.201	490.236	-0.526632	0.062502	0.161045	BraA05g041800.3C	A05	28027097	28028013	-	450	-	PF00582:Universal stress protein family	Usp
BraA10g007620.3C	441	286	336	382	368	485	23.9794	19.3309	24.3359	24.786	21.6358	30.124	402.802	355.97	0.177658	0.364099	0.560577	BraA10g007620.3C	A10	4950599	4952057	+	648	-	PF00582:Universal stress protein family	Usp
BraA05g030360.3C	254	177	191	252	271	404	18.1905	15.7569	18.2201	21.5354	20.9848	33.0493	301.93	208.43	0.534206	0.0234002	0.0747506	BraA05g030360.3C	A05	22322669	22323625	+	492	-	PF00582:Universal stress protein family	Usp
BraA07g034080.3C	451	232	279	306	285	336	22.5405	14.4132	18.5737	18.2495	15.4013	19.1821	302.474	317.9	-0.0741649	0.733297	0.850935	BraA07g034080.3C	A07	24271749	24273798	-	705	-	PF00582:Universal stress protein family	Usp
BraA08g005810.3C	453	330	320	276	349	341	24.7465	22.4086	23.2848	17.9915	20.6142	21.2785	313.666	368.955	-0.234572	0.14991	0.306718	BraA08g005810.3C	A08	4640352	4641886	+	645	-	PF00582:Universal stress protein family	Usp
BraA09g044900.3C	232	64	70	165	171	201	17.1374	5.87656	6.88751	14.544	13.6577	16.9599	174.938	115.826	0.588276	0.130372	0.277749	BraA09g044900.3C	A09	34461586	34462850	-	477	-	PF00582:Universal stress protein family	Usp
BraA05g035010.3C	265	385	105	205	498	329	15.4847	27.9644	8.17249	14.294	31.4639	21.9596	331.599	252.781	0.391703	0.334261	0.530255	BraA05g035010.3C	A05	24778818	24780129	-	603	-	PF00582:Universal stress protein family	Usp
BraA09g051850.3C	500	725	331	179	441	356	31.5727	56.9069	27.8405	13.4877	30.1096	25.678	313.912	527.089	-0.746854	0.0262749	0.0821438	BraA09g051850.3C	A09	38000268	38001106	+	558	-	PF00582:Universal stress protein family	Usp
BraA06g008020.3C	340	211	192	219	278	237	15.7217	12.128	11.8258	12.0839	13.8992	12.5181	238.246	245.511	-0.0460809	0.818402	0.902481	BraA06g008020.3C	A06	4396579	4397440	-	762	-	PF00582:Universal stress protein family	Usp
BraA04g032540.3C	279	423	217	129	338	204	20.1035	37.8872	20.8273	11.0917	26.3335	16.7906	215.293	312.989	-0.538192	0.123357	0.267137	BraA04g032540.3C	A04	21903220	21904168	+	489	-	PF00582:Universal stress protein family	Usp
BraA06g004150.3C	82	67	60	104	97	115	4.43822	4.5077	4.32566	6.71693	5.67664	7.10988	103.107	70.1615	0.554281	0.0349638	0.10259	BraA06g004150.3C	A06	2481584	2482568	-	651	-	PF00582:Universal stress protein family	Usp
BraA01g039290.3C	145	167	42	82	261	145	8.47279	12.13	3.269	5.71761	16.4901	9.67824	156.139	116.895	0.417097	0.381731	0.57826	BraA01g039290.3C	A01	26479698	26480837	-	603	-	PF00582:Universal stress protein family	Usp
BraA03g013920.3C	287	73	46	98	78	123	13.3763	4.22924	2.85574	5.45033	3.93073	6.5483	97.7947	125.617	-0.366685	0.469102	0.655062	BraA03g013920.3C	A03	6121717	6122472	-	756	-	PF00582:Universal stress protein family	Usp
BraA08g004070.3C	63	35	39	51	73	59	3.40985	2.35477	2.81168	3.29388	4.27211	3.64768	59.2821	45.3394	0.382924	0.261636	0.449507	BraA08g004070.3C	A08	2948557	2949523	-	651	-	PF00582:Universal stress protein family	Usp
BraA08g019480.3C	114	91	48	54	89	91	5.69759	5.65345	3.19547	3.2205	4.80952	5.19515	75.7156	83.2804	-0.140321	0.68727	0.822231	BraA08g019480.3C	A08	15151454	15152158	+	705	-	PF00582:Universal stress protein family	Usp
BraA03g013970.3C	13	6	1	12	3	9	0.567604	0.325641	0.0581579	0.62521	0.141628	0.448864	7.96701	6.23495	0.327111	0.751702	0.863264	BraA03g013970.3C	A03	6134545	6135457	-	807	-	PF00582:Universal stress protein family	Usp
BraA03g037750.3C	8	10	4	7	10	4	0.572929	0.890218	0.381573	0.598207	0.774347	0.32722	6.79128	7.37039	-0.117436	0.892512	0.943321	BraA03g037750.3C	A03	18697503	18698414	-	492	-	PF00582:Universal stress protein family	Usp
BraA10g022600.3C	4	2	7	8	30	44	0.162	0.100687	0.377625	0.386624	1.31372	2.03554	26.3941	4.52383	2.56525	0.00233695	0.0111997	BraA10g022600.3C	A10	15846142	15847162	-	870	-	PF00582:Universal stress protein family	Usp
BraA06g006630.3C	2	0	0	4	18	6	0.13657	0	0	0.325933	1.329	0.468001	8.89571	0.57227	3.81327	0.0144061	0.0506961	BraA06g006630.3C	A06	3744129	3745030	+	516	-	PF00582:Universal stress protein family	Usp
BraA03g035030.3C	2	3	0	4	2	3	0.118041	0.220094	0	0.281711	0.127631	0.202252	2.96505	1.6393	0.838316	0.586288	0.748985	BraA03g035030.3C	A03	17303542	17304928	+	597	-	PF00582:Universal stress protein family	Usp
BraA09g048740.3C	0	0	0	2	0	0	0	0	0	0.152338	0	0	0.682878	0	1.86147	0.644364	1	BraA09g048740.3C	A09	36600655	36601518	+	552	-	PF00582:Universal stress protein family	Usp
BraA07g023410.3C	0	0	0	0	0	0	0	0	0	0	0	0	--	--	--	--	--	BraA07g023410.3C	A07	18653462	18654513	+	615	-	PF00582:Universal stress protein family	Usp
BraA02g039970.3C	0	0	0	0	0	0	0	0	0	0	0	0	--	--	--	--	--	BraA02g039970.3C	A02	27782044	27782547	+	504	-	PF00582:Universal stress protein family	Usp
BraA01g020150.3C	0	0	0	0	0	0	0	0	0	0	0	0	--	--	--	--	--	BraA01g020150.3C	A01	10820385	10822096	-	762	-	PF00582:Universal stress protein family	Usp
BraA08g029200.3C	2	2	0	0	1	9	0.0405001	0.0503434	0	0	0.0218953	0.20818	3.25098	1.28362	1.32308	0.498062	0.678727	BraA08g029200.3C	A08	20170307	20173662	+	1740	-	PF00582:Universal stress protein family	Usp
BraA04g006460.3C	0	0	0	0	3	0	0	0	0	0	0.140583	0	0.928148	0	2.31979	0.561827	1	BraA04g006460.3C	A04	4341881	4345248	-	813	-	PF00582:Universal stress protein family|PF02140:Galactose binding lectin domain	Usp
BraA02g024950.3C	0	0	0	0	0	0	0	0	0	0	0	0	--	--	--	--	--	BraA02g024950.3C	A02	14916326	14920350	-	1866	-	PF00582:Universal stress protein family|PF07714:Protein tyrosine kinase	Usp
BraA07g042000.3C	0	0	0	0	0	0	0	0	0	0	0	0	--	--	--	--	--	BraA07g042000.3C	A07	28190697	28199351	-	4158	-	PF13249:Squalene-hopene cyclase N-terminal domain|PF13243:Squalene-hopene cyclase C-terminal domain|PF00582:Universal stress protein family	Usp
BraA09g024130.3C	0	0	0	0	0	0	0	0	0	0	0	0	--	--	--	--	--	BraA09g024130.3C	A09	16152335	16155261	+	699	-	PF00582:Universal stress protein family	Usp
BraA06g039160.3C	0	0	0	0	0	0	0	0	0	0	0	0	--	--	--	--	--	BraA06g039160.3C	A06	26094252	26095775	-	675	-	PF00582:Universal stress protein family	Usp
BraA10g011660.3C	8951	6972	5462	6520	7313	6527	705.569	683.142	573.491	613.279	623.288	587.695	6622.01	7122.73	-0.10531	0.399235	0.594729	BraA10g011660.3C	A10	9602489	9603589	-	447	-	PF00179:Ubiquitin-conjugating enzyme	UQ_con
BraA02g014670.3C	9197	6528	6044	6312	7663	6331	724.96	639.638	634.599	593.715	653.119	570.047	6595.21	7257.02	-0.138063	0.250548	0.43686	BraA02g014670.3C	A02	7597433	7598431	+	447	-	PF00179:Ubiquitin-conjugating enzyme	UQ_con
BraA03g014550.3C	3663	2848	2577	3566	3522	3451	288.739	279.058	270.576	335.422	300.181	310.73	3435.16	3043.26	0.174498	0.110257	0.245727	BraA03g014550.3C	A03	6436906	6437887	+	447	-	PF00179:Ubiquitin-conjugating enzyme	UQ_con
BraA09g043710.3C	2471	1788	1724	1928	2212	2009	197.428	177.578	183.477	183.817	191.094	183.353	1999.28	2000.07	-0.00088675	0.993639	0.996819	BraA09g043710.3C	A09	33765415	33766623	-	441	-	PF00179:Ubiquitin-conjugating enzyme	UQ_con
BraA02g035770.3C	2309	1950	1684	1577	1935	1522	188.328	197.703	182.954	153.485	170.647	141.8	1634.56	1996.09	-0.28815	0.0225035	0.0724498	BraA02g035770.3C	A02	24827089	24827931	+	432	-	PF00179:Ubiquitin-conjugating enzyme	UQ_con
BraA07g023070.3C	1576	1294	1337	1636	1890	1523	114.97	117.341	129.917	142.415	149.079	126.911	1641.11	1420.77	0.208502	0.108124	0.24246	BraA07g023070.3C	A07	18452197	18453752	-	483	-	PF00179:Ubiquitin-conjugating enzyme	UQ_con
BraA01g018790.3C	1760	1581	1238	1788	2285	1844	114.206	127.524	107.005	138.448	160.32	136.681	1920.13	1537.77	0.320455	0.0188959	0.0631071	BraA01g018790.3C	A01	10009997	10011026	-	543	-	PF00179:Ubiquitin-conjugating enzyme	UQ_con
BraA03g034200.3C	1280	916	788	1293	1332	1221	100.897	89.7531	82.7373	121.621	113.527	109.939	1252.65	992.387	0.334862	0.0138746	0.0492032	BraA03g034200.3C	A03	16913531	16914620	-	447	-	PF00179:Ubiquitin-conjugating enzyme	UQ_con
BraA07g034670.3C	1313	789	733	1055	1354	990	100.792	75.288	74.9504	96.6402	112.385	86.8097	1102.7	935.696	0.235957	0.187456	0.358594	BraA07g034670.3C	A07	24622597	24623423	-	459	-	PF00179:Ubiquitin-conjugating enzyme	UQ_con
BraA08g026590.3C	1498	1143	804	1061	1414	1232	110.654	104.952	79.108	93.5223	112.936	103.953	1202.41	1141.6	0.0742112	0.663682	0.806054	BraA08g026590.3C	A08	18925978	18927362	+	477	-	PF00179:Ubiquitin-conjugating enzyme	UQ_con
BraA04g006810.3C	1251	993	861	968	1027	951	99.9526	98.6216	91.632	92.2901	88.7223	86.7936	959.078	1039.3	-0.116465	0.333088	0.52903	BraA04g006810.3C	A04	4661259	4662129	+	441	-	PF00179:Ubiquitin-conjugating enzyme	UQ_con
BraA04g003040.3C	905	630	742	1039	1008	812	66.0202	57.1288	72.1007	90.4454	79.5086	67.6635	932.01	765.83	0.283325	0.0934357	0.217792	BraA04g003040.3C	A04	1880701	1882302	+	483	-	PF00179:Ubiquitin-conjugating enzyme	UQ_con
BraA04g004670.3C	1108	951	826	1035	996	831	77.4613	82.644	76.9187	86.3432	75.2887	66.3615	933.142	970.103	-0.0561857	0.703938	0.83274	BraA04g004670.3C	A04	2970531	2971630	-	504	-	PF00179:Ubiquitin-conjugating enzyme	UQ_con
BraA08g021270.3C	1103	891	828	1073	1201	999	69.6493	69.9367	69.6432	80.8507	81.9992	72.0571	1064.45	948.094	0.167057	0.178406	0.346155	BraA08g021270.3C	A08	16122319	16123190	-	558	-	PF00179:Ubiquitin-conjugating enzyme	UQ_con
BraA06g000010.3C	629	599	498	846	1115	796	49.5814	58.6922	52.2883	79.5758	95.0316	71.6723	893.987	582.834	0.61801	0.000174212	0.00118109	BraA06g000010.3C	A06	12374	13492	-	447	-	PF00179:Ubiquitin-conjugating enzyme	UQ_con
BraA03g015790.3C	1457	1132	1071	1076	1130	1049	88.6659	85.6307	86.8147	78.1361	74.3534	72.9193	1059.85	1227.72	-0.212403	0.063229	0.162508	BraA03g015790.3C	A03	7225788	7227103	+	579	-	PF00627:UBA/TS-N domain|PF00179:Ubiquitin-conjugating enzyme	UQ_con
BraA10g017170.3C	1140	770	766	934	1039	927	77.395	64.9808	69.2698	75.6655	76.2692	71.8883	943.337	892.014	0.0798124	0.548706	0.720276	BraA10g017170.3C	A10	13004263	13007136	-	519	-	PF00179:Ubiquitin-conjugating enzyme	UQ_con
BraA09g013680.3C	953	882	815	786	854	788	75.1209	86.4216	85.5722	73.9321	72.7865	70.9519	790.137	897.018	-0.182123	0.162762	0.324641	BraA09g013680.3C	A09	7991550	7992409	+	447	-	PF00179:Ubiquitin-conjugating enzyme	UQ_con
BraA09g058060.3C	676	517	492	739	725	682	51.5561	49.0129	49.9811	67.2544	59.7856	59.4139	699.534	564.83	0.307899	0.0234406	0.0748425	BraA09g058060.3C	A09	41238628	41239981	+	462	-	PF00179:Ubiquitin-conjugating enzyme	UQ_con
BraA09g048460.3C	503	390	453	772	726	641	36.6941	35.3654	44.0183	67.203	57.2651	53.4142	697.71	455.294	0.616641	0.000256874	0.00166382	BraA09g048460.3C	A09	36428525	36429885	-	483	-	PF00179:Ubiquitin-conjugating enzyme	UQ_con
BraA05g037590.3C	660	426	389	711	709	539	52.025	41.7411	40.8437	66.8775	60.4282	48.5318	638.284	488.629	0.383763	0.0398588	0.113645	BraA05g037590.3C	A05	25875084	25876028	-	447	-	PF00179:Ubiquitin-conjugating enzyme	UQ_con
BraA04g013920.3C	1368	1246	949	887	1117	958	85.9209	97.2784	79.3937	66.4782	75.8562	68.7303	961.553	1196.3	-0.315007	0.0253694	0.0798017	BraA04g013920.3C	A04	10835591	10837118	-	561	-	PF00179:Ubiquitin-conjugating enzyme	UQ_con
BraA09g039910.3C	951	761	549	740	799	777	71.1435	70.7661	54.7059	66.0585	64.6289	66.3966	753.819	752.027	0.00227916	0.988307	0.99437	BraA09g039910.3C	A09	31214892	31216053	+	471	-	PF00179:Ubiquitin-conjugating enzyme	UQ_con
BraA02g024910.3C	538	419	346	684	665	557	41.0314	39.7222	35.1493	62.249	54.8379	48.5242	621.336	434.842	0.513534	0.00176008	0.00881126	BraA02g024910.3C	A02	14885654	14886932	+	462	-	PF00179:Ubiquitin-conjugating enzyme	UQ_con
BraA05g015890.3C	1170	914	844	961	1019	972	59.7465	58.0174	57.4085	58.5588	56.2634	56.6973	961.076	981.544	-0.0308114	0.790429	0.885555	BraA05g015890.3C	A05	9408968	9410902	-	690	-	PF00179:Ubiquitin-conjugating enzyme	UQ_con
BraA04g000770.3C	668	487	492	671	703	637	48.731	44.1614	47.808	58.4109	55.4509	53.0809	654.801	551.871	0.246153	0.0699392	0.175266	BraA04g000770.3C	A04	470053	471365	+	483	-	PF00179:Ubiquitin-conjugating enzyme	UQ_con
BraA09g011490.3C	682	574	585	741	811	687	43.2979	45.2981	49.4704	56.1363	55.671	49.8206	728.458	622.266	0.228298	0.101815	0.232361	BraA09g011490.3C	A09	6696713	6697591	-	555	-	PF00179:Ubiquitin-conjugating enzyme	UQ_con
BraA01g002330.3C	336	312	220	637	410	353	24.3601	28.1177	21.2456	55.1089	32.1402	29.2337	459.72	290.962	0.659077	0.0128496	0.0462253	BraA01g002330.3C	A01	1140316	1141244	-	486	-	PF00179:Ubiquitin-conjugating enzyme	UQ_con
BraA09g019580.3C	483	392	383	664	797	634	32.2321	32.5172	34.0445	52.8752	57.5076	48.3282	680.513	423.603	0.684639	2.40665e-06	2.55295e-05	BraA09g019580.3C	A09	12598700	12599894	-	528	-	PF00179:Ubiquitin-conjugating enzyme	UQ_con
BraA08g019230.3C	377	260	244	577	573	529	28.0245	24.0246	24.1598	51.1818	46.055	44.9183	547.187	293.346	0.896998	1.86866e-08	2.9709e-07	BraA08g019230.3C	A08	15003041	15004911	+	474	-	PF00179:Ubiquitin-conjugating enzyme	UQ_con
BraA06g010570.3C	699	484	402	542	767	912	53.6587	46.1843	41.1051	49.6483	63.6625	79.9701	720.438	525.372	0.454614	0.0303889	0.092397	BraA06g010570.3C	A06	5736052	5736865	-	459	-	PF00179:Ubiquitin-conjugating enzyme	UQ_con
BraA05g020820.3C	572	430	387	565	755	556	41.4701	38.752	37.3729	48.8799	59.185	46.0452	608.222	464.109	0.389715	0.0161691	0.0557049	BraA05g020820.3C	A05	13816256	13817790	-	486	-	PF00179:Ubiquitin-conjugating enzyme	UQ_con
BraA06g032910.3C	537	385	428	549	582	437	39.9183	35.5749	42.3787	48.6981	46.7784	37.1064	510.342	453.716	0.169738	0.328346	0.523996	BraA06g032910.3C	A06	22541319	22542135	+	474	-	PF00179:Ubiquitin-conjugating enzyme	UQ_con
BraA09g046200.3C	495	376	348	545	554	493	34.6059	32.6752	32.4064	45.4657	41.8774	39.3697	518.616	408.006	0.345056	0.0187676	0.0628245	BraA09g046200.3C	A09	35161312	35162480	+	504	-	PF00179:Ubiquitin-conjugating enzyme	UQ_con
BraA07g041940.3C	305	285	265	447	490	394	23.2613	27.0187	26.9207	40.6803	40.4068	34.3242	432.997	289.64	0.581978	0.000572367	0.00334337	BraA07g041940.3C	A07	28167388	28168950	+	462	-	PF00179:Ubiquitin-conjugating enzyme	UQ_con
BraA05g033560.3C	725	526	556	531	659	490	46.278	41.7357	47.2735	40.4458	45.4828	35.7275	545.341	606.445	-0.152982	0.33142	0.527334	BraA05g033560.3C	A05	24119011	24120187	+	552	-	PF00179:Ubiquitin-conjugating enzyme	UQ_con
BraA04g031930.3C	782	630	559	538	579	503	48.3401	48.4091	46.0277	39.6849	38.6994	35.5172	527.229	660.888	-0.326366	0.01543	0.0537023	BraA04g031930.3C	A04	21537597	21538718	-	570	-	PF00179:Ubiquitin-conjugating enzyme	UQ_con
BraA09g059400.3C	488	434	318	430	480	435	37.4613	41.4132	32.516	39.3889	39.8409	38.1436	437.5	415.198	0.0748273	0.64086	0.789391	BraA09g059400.3C	A09	41894339	41895101	+	459	-	PF00179:Ubiquitin-conjugating enzyme	UQ_con
BraA06g013080.3C	839	772	621	670	748	707	41.2305	47.1585	40.6495	39.2893	39.7451	39.6868	691.261	751.334	-0.119967	0.371988	0.568506	BraA06g013080.3C	A06	6914817	6916547	-	717	-	PF00179:Ubiquitin-conjugating enzyme	UQ_con
BraA06g039660.3C	316	263	259	406	386	313	24.2577	25.096	26.4831	37.1905	32.0387	27.4459	360.348	282.675	0.350688	0.0555555	0.147048	BraA06g039660.3C	A06	26379006	26379905	-	459	-	PF00179:Ubiquitin-conjugating enzyme	UQ_con
BraA05g027210.3C	493	459	405	473	513	514	31.8148	36.8198	34.8133	36.4239	35.7953	37.8893	488.212	458.68	0.0911298	0.530543	0.705948	BraA05g027210.3C	A05	20418080	20419396	+	546	-	PF00179:Ubiquitin-conjugating enzyme	UQ_con
BraA01g033200.3C	410	282	281	454	572	480	26.4586	22.6213	24.1544	34.9608	39.9121	35.383	488.865	324.715	0.589167	0.000208694	0.0013823	BraA01g033200.3C	A01	22726344	22727678	+	546	-	PF00179:Ubiquitin-conjugating enzyme	UQ_con
BraA08g030240.3C	582	418	369	526	523	403	32.3963	28.9224	27.3593	34.9382	31.4774	25.624	473.122	455.842	0.0522831	0.769109	0.873565	BraA08g030240.3C	A08	20580954	20582339	+	633	-	PF00179:Ubiquitin-conjugating enzyme	UQ_con
BraA07g004210.3C	7947	6512	5700	4100	4734	4605	56.1262	57.1692	53.6221	34.5532	36.1506	37.1502	4369.63	6762.55	-0.630069	4.91651e-10	1.0286e-08	BraA07g004210.3C	A07	3220943	3230568	+	4989	-	PF15519:linker between RRM2 and RRM3 domains in RBM39 protein|PF00179:Ubiquitin-conjugating enzyme|PF00076:RNA recognition motif. (a.k.a. RRM, RBD, or RNP domain)	UQ_con
BraA07g039000.3C	553	438	397	397	539	453	40.0926	39.4729	38.3386	34.3457	42.2526	37.5152	450.369	465.329	-0.0468842	0.760497	0.868677	BraA07g039000.3C	A07	26738122	26739759	+	486	-	PF00179:Ubiquitin-conjugating enzyme	UQ_con
BraA05g019010.3C	384	313	438	431	342	345	25.6255	25.964	38.9334	34.3211	24.677	26.2985	365.73	388.139	-0.0846176	0.715023	0.83992	BraA05g019010.3C	A05	11930014	11931099	+	528	-	PF00179:Ubiquitin-conjugating enzyme	UQ_con
BraA01g002010.3C	443	337	330	429	469	473	27.9734	26.4519	27.7563	32.3252	32.0213	34.1171	446.175	372.395	0.260432	0.0711581	0.177519	BraA01g002010.3C	A01	1007776	1008678	+	558	-	PF00179:Ubiquitin-conjugating enzyme	UQ_con
BraA06g003240.3C	266	184	233	380	272	383	17.1658	14.76	20.0284	29.2623	18.9792	28.2327	339.08	230.361	0.557707	0.0164852	0.0565537	BraA06g003240.3C	A06	1880629	1881775	+	546	-	PF00179:Ubiquitin-conjugating enzyme	UQ_con
BraA09g057850.3C	596	552	396	482	595	486	29.6612	34.1482	26.2509	28.6241	32.0173	27.6279	507.502	517.799	-0.0290232	0.860886	0.926423	BraA09g057850.3C	A09	41135350	41137196	+	708	-	PF00179:Ubiquitin-conjugating enzyme	UQ_con
BraA10g028050.3C	697	484	565	494	451	466	32.8767	28.3783	35.4985	27.8051	23.0015	25.1079	460.512	586.925	-0.350276	0.0321326	0.0963825	BraA10g028050.3C	A10	18270715	18271871	-	747	-	PF00179:Ubiquitin-conjugating enzyme	UQ_con
BraA09g005810.3C	307	262	229	302	302	273	22.6775	24.0572	22.532	26.6199	24.1207	23.0351	285.777	268.311	0.090776	0.589225	0.751251	BraA09g005810.3C	A09	3385265	3386065	-	477	-	PF00179:Ubiquitin-conjugating enzyme	UQ_con
BraA07g022030.3C	358	262	257	304	345	266	25.0281	22.7684	23.9323	25.3607	26.0789	21.2421	297.475	293.575	0.0184504	0.915588	0.956245	BraA07g022030.3C	A07	17853154	17854004	+	504	-	PF00179:Ubiquitin-conjugating enzyme	UQ_con
BraA07g014230.3C	256	192	178	222	300	248	24.2478	22.6058	22.4574	25.0916	30.7241	26.8321	249.672	209.382	0.253531	0.170753	0.335424	BraA07g014230.3C	A07	12999286	13000160	+	372	-	PF00179:Ubiquitin-conjugating enzyme	UQ_con
BraA03g024030.3C	525	355	284	383	493	419	28.4154	23.8841	20.4748	24.7364	28.8514	25.9047	420.244	384.728	0.125297	0.494156	0.675477	BraA03g024030.3C	A03	11838332	11839458	-	651	-	PF00179:Ubiquitin-conjugating enzyme	UQ_con
BraA03g001920.3C	717	685	601	540	615	678	26.3162	31.2522	29.3823	23.6505	24.4065	28.4252	596.248	677.859	-0.184171	0.229532	0.411532	BraA03g001920.3C	A03	868686	871121	-	960	-	PF00179:Ubiquitin-conjugating enzyme	UQ_con
BraA03g060230.3C	1581	1228	1128	1261	1306	1381	22.3722	21.6003	21.2614	21.2929	19.9823	22.3223	1285.98	1319.07	-0.0370597	0.751851	0.86335	BraA03g060230.3C	A03	32030982	32034439	-	2490	-	PF00179:Ubiquitin-conjugating enzyme	UQ_con
BraA02g019960.3C	289	226	159	216	283	272	21.2145	20.6219	15.5467	18.9204	22.4619	22.8073	250.208	223.676	0.159652	0.441333	0.632382	BraA02g019960.3C	A02	11497458	11498766	+	480	-	PF00179:Ubiquitin-conjugating enzyme	UQ_con
BraA10g014010.3C	207	172	156	201	178	174	16.3169	16.8532	16.3795	18.9063	15.171	15.6671	180.57	179.863	0.00486478	0.980678	0.990294	BraA10g014010.3C	A10	11313333	11314283	+	447	-	PF00179:Ubiquitin-conjugating enzyme	UQ_con
BraA02g013000.3C	521	430	347	398	531	489	20.3972	20.9261	18.0955	18.5934	22.4777	21.8681	460.002	434.271	0.0827804	0.606602	0.764008	BraA02g013000.3C	A02	6584850	6587470	-	900	-	PF00179:Ubiquitin-conjugating enzyme	UQ_con
BraA04g024250.3C	2127	1919	1328	1117	1716	1799	28.8472	32.3517	23.9906	18.0772	25.164	27.87	1500.28	1797.3	-0.260588	0.183509	0.353075	BraA04g024250.3C	A04	17657466	17660619	-	2598	-	PF00179:Ubiquitin-conjugating enzyme	UQ_con
BraA03g013120.3C	251	209	172	165	325	229	19.7853	20.4786	18.0594	15.5201	27.6998	20.6193	231.734	211.711	0.13121	0.59713	0.757061	BraA03g013120.3C	A03	5711917	5713099	-	447	-	PF00179:Ubiquitin-conjugating enzyme	UQ_con
BraA01g020570.3C	123	164	131	311	394	305	4.73652	7.85026	6.71943	14.2908	16.405	13.416	327.772	143.454	1.19715	3.70574e-07	4.64377e-06	BraA01g020570.3C	A01	11081496	11083258	+	915	-	PF00179:Ubiquitin-conjugating enzyme	UQ_con
BraA07g026500.3C	196	123	141	110	160	161	20.0176	15.6152	19.1815	13.4058	17.6686	18.7825	139.681	153.571	-0.137048	0.569757	0.736578	BraA07g026500.3C	A07	20163791	20165280	-	345	-	PF00179:Ubiquitin-conjugating enzyme	UQ_con
BraA01g035590.3C	437	385	204	285	484	378	16.6103	18.1904	10.3284	12.9266	19.8914	16.4119	370.598	339.728	0.124694	0.629441	0.781316	BraA01g035590.3C	A01	24360931	24362610	-	927	-	PF00179:Ubiquitin-conjugating enzyme	UQ_con
BraA02g043760.3C	70	107	69	139	113	94	5.44472	10.3454	7.1488	12.9013	9.50344	8.35171	113.144	84.3852	0.426269	0.196594	0.370349	BraA02g043760.3C	A02	30274615	30275563	+	453	-	PF00179:Ubiquitin-conjugating enzyme	UQ_con
BraA02g011090.3C	249	192	212	149	187	166	17.1024	16.3925	19.3955	12.212	13.8875	13.0238	162.985	220.338	-0.433193	0.0259931	0.0814478	BraA02g011090.3C	A02	5412512	5413525	+	513	-	PF00179:Ubiquitin-conjugating enzyme	UQ_con
BraA08g029340.3C	253	255	173	161	191	274	12.5911	15.775	11.4682	9.56117	10.2778	15.5762	203.619	229.026	-0.169537	0.508215	0.687372	BraA08g029340.3C	A08	20232146	20234095	+	708	-	PF00179:Ubiquitin-conjugating enzyme	UQ_con
BraA06g001610.3C	201	262	146	324	406	350	4.74047	7.6809	4.58654	9.11827	10.3532	9.42894	350.631	206.346	0.766218	0.00137935	0.00714483	BraA06g001610.3C	A06	988337	990477	+	1494	-	PF00179:Ubiquitin-conjugating enzyme	UQ_con
BraA07g004380.3C	20	16	16	102	126	61	1.29779	1.29057	1.38294	7.89803	8.84039	4.52143	93.7465	17.5117	2.42228	3.6259e-09	6.53611e-08	BraA07g004380.3C	A07	3329495	3331603	-	543	-	PF00179:Ubiquitin-conjugating enzyme	UQ_con
BraA05g031760.3C	117	98	82	289	235	233	2.49395	2.59666	2.32822	7.35095	5.41621	5.67321	247.535	99.5871	1.312	5.82254e-09	1.01546e-07	BraA05g031760.3C	A05	23163720	23166288	-	1653	-	PF00179:Ubiquitin-conjugating enzyme	UQ_con
BraA09g023630.3C	71	72	47	73	86	69	5.79095	7.29979	5.10619	7.10489	7.5843	6.42852	74.0842	63.8376	0.21492	0.474071	0.659167	BraA09g023630.3C	A09	15803895	15804777	+	432	-	PF00179:Ubiquitin-conjugating enzyme	UQ_con
BraA07g020500.3C	96	47	36	67	92	101	6.63249	4.03635	3.31295	5.52361	6.87256	7.97071	84.3509	57.9066	0.533717	0.138467	0.290325	BraA07g020500.3C	A07	17002384	17003685	-	510	-	PF00179:Ubiquitin-conjugating enzyme	UQ_con
BraA03g043320.3C	46	32	26	49	71	34	3.62598	3.13548	2.72991	4.609	6.05134	3.06138	49.8094	34.4534	0.528598	0.197127	0.370986	BraA03g043320.3C	A03	21820944	21821739	+	447	-	PF00179:Ubiquitin-conjugating enzyme	UQ_con
BraA01g036730.3C	195	172	136	186	283	212	3.8299	4.19921	3.55794	4.35922	6.00987	4.75619	220.354	168.807	0.385176	0.0743599	0.183546	BraA01g036730.3C	A01	25024651	25027238	-	1794	-	PF00179:Ubiquitin-conjugating enzyme	UQ_con
BraA03g043410.3C	363	321	339	324	316	373	3.42171	3.76121	4.2564	3.64438	3.22069	4.0162	330.304	347.244	-0.0707219	0.69387	0.826379	BraA03g043410.3C	A03	21886027	21892717	-	3738	-	PF00179:Ubiquitin-conjugating enzyme|PF15519:linker between RRM2 and RRM3 domains in RBM39 protein	UQ_con
BraA10g003720.3C	46	15	23	36	42	54	3.60181	1.45996	2.39882	3.36363	3.5558	4.82977	42.9355	27.2634	0.644771	0.166156	0.329274	BraA10g003720.3C	A10	1958263	1959252	+	450	-	PF00179:Ubiquitin-conjugating enzyme	UQ_con
BraA03g041200.3C	211	153	110	126	137	159	3.81262	3.43652	2.64753	2.71678	2.67662	3.28177	137.375	156.718	-0.19368	0.421265	0.614985	BraA03g041200.3C	A03	20644371	20647480	-	1950	-	PF00179:Ubiquitin-conjugating enzyme	UQ_con
BraA08g001880.3C	33	60	27	63	44	46	0.83173	1.87977	0.90644	1.89475	1.19907	1.32433	50.1583	41.0737	0.29057	0.515889	0.69337	BraA08g001880.3C	A08	1338286	1340631	+	1398	-	PF00179:Ubiquitin-conjugating enzyme	UQ_con
BraA05g017420.3C	86	85	78	33	79	44	3.06083	3.7605	3.69779	1.40151	3.04013	1.78881	50.0899	84.5686	-0.750045	0.0409323	0.1161	BraA05g017420.3C	A05	10502224	10503538	+	990	-	PF00179:Ubiquitin-conjugating enzyme	UQ_con
BraA05g017450.3C	29	25	22	35	26	28	0.828725	0.888052	0.837418	1.1935	0.803362	0.913988	29.1459	25.5748	0.186863	0.671429	0.811725	BraA05g017450.3C	A05	10521374	10523153	+	1233	-	PF00179:Ubiquitin-conjugating enzyme	UQ_con
BraA03g017350.3C	13	2	7	11	7	7	0.843566	0.161321	0.605035	0.851748	0.491133	0.518852	8.20942	7.09904	0.19393	0.828252	0.908283	BraA03g017350.3C	A03	8056545	8057190	-	543	-	PF00179:Ubiquitin-conjugating enzyme	UQ_con
BraA03g060010.3C	11	22	3	7	7	11	0.807471	2.00744	0.293334	0.613162	0.555594	0.922353	8.15104	12.1158	-0.572915	0.506065	0.685597	BraA03g060010.3C	A03	31933087	31933949	+	480	-	PF00179:Ubiquitin-conjugating enzyme	UQ_con
BraA09g014570.3C	66	38	36	35	29	33	0.482372	0.34523	0.350468	0.305245	0.229172	0.2755	31.7083	46.1215	-0.548072	0.15766	0.317325	BraA09g014570.3C	A09	8512356	8519449	-	4821	-	PF03108:MuDR family transposase|PF04434:SWIM zinc finger|PF00179:Ubiquitin-conjugating enzyme|PF10551:MULE transposase domain	UQ_con
BraA08g002950.3C	6	0	0	1	1	4	0.546281	0	0	0.108644	0.0984441	0.416001	1.9582	1.71681	0.144908	0.943232	0.971228	BraA08g002950.3C	A08	2198718	2199371	+	387	-	PF00179:Ubiquitin-conjugating enzyme	UQ_con
BraA01g040990.3C	0	1	0	1	0	0	0	0.0895679	0	0.0859824	0	0	0.341439	0.355678	-0.0559664	0.989057	1	BraA01g040990.3C	A01	27540848	27542002	+	489	-	PF00179:Ubiquitin-conjugating enzyme	UQ_con
BraA03g060280.3C	1	1	0	1	0	0	0.0624736	0.0776573	0	0.0745485	0	0	0.341439	0.641812	-0.888231	0.793272	1	BraA03g060280.3C	A03	32092912	32093809	-	564	-	PF00179:Ubiquitin-conjugating enzyme	UQ_con
BraA05g021730.3C	0	0	0	0	0	0	0	0	0	0	0	0	--	--	--	--	--	BraA05g021730.3C	A05	15458368	15459349	-	453	-	PF00179:Ubiquitin-conjugating enzyme	UQ_con
BraA05g020350.3C	0	0	0	0	0	0	0	0	0	0	0	0	--	--	--	--	--	BraA05g020350.3C	A05	13272554	13273498	+	432	-	PF00179:Ubiquitin-conjugating enzyme	UQ_con
BraA03g036890.3C	0	0	0	0	0	8	0	0	0	0	0	0.191658	2.61475	0	3.80688	0.268187	0.456949	BraA03g036890.3C	A03	18238238	18240693	+	1680	-	PF00179:Ubiquitin-conjugating enzyme	UQ_con
BraA08g030250.3C	0	0	0	0	0	0	0	0	0	0	0	0	--	--	--	--	--	BraA08g030250.3C	A08	20583583	20584399	+	459	-	PF00179:Ubiquitin-conjugating enzyme	UQ_con
BraA05g021720.3C	0	0	0	0	0	0	0	0	0	0	0	0	--	--	--	--	--	BraA05g021720.3C	A05	15453221	15454164	-	414	-	PF00179:Ubiquitin-conjugating enzyme	UQ_con
BraA05g017410.3C	0	0	0	0	0	0	0	0	0	0	0	0	--	--	--	--	--	BraA05g017410.3C	A05	10486525	10488192	+	978	-	PF00179:Ubiquitin-conjugating enzyme	UQ_con
BraA05g021700.3C	0	0	0	0	0	0	0	0	0	0	0	0	--	--	--	--	--	BraA05g021700.3C	A05	15444460	15445353	-	336	-	PF00179:Ubiquitin-conjugating enzyme	UQ_con
BraA10g007240.3C	0	0	0	0	0	0	0	0	0	0	0	0	--	--	--	--	--	BraA10g007240.3C	A10	4359690	4361252	-	369	-	PF00179:Ubiquitin-conjugating enzyme	UQ_con
BraA09g055640.3C	1079	958	844	1037	1255	960	29.7486	32.8319	30.9952	34.1166	37.4122	30.2333	1056.12	971.156	0.121489	0.384297	0.580665	BraA09g055640.3C	A09	40077572	40080561	-	1278	-	PF03152:Ubiquitin fusion degradation protein UFD1	UFD1
BraA04g015590.3C	574	519	426	469	471	515	20.9368	23.5316	20.6974	20.4133	18.5757	21.4573	474.179	511.201	-0.108513	0.46986	0.655715	BraA04g015590.3C	A04	11917757	11919496	+	966	-	PF03152:Ubiquitin fusion degradation protein UFD1	UFD1
BraA08g011200.3C	431	358	327	427	465	380	9.02337	9.31666	9.11898	10.6675	10.5262	9.08751	413.858	375.287	0.141327	0.360253	0.557053	BraA08g011200.3C	A08	9815657	9817661	+	1683	-	PF03152:Ubiquitin fusion degradation protein UFD1	UFD1
BraA04g020790.3C	87	61	54	84	114	118	3.30685	2.88212	2.73399	3.80994	4.68518	5.12328	102.518	67.1713	0.607062	0.0284593	0.0877339	BraA04g020790.3C	A04	15643321	15644871	+	927	-	PF03152:Ubiquitin fusion degradation protein UFD1	UFD1
BraA07g005400.3C	661	747	235	3580	3771	2957	16.0072	22.4864	7.58032	103.452	98.7403	81.7963	3355.51	544.393	2.62319	8.55289e-18	5.67575e-16	BraA07g005400.3C	A07	4221016	4222628	-	1455	-	PF00201:UDP-glucoronosyl and UDP-glucosyl transferase	UDPGT
BraA08g034260.3C	1587	2148	1065	2643	3124	2487	41.0559	69.0746	36.6991	81.5902	87.3846	73.4927	2681.8	1624	0.723779	0.00172575	0.00866132	BraA08g034260.3C	A08	22292856	22294546	+	1362	-	PF00201:UDP-glucoronosyl and UDP-glucosyl transferase	UDPGT
BraA01g004150.3C	827	1290	725	2185	2419	2064	19.583	37.9707	22.8674	61.74	61.9347	55.828	2169.05	971.78	1.15893	6.93761e-07	8.26197e-06	BraA01g004150.3C	A01	2010671	2012292	+	1488	-	PF00201:UDP-glucoronosyl and UDP-glucosyl transferase	UDPGT
BraA09g039260.3C	750	590	590	1604	1712	1750	20.1574	19.7111	21.1218	51.4422	49.751	53.7256	1649.31	649.32	1.34513	9.66212e-30	1.69914e-27	BraA09g039260.3C	A09	30809202	30810674	+	1311	-	PF00201:UDP-glucoronosyl and UDP-glucosyl transferase	UDPGT
BraA01g021380.3C	1360	1474	1018	1720	2589	1680	33.0026	44.4623	32.9051	49.8058	67.9307	46.5681	1937.36	1301.41	0.574349	0.00359046	0.0161369	BraA01g021380.3C	A01	11695686	11697137	-	1452	-	PF00201:UDP-glucoronosyl and UDP-glucosyl transferase	UDPGT
BraA05g030620.3C	377	396	297	394	430	353	34.0606	44.4725	35.7416	42.4766	42.0054	36.4297	382.937	361.918	0.0824439	0.64726	0.793907	BraA05g030620.3C	A05	22489834	22490223	+	390	-	PF00201:UDP-glucoronosyl and UDP-glucosyl transferase	UDPGT
BraA08g016150.3C	877	937	743	1300	1058	936	21.2818	28.2641	24.0162	37.6439	27.76	25.9451	1077.12	867.393	0.312715	0.104284	0.236422	BraA08g016150.3C	A08	13189287	13190738	+	1452	-	PF00201:UDP-glucoronosyl and UDP-glucosyl transferase	UDPGT
BraA05g008410.3C	767	1406	600	1115	1260	980	18.7676	42.7646	19.5556	32.556	33.3356	27.3911	1090.83	948.228	0.20249	0.4883	0.671065	BraA05g008410.3C	A05	4339304	4341002	-	1440	-	PF00201:UDP-glucoronosyl and UDP-glucosyl transferase	UDPGT
BraA05g035550.3C	393	313	343	2926	2389	1605	3.65174	3.61524	4.2453	32.4432	24.0021	17.0354	2262.75	354.507	2.67473	2.03727e-31	3.93217e-29	BraA05g035550.3C	A05	25013556	25020299	-	3792	-	PF00201:UDP-glucoronosyl and UDP-glucosyl transferase	UDPGT
BraA08g016140.3C	53	99	28	1078	1222	1007	1.26779	2.9437	0.89215	30.7705	31.606	27.5152	1075.27	61.049	4.14034	6.15019e-36	1.50913e-33	BraA08g016140.3C	A08	13186218	13187931	+	1473	-	PF00201:UDP-glucoronosyl and UDP-glucosyl transferase	UDPGT
BraA02g026690.3C	821	856	612	997	1570	1176	19.9641	25.8742	19.8228	28.9298	41.2793	32.6651	1210.51	772.631	0.648314	0.000595294	0.00346387	BraA02g026690.3C	A02	16023061	16024509	-	1449	-	PF00201:UDP-glucoronosyl and UDP-glucosyl transferase	UDPGT
BraA01g032130.3C	675	644	770	910	683	723	15.9195	18.8798	24.1893	25.61	17.4169	19.4775	758.326	715.67	0.0843268	0.694364	0.826687	BraA01g032130.3C	A01	21921546	21923039	-	1494	-	PF00201:UDP-glucoronosyl and UDP-glucosyl transferase	UDPGT
BraA05g025380.3C	583	822	424	881	872	977	14.0315	24.5919	13.5927	25.3019	22.6922	26.8596	889.916	620.784	0.519956	0.0294716	0.0901434	BraA05g025380.3C	A05	19073452	19074915	-	1464	-	PF00201:UDP-glucoronosyl and UDP-glucosyl transferase	UDPGT
BraA04g020090.3C	832	785	625	822	852	823	20.3157	23.8267	20.3281	23.951	22.4944	22.9551	813.25	755.48	0.106523	0.437041	0.628852	BraA04g020090.3C	A04	15104385	15106641	-	1443	-	PF00201:UDP-glucoronosyl and UDP-glucosyl transferase	UDPGT
BraA10g028660.3C	1126	709	855	667	718	577	33.1451	25.9426	33.5239	23.4288	22.8524	19.4011	638.466	900.233	-0.495961	0.00283997	0.0132787	BraA10g028660.3C	A10	18488229	18489827	+	1197	-	PF00201:UDP-glucoronosyl and UDP-glucosyl transferase	UDPGT
BraA10g028630.3C	3181	2179	1622	723	1721	1287	82.4745	70.2262	56.0162	22.3685	48.2461	38.1158	1199.96	2303.42	-0.940745	0.00032633	0.00205239	BraA10g028630.3C	A10	18478139	18480645	+	1359	-	PF00201:UDP-glucoronosyl and UDP-glucosyl transferase	UDPGT
BraA04g022880.3C	1752	1337	1108	720	920	693	45.0269	42.7125	37.9302	22.0807	25.5653	20.3442	756.971	1399.15	-0.886428	2.98156e-09	5.46487e-08	BraA04g022880.3C	A04	16881920	16884091	+	1371	-	PF00201:UDP-glucoronosyl and UDP-glucosyl transferase	UDPGT
BraA03g040000.3C	859	1216	605	762	972	835	20.6319	36.3049	19.3556	21.8395	25.2428	22.9088	833.811	908.88	-0.124004	0.60842	0.765155	BraA03g040000.3C	A03	19853914	19855380	+	1467	-	PF00201:UDP-glucoronosyl and UDP-glucosyl transferase	UDPGT
BraA05g038600.3C	1536	1148	1141	984	1202	1126	28.013	26.0253	27.7179	21.4144	23.7027	23.4572	1075.88	1282.69	-0.253626	0.0354832	0.103747	BraA05g038600.3C	A05	26335751	26339271	+	1932	-	PF03033:Glycosyltransferase family 28 N-terminal domain|PF00201:UDP-glucoronosyl and UDP-glucosyl transferase	UDPGT
BraA02g006790.3C	1063	887	737	662	654	572	27.1412	28.1518	25.0652	20.1696	18.0551	16.6826	615.324	900.543	-0.550004	0.000113659	0.000807033	BraA02g006790.3C	A02	3225910	3227464	-	1380	-	PF00201:UDP-glucoronosyl and UDP-glucosyl transferase	UDPGT
BraA07g022140.3C	1254	1127	899	758	789	599	26.7301	29.8616	25.5252	19.2803	18.1846	14.5848	698.693	1102.3	-0.657878	3.78017e-05	0.000302089	BraA07g022140.3C	A07	17921122	17925577	+	1653	-	PF04788:Protein of unknown function (DUF620)|PF00201:UDP-glucoronosyl and UDP-glucosyl transferase	UDPGT
BraA09g040610.3C	697	645	581	656	766	661	16.9138	19.456	18.7798	18.9957	20.0985	18.3223	677.015	650.287	0.059269	0.666354	0.808277	BraA09g040610.3C	A09	31708033	31710622	+	1452	-	PF00201:UDP-glucoronosyl and UDP-glucosyl transferase	UDPGT
BraA05g008390.3C	405	756	354	653	601	460	9.80771	22.7573	11.4189	18.8698	15.7366	12.7245	559.247	519.698	0.10642	0.727777	0.848197	BraA05g008390.3C	A05	4322367	4324041	-	1455	-	PF00201:UDP-glucoronosyl and UDP-glucosyl transferase	UDPGT
BraA03g040010.3C	358	626	246	606	930	741	8.79649	19.1199	8.05135	17.7681	24.7078	20.7977	736.829	418.849	0.815557	0.00854	0.0330511	BraA03g040010.3C	A03	19855992	19857425	+	1434	-	PF00201:UDP-glucoronosyl and UDP-glucosyl transferase	UDPGT
BraA05g012890.3C	538	151	242	552	683	722	13.8268	4.82393	8.28439	16.9286	18.9795	21.1956	635.764	299.882	1.08157	0.000674908	0.00386391	BraA05g012890.3C	A05	7043552	7046058	-	1371	-	PF00201:UDP-glucoronosyl and UDP-glucosyl transferase	UDPGT
BraA05g025550.3C	1226	1344	787	562	719	653	28.9145	39.4013	24.7233	15.8163	18.3349	17.5917	627.764	1128.78	-0.846306	1.6269e-05	0.00014226	BraA05g025550.3C	A05	19259289	19260782	-	1494	-	PF00201:UDP-glucoronosyl and UDP-glucosyl transferase	UDPGT
BraA06g020210.3C	1102	769	652	483	559	690	29.151	25.2862	22.9734	15.2462	15.9885	20.8493	563.382	837.336	-0.572522	0.00158357	0.00804418	BraA06g020210.3C	A06	11637202	11638608	+	1332	-	PF00201:UDP-glucoronosyl and UDP-glucosyl transferase	UDPGT
BraA07g014710.3C	163	219	147	504	807	711	3.89906	6.51183	4.68379	14.3862	20.8724	19.4273	654.143	180.56	1.86005	8.63222e-15	3.74798e-13	BraA07g014710.3C	A07	13385901	13390074	+	1473	-	PF00201:UDP-glucoronosyl and UDP-glucosyl transferase	UDPGT
BraA04g026090.3C	422	553	393	468	420	484	10.568	17.2144	13.1093	13.9852	11.3725	13.8451	447.927	467.224	-0.0598018	0.781179	0.880141	BraA04g026090.3C	A04	18620610	18622016	-	1407	-	PF00201:UDP-glucoronosyl and UDP-glucosyl transferase	UDPGT
BraA08g016160.3C	54	47	37	417	477	402	1.3104	1.41773	1.19596	12.075	12.5156	11.1431	421.347	46.2701	3.1854	1.3105e-50	6.80043e-48	BraA08g016160.3C	A08	13191641	13193175	+	1452	-	PF00201:UDP-glucoronosyl and UDP-glucosyl transferase	UDPGT
BraA05g008530.3C	375	392	244	428	437	494	8.86195	11.5152	7.68059	12.0694	11.1662	13.3351	442.797	339.723	0.38202	0.0555697	0.147074	BraA05g008530.3C	A05	4438306	4439796	+	1491	-	PF00201:UDP-glucoronosyl and UDP-glucosyl transferase	UDPGT
BraA03g023090.3C	478	739	323	364	613	375	12.5036	24.0291	11.2543	11.3619	17.3378	11.2049	436.502	522.724	-0.259385	0.395042	0.590734	BraA03g023090.3C	A03	11097430	11098873	+	1347	-	PF00201:UDP-glucoronosyl and UDP-glucosyl transferase	UDPGT
BraA03g016920.3C	504	416	456	360	387	440	12.9814	13.3189	15.6445	11.0646	10.7777	12.9453	386.461	465.971	-0.268787	0.10881	0.243448	BraA03g016920.3C	A03	7854477	7856507	+	1368	-	PF00201:UDP-glucoronosyl and UDP-glucosyl transferase	UDPGT
BraA03g046150.3C	85	168	32	294	503	320	2.54675	6.25696	1.2771	10.5113	16.2953	10.9519	360.593	96.2716	1.90554	2.02725e-05	0.000173013	BraA03g046150.3C	A03	23341266	23342441	+	1176	-	PF00201:UDP-glucoronosyl and UDP-glucosyl transferase	UDPGT
BraA10g005910.3C	151	167	108	350	309	263	3.71025	5.10069	3.53474	10.2621	8.20938	7.38163	301.063	143.767	1.06671	6.12491e-06	5.89832e-05	BraA10g005910.3C	A10	3179522	3180955	+	1434	-	PF00201:UDP-glucoronosyl and UDP-glucosyl transferase	UDPGT
BraA05g003870.3C	217	71	127	310	333	312	5.94096	2.41625	4.63135	10.1275	9.85749	9.75712	310.846	135.748	1.19138	7.3633e-05	0.000549065	BraA05g003870.3C	A05	2014097	2015519	+	1287	-	PF00201:UDP-glucoronosyl and UDP-glucosyl transferase	UDPGT
BraA05g014480.3C	422	369	363	305	374	352	10.6133	11.5359	12.1605	9.15335	10.1703	10.1123	334.897	390.345	-0.219264	0.164732	0.327492	BraA05g014480.3C	A05	8214140	8215540	-	1401	-	PF00201:UDP-glucoronosyl and UDP-glucosyl transferase	UDPGT
BraA08g027380.3C	138	182	132	312	368	265	3.39083	5.55883	4.32023	9.14795	9.77686	7.43776	306.995	154.53	0.993921	3.73787e-05	0.00029901	BraA08g027380.3C	A08	19352394	19354067	+	1434	-	PF00201:UDP-glucoronosyl and UDP-glucosyl transferase	UDPGT
BraA03g029790.3C	299	298	267	278	343	340	7.33145	9.08282	8.72041	8.13404	9.09365	9.52287	312.165	293.309	0.0923165	0.60507	0.763124	BraA03g029790.3C	A03	15000652	15002088	-	1437	-	PF00201:UDP-glucoronosyl and UDP-glucosyl transferase	UDPGT
BraA03g014130.3C	539	494	343	239	301	331	14.3877	16.3913	12.1956	7.61276	8.68747	10.0925	282.913	460.66	-0.703501	0.000289262	0.00184491	BraA03g014130.3C	A03	6232951	6234270	+	1320	-	PF00201:UDP-glucoronosyl and UDP-glucosyl transferase	UDPGT
BraA02g024630.3C	490	199	253	256	386	519	12.1159	6.11645	8.33275	7.55341	10.3198	14.6588	376.462	307.413	0.290653	0.342593	0.538889	BraA02g024630.3C	A02	14670121	14672441	-	1425	-	PF00201:UDP-glucoronosyl and UDP-glucosyl transferase	UDPGT
BraA08g011240.3C	120	116	95	245	428	438	2.95473	3.55042	3.11578	7.19854	11.3948	12.3191	359.226	111.802	1.68578	3.3466e-11	8.48145e-10	BraA08g011240.3C	A08	9833770	9835200	-	1431	-	PF00201:UDP-glucoronosyl and UDP-glucosyl transferase	UDPGT
BraA05g025360.3C	216	203	143	141	169	149	8.00293	9.34925	7.05729	6.23386	6.77029	6.30596	149.128	188.51	-0.338193	0.110414	0.245955	BraA05g025360.3C	A05	19058981	19059931	+	951	-	PF00201:UDP-glucoronosyl and UDP-glucosyl transferase	UDPGT
BraA05g008520.3C	136	195	39	217	605	512	3.21393	5.7282	1.22764	6.11928	15.4589	13.8209	428.613	123.136	1.79913	0.0099778	0.0376176	BraA05g008520.3C	A05	4435941	4437431	+	1491	-	PF00201:UDP-glucoronosyl and UDP-glucosyl transferase	UDPGT
BraA01g021150.3C	104	143	48	205	545	333	2.55541	4.36766	1.57099	6.01067	14.4793	9.34632	347.448	98.9143	1.81253	4.4035e-06	4.37503e-05	BraA01g021150.3C	A01	11497066	11498499	+	1434	-	PF00201:UDP-glucoronosyl and UDP-glucosyl transferase	UDPGT
BraA05g003860.3C	61	46	33	186	165	124	1.58506	1.4858	1.14219	5.76729	4.6358	3.68051	155.084	46.3928	1.73464	7.24916e-09	1.24304e-07	BraA05g003860.3C	A05	2011376	2013131	+	1356	-	PF00201:UDP-glucoronosyl and UDP-glucosyl transferase	UDPGT
BraA05g022880.3C	5	13	1	178	441	273	0.129351	0.418049	0.0344592	5.49492	12.3357	8.06735	286.442	6.43562	5.48129	8.86298e-26	1.13124e-23	BraA05g022880.3C	A05	16671064	16672425	+	1362	-	PF00201:UDP-glucoronosyl and UDP-glucosyl transferase	UDPGT
BraA10g028620.3C	51	72	43	177	279	192	1.32229	2.32046	1.48502	5.47611	7.82142	5.68627	209.507	56.5904	1.89371	3.05264e-10	6.6003e-09	BraA10g028620.3C	A10	18475572	18477330	+	1359	-	PF00201:UDP-glucoronosyl and UDP-glucosyl transferase	UDPGT
BraA04g022840.3C	728	590	596	178	298	320	18.7098	18.8485	20.4029	5.45884	8.28094	9.39416	257.562	645.312	-1.32393	8.22755e-10	1.64728e-08	BraA04g022840.3C	A04	16854331	16858516	+	1371	-	PF00201:UDP-glucoronosyl and UDP-glucosyl transferase	UDPGT
BraA09g027690.3C	8	25	10	170	156	116	0.20077	0.779892	0.334284	5.09096	4.2331	3.32534	144.222	14.9924	3.28447	2.75869e-13	9.554e-12	BraA09g027690.3C	A09	18912129	18913532	-	1404	-	PF00201:UDP-glucoronosyl and UDP-glucosyl transferase	UDPGT
BraA10g017390.3C	217	267	219	153	149	127	5.57696	8.52973	7.49703	4.69215	4.14047	3.72831	139.847	240.525	-0.780231	0.00103689	0.00559275	BraA10g017390.3C	A10	13125688	13127336	-	1371	-	PF00201:UDP-glucoronosyl and UDP-glucosyl transferase	UDPGT
BraA03g024680.3C	189	84	94	150	178	156	4.73307	2.61485	3.13557	4.48245	4.81977	4.46248	157.274	119.783	0.387172	0.161173	0.322366	BraA03g024680.3C	A03	12124364	12125770	-	1407	-	PF00201:UDP-glucoronosyl and UDP-glucosyl transferase	UDPGT
BraA01g041710.3C	301	216	206	192	242	201	5.53248	4.93507	5.04345	4.21112	4.80943	4.22007	206.123	241.466	-0.229073	0.210329	0.387508	BraA01g041710.3C	A01	27903423	27906711	+	1917	-	PF03033:Glycosyltransferase family 28 N-terminal domain|PF00201:UDP-glucoronosyl and UDP-glucosyl transferase	UDPGT
BraA10g004380.3C	181	202	77	132	246	220	4.4944	6.23491	2.54678	3.9112	6.60471	6.24002	193.084	152.985	0.335226	0.331735	0.527543	BraA10g004380.3C	A10	2302146	2303564	-	1419	-	PF00201:UDP-glucoronosyl and UDP-glucosyl transferase	UDPGT
BraA10g025800.3C	2	8	0	129	201	179	0.0482342	0.239829	0	3.71243	5.24139	4.93115	164.737	3.41769	5.60889	1.12408e-22	1.14043e-20	BraA10g025800.3C	A10	17304631	17306091	+	1461	-	PF00201:UDP-glucoronosyl and UDP-glucosyl transferase	UDPGT
BraA04g024410.3C	24	28	26	118	64	72	0.614119	0.890606	0.88618	3.60302	1.77071	2.10448	83.6231	26.7357	1.65098	6.41409e-05	0.000485489	BraA04g024410.3C	A04	17736036	17737412	+	1377	-	PF00201:UDP-glucoronosyl and UDP-glucosyl transferase	UDPGT
BraA10g005920.3C	116	58	84	120	161	145	2.85623	1.77521	2.755	3.52582	4.28634	4.07825	138.176	85.8362	0.684965	0.0129873	0.0466098	BraA10g005920.3C	A10	3181199	3182629	-	1431	-	PF00201:UDP-glucoronosyl and UDP-glucosyl transferase	UDPGT
BraA09g000120.3C	328	302	136	117	352	322	7.99247	9.14745	4.41421	3.40201	9.27417	8.96258	254.095	253.101	0.00538725	0.988776	0.994597	BraA09g000120.3C	A09	42727	44172	-	1446	-	PF00201:UDP-glucoronosyl and UDP-glucosyl transferase	UDPGT
BraA10g000550.3C	72	52	47	116	109	118	1.7472	1.56855	1.5192	3.359	2.85996	3.27085	111.897	57.0102	0.968826	0.000292969	0.00186705	BraA10g000550.3C	A10	267595	269046	+	1452	-	PF00201:UDP-glucoronosyl and UDP-glucosyl transferase	UDPGT
BraA05g008540.3C	1	8	0	109	143	133	0.0245199	0.243834	0	3.18925	3.79123	3.72512	124.929	3.13156	5.35421	3.12755e-18	2.16629e-16	BraA05g008540.3C	A05	4440426	4441918	-	1437	-	PF00201:UDP-glucoronosyl and UDP-glucosyl transferase	UDPGT
BraA03g023080.3C	11	17	0	99	333	139	0.287101	0.551539	0	3.08333	9.39748	4.14407	182.258	9.194	4.30559	0.000462202	0.00277566	BraA03g023080.3C	A03	11093389	11094835	+	1350	-	PF00201:UDP-glucoronosyl and UDP-glucosyl transferase	UDPGT
BraA05g014090.3C	257	285	180	100	133	106	6.59055	9.08489	6.14849	3.06007	3.68779	3.10502	109.937	243.509	-1.14595	2.00528e-06	2.16565e-05	BraA05g014090.3C	A05	7943775	7945296	-	1374	-	PF00201:UDP-glucoronosyl and UDP-glucosyl transferase	UDPGT
BraA05g025390.3C	125	228	121	92	110	115	3.26251	7.39712	4.20663	2.86531	3.10427	3.42854	103.032	162.979	-0.659095	0.0465342	0.128475	BraA05g025390.3C	A05	19096000	19097413	-	1350	-	PF00201:UDP-glucoronosyl and UDP-glucosyl transferase	UDPGT
BraA08g026870.3C	315	290	221	77	208	155	7.69165	8.80224	7.18801	2.24359	5.49159	4.32326	141.303	277.51	-0.971916	0.00163606	0.00825701	BraA08g026870.3C	A08	19080229	19081856	+	1443	-	PF00201:UDP-glucoronosyl and UDP-glucosyl transferase	UDPGT
BraA03g006540.3C	186	115	149	77	147	113	4.44924	3.41945	4.74751	2.19789	3.80203	3.0876	108.703	150.913	-0.471566	0.0961198	0.222671	BraA03g006540.3C	A03	2826886	2828991	+	1473	-	PF00201:UDP-glucoronosyl and UDP-glucosyl transferase	UDPGT
BraA10g024370.3C	37	36	10	72	107	81	0.885064	1.07044	0.318625	2.05517	2.76746	2.21324	84.1619	27.2027	1.62102	0.000218591	0.00144242	BraA10g024370.3C	A10	16696853	16698680	-	1473	-	PF00201:UDP-glucoronosyl and UDP-glucosyl transferase	UDPGT
BraA09g063490.3C	93	81	83	69	83	82	2.29955	2.48961	2.73367	2.03588	2.21903	2.31603	76.0393	87.0545	-0.192023	0.469467	0.655393	BraA09g063490.3C	A09	43811540	43812964	-	1425	-	PF00201:UDP-glucoronosyl and UDP-glucosyl transferase	UDPGT
BraA01g025140.3C	7	7	4	64	43	38	0.179509	0.223138	0.136633	1.95845	1.19229	1.11312	47.5756	6.01722	2.97727	1.84541e-07	2.44515e-06	BraA01g025140.3C	A01	14863168	14864621	+	1374	-	PF00201:UDP-glucoronosyl and UDP-glucosyl transferase	UDPGT
BraA01g004160.3C	0	1	0	58	310	150	0	0.0322999	0	1.7984	8.70969	4.45223	164.739	0.355678	8.82364	8.76066e-12	2.43254e-10	BraA01g004160.3C	A01	2013098	2014453	+	1356	-	PF00201:UDP-glucoronosyl and UDP-glucosyl transferase	UDPGT
BraA05g014470.3C	76	154	42	62	103	75	1.82914	4.60724	1.34645	1.78061	2.68038	2.06189	77.5489	92.5282	-0.253058	0.578802	0.74302	BraA05g014470.3C	A05	8211248	8212711	-	1464	-	PF00201:UDP-glucoronosyl and UDP-glucosyl transferase	UDPGT
BraA07g002140.3C	45	24	12	60	70	150	1.1057	0.733033	0.392749	1.75922	1.85973	4.21005	91.1697	25.9859	1.79773	0.000318872	0.00201187	BraA07g002140.3C	A07	1595752	1597185	-	1434	-	PF00201:UDP-glucoronosyl and UDP-glucosyl transferase	UDPGT
BraA04g026080.3C	37	115	54	59	82	80	0.876142	3.38498	1.70323	1.66712	2.09948	2.16388	71.6618	72.0711	-0.00315817	0.994569	0.997381	BraA04g026080.3C	A04	18617689	18619176	-	1488	-	PF00201:UDP-glucoronosyl and UDP-glucosyl transferase	UDPGT
BraA09g044110.3C	19	34	37	54	57	86	0.444533	0.988816	1.15308	1.5076	1.44195	2.29837	64.1811	31.6316	1.03347	0.0213025	0.0693305	BraA09g044110.3C	A09	34054929	34056434	-	1506	-	PF00201:UDP-glucoronosyl and UDP-glucosyl transferase	UDPGT
BraA07g004260.3C	105	80	54	42	59	60	2.92234	2.76769	2.0019	1.39487	1.77549	1.90749	52.2047	79.0796	-0.601804	0.0614515	0.15905	BraA07g004260.3C	A07	3249299	3256151	-	1266	-	PF00201:UDP-glucoronosyl and UDP-glucosyl transferase	UDPGT
BraA09g044120.3C	4	0	0	44	44	50	0.0956826	0	0	1.25594	1.13802	1.3662	44.9784	1.14454	5.10803	1.22512e-08	2.01141e-07	BraA09g044120.3C	A09	34062539	34064011	-	1473	-	PF00201:UDP-glucoronosyl and UDP-glucosyl transferase	UDPGT
BraA07g014730.3C	120	62	47	43	138	98	2.86464	1.83978	1.49449	1.2249	3.562	2.6723	89.4074	74.3015	0.263965	0.541337	0.714702	BraA07g014730.3C	A07	13396110	13398679	+	1476	-	PF00201:UDP-glucoronosyl and UDP-glucosyl transferase	UDPGT
BraA05g008570.3C	186	259	73	43	62	48	4.40439	7.62357	2.30251	1.21502	1.58741	1.29833	49.5521	173.164	-1.80468	1.37277e-05	0.00012232	BraA05g008570.3C	A05	4448491	4449978	+	1488	-	PF00201:UDP-glucoronosyl and UDP-glucosyl transferase	UDPGT
BraA01g021250.3C	11	15	2	38	94	73	0.266933	0.452466	0.0646466	1.10036	2.46639	2.02349	65.9163	9.24491	2.82517	2.20555e-06	2.35806e-05	BraA01g021250.3C	A01	11583158	11584609	+	1452	-	PF00201:UDP-glucoronosyl and UDP-glucosyl transferase	UDPGT
BraA03g019140.3C	26	66	14	39	60	71	0.614428	1.93878	0.44069	1.09978	1.53311	1.91658	55.085	36.2501	0.606413	0.281427	0.472439	BraA03g019140.3C	A03	9013137	9014627	-	1491	-	PF00201:UDP-glucoronosyl and UDP-glucosyl transferase	UDPGT
BraA03g011270.3C	111	92	73	35	47	56	2.75623	2.83966	2.41448	1.03706	1.26187	1.58837	44.7946	92.3061	-1.0432	0.000766491	0.00430798	BraA03g011270.3C	A03	4869548	4871450	+	1419	-	PF00201:UDP-glucoronosyl and UDP-glucosyl transferase	UDPGT
BraA06g020200.3C	28	13	7	28	17	17	0.745716	0.430373	0.248325	0.889849	0.489542	0.517172	20.3761	15.3035	0.393984	0.531322	0.70658	BraA06g020200.3C	A06	11630605	11632021	+	1323	-	PF00201:UDP-glucoronosyl and UDP-glucosyl transferase	UDPGT
BraA07g014720.3C	46	13	13	31	71	53	1.10485	0.388128	0.415907	0.888484	1.84386	1.45409	49.8735	22.7407	1.11761	0.0390751	0.111905	BraA07g014720.3C	A07	13391635	13393187	+	1467	-	PF00201:UDP-glucoronosyl and UDP-glucosyl transferase	UDPGT
BraA03g033060.3C	19	18	29	40	33	42	0.352537	0.415154	0.71673	0.885632	0.662048	0.890164	37.5946	22.8916	0.726566	0.120345	0.262265	BraA03g033060.3C	A03	16390899	16393705	-	1899	-	PF00201:UDP-glucoronosyl and UDP-glucosyl transferase|PF03033:Glycosyltransferase family 28 N-terminal domain	UDPGT
BraA08g011250.3C	33	53	16	25	26	29	0.819421	1.63589	0.5292	0.740757	0.698058	0.822548	26.0584	34.3915	-0.400406	0.443034	0.634015	BraA08g011250.3C	A08	9846469	9847887	-	1419	-	PF00201:UDP-glucoronosyl and UDP-glucosyl transferase	UDPGT
BraA08g009740.3C	43	20	38	20	29	21	1.10997	0.64174	1.30657	0.616049	0.809405	0.619202	22.6646	33.9004	-0.578932	0.223828	0.404859	BraA08g009740.3C	A08	8627900	8629264	-	1365	-	PF00201:UDP-glucoronosyl and UDP-glucosyl transferase	UDPGT
BraA09g040600.3C	14	21	19	19	73	35	0.334208	0.623153	0.604157	0.541234	1.88424	0.954393	40.5118	18.7167	1.1259	0.052599	0.140813	BraA09g040600.3C	A09	31700739	31702326	+	1476	-	PF00201:UDP-glucoronosyl and UDP-glucosyl transferase	UDPGT
BraA03g046260.3C	109	205	63	18	43	73	2.60735	6.09555	2.00734	0.513793	1.11216	1.99465	43.309	128.114	-1.56314	0.00322316	0.0147595	BraA03g046260.3C	A03	23426546	23428018	-	1473	-	PF00201:UDP-glucoronosyl and UDP-glucosyl transferase	UDPGT
BraA10g012180.3C	3	4	2	15	90	14	0.0751282	0.124517	0.0667142	0.448245	2.43696	0.400479	37.5418	3.04338	3.63073	6.8519e-05	0.000514689	BraA10g012180.3C	A10	10094809	10096215	-	1407	-	PF00201:UDP-glucoronosyl and UDP-glucosyl transferase	UDPGT
BraA09g053270.3C	3	8	0	15	25	10	0.0744928	0.246927	0	0.444454	0.67121	0.283637	16.1246	3.70382	2.12245	0.0321521	0.0964229	BraA09g053270.3C	A09	38672862	38674280	+	1419	-	PF00201:UDP-glucoronosyl and UDP-glucosyl transferase	UDPGT
BraA08g032070.3C	17	3	5	12	6	9	0.425726	0.0933875	0.166786	0.358596	0.162464	0.257451	8.89516	7.83699	0.157653	0.858261	0.924785	BraA08g032070.3C	A08	21420572	21422371	+	1407	-	PF00201:UDP-glucoronosyl and UDP-glucosyl transferase	UDPGT
BraA05g025010.3C	0	0	0	7	44	18	0	0	0	0.32702	1.86256	0.804962	21.8861	0	6.87504	3.89431e-06	3.91957e-05	BraA05g025010.3C	A05	18769015	18770374	-	900	-	PF00201:UDP-glucoronosyl and UDP-glucosyl transferase	UDPGT
BraA03g025440.3C	0	1	0	9	10	9	0	0.0325158	0	0.280927	0.282835	0.268918	9.10837	0.355678	4.64589	0.00259349	0.012262	BraA03g025440.3C	A03	12553775	12555198	+	1347	-	PF00201:UDP-glucoronosyl and UDP-glucosyl transferase	UDPGT
BraA09g046480.3C	0	0	2	9	0	2	0	0	0.0680195	0.274209	0	0.0583306	3.72664	0.762268	2.34285	0.293292	0.486618	BraA09g046480.3C	A09	35361722	35363707	+	1380	-	PF00201:UDP-glucoronosyl and UDP-glucosyl transferase	UDPGT
BraA06g020190.3C	12	6	12	9	13	17	0.303098	0.188382	0.403729	0.27126	0.355034	0.490479	12.6513	10.1413	0.323048	0.641788	0.790022	BraA06g020190.3C	A06	11617415	11622759	+	1395	-	PF00201:UDP-glucoronosyl and UDP-glucosyl transferase	UDPGT
BraA09g044100.3C	8	8	14	9	10	10	0.1868	0.2322	0.435433	0.250768	0.252471	0.26672	9.43522	10.4704	-0.136427	0.851837	0.920871	BraA09g044100.3C	A09	34049759	34051267	-	1509	-	PF00201:UDP-glucoronosyl and UDP-glucosyl transferase	UDPGT
BraA09g040630.3C	39	28	19	5	10	13	1.57408	1.40477	1.02146	0.24081	0.436402	0.599342	9.04999	28.3598	-1.64854	0.00522585	0.0220912	BraA09g040630.3C	A09	31727696	31728568	+	873	-	PF00201:UDP-glucoronosyl and UDP-glucosyl transferase	UDPGT
BraA03g043380.3C	99	59	52	7	19	51	2.8154	2.08565	1.96977	0.237544	0.584229	1.6567	24.9374	69.1313	-1.4716	0.0126993	0.0457995	BraA03g043380.3C	A03	21865212	21867084	+	1239	-	PF00201:UDP-glucoronosyl and UDP-glucosyl transferase	UDPGT
BraA03g040020.3C	13	14	16	7	20	7	0.32695	0.437675	0.535999	0.210077	0.543867	0.201097	10.8656	14.7974	-0.432689	0.538323	0.712199	BraA03g040020.3C	A03	19863670	19865070	-	1401	-	PF00201:UDP-glucoronosyl and UDP-glucosyl transferase	UDPGT
BraA07g028510.3C	5	2	7	7	16	10	0.124682	0.0619939	0.232508	0.208293	0.431398	0.284842	10.6086	4.80997	1.1559	0.190214	0.361944	BraA07g028510.3C	A07	21231577	21232989	-	1413	-	PF00201:UDP-glucoronosyl and UDP-glucosyl transferase	UDPGT
BraA06g021610.3C	1	6	0	6	66	16	0.0250427	0.186775	0	0.179298	1.78711	0.45769	27.6974	2.4202	3.53101	0.00198869	0.00975515	BraA06g021610.3C	A06	12925527	12926933	+	1407	-	PF00201:UDP-glucoronosyl and UDP-glucosyl transferase	UDPGT
BraA05g008560.3C	0	0	0	6	44	28	0	0	0	0.169538	1.12655	0.757357	24.8131	0	7.05567	1.78502e-06	1.94703e-05	BraA05g008560.3C	A05	4444987	4446474	+	1488	-	PF00201:UDP-glucoronosyl and UDP-glucosyl transferase	UDPGT
BraA01g031990.3C	29	74	18	5	6	11	0.726239	2.30356	0.600428	0.149415	0.162464	0.314662	7.15878	41.4785	-2.53274	0.000335314	0.0021022	BraA01g031990.3C	A01	21786548	21788035	+	1407	-	PF00201:UDP-glucoronosyl and UDP-glucosyl transferase	UDPGT
BraA03g019130.3C	0	0	0	5	5	5	0	0	0	0.146602	0.132838	0.140335	4.88833	0	4.70951	0.0123978	0.0448912	BraA03g019130.3C	A03	9009968	9011401	-	1434	-	PF00201:UDP-glucoronosyl and UDP-glucosyl transferase	UDPGT
BraA05g025420.3C	1	1	0	5	12	2	0.0245199	0.0304793	0	0.146296	0.318145	0.0560169	6.07347	0.641812	3.20505	0.0457143	0.126744	BraA05g025420.3C	A05	19104122	19105558	-	1437	-	PF00201:UDP-glucoronosyl and UDP-glucosyl transferase	UDPGT
BraA02g010920.3C	0	4	6	4	1	2	0	0.122944	0.197615	0.118022	0.0267354	0.0564886	2.32883	3.70951	-0.656782	0.669142	0.810146	BraA02g010920.3C	A02	5335060	5336963	+	1425	-	PF00201:UDP-glucoronosyl and UDP-glucosyl transferase	UDPGT
BraA05g014100.3C	0	1	0	2	3	5	0	0.0383191	0	0.0735702	0.0999944	0.176064	3.24525	0.355678	3.15763	0.109962	0.245243	BraA05g014100.3C	A05	7950574	7952027	-	1143	-	PF00201:UDP-glucoronosyl and UDP-glucosyl transferase	UDPGT
BraA10g028650.3C	2	0	2	2	1	2	0.0517402	0	0.0689184	0.0617406	0.027972	0.0591015	1.64595	1.33454	0.296832	0.870683	0.931376	BraA10g028650.3C	A10	18485911	18487712	+	1362	-	PF00201:UDP-glucoronosyl and UDP-glucosyl transferase	UDPGT
BraA04g017090.3C	0	2	0	2	0	0	0	0.0633387	0	0.0608031	0	0	0.682878	0.711355	-0.0594993	0.986714	1	BraA04g017090.3C	A04	13014742	13016124	-	1383	-	PF00201:UDP-glucoronosyl and UDP-glucosyl transferase	UDPGT
BraA06g029790.3C	2	2	1	2	1	0	0.0499789	0.0621258	0.0332861	0.0596388	0.0270198	0	0.992261	1.66476	-0.758419	0.693036	0.825644	BraA06g029790.3C	A06	20592239	20593648	-	1410	-	PF00201:UDP-glucoronosyl and UDP-glucosyl transferase	UDPGT
BraA02g026630.3C	1	0	3	2	0	0	0.0247264	0	0.0988073	0.059011	0	0	0.682878	1.42954	-1.07046	0.691224	1	BraA02g026630.3C	A02	15996283	15997707	+	1425	-	PF00201:UDP-glucoronosyl and UDP-glucosyl transferase	UDPGT
BraA01g022800.3C	0	0	0	2	1	3	0	0	0	0.0580336	0.0262925	0.0833294	1.97279	0	3.39893	0.190256	1	BraA01g022800.3C	A01	12804424	12805872	+	1449	-	PF00201:UDP-glucoronosyl and UDP-glucosyl transferase	UDPGT
BraA09g054320.3C	3	0	3	1	1	0	0.0779538	0	0.103835	0.0310069	0.0280958	0	0.650822	2.00181	-1.62195	0.460858	0.64899	BraA09g054320.3C	A09	39293240	39294595	+	1356	-	PF00201:UDP-glucoronosyl and UDP-glucosyl transferase	UDPGT
BraA09g054310.3C	2	0	0	1	14	0	0.0508443	0	0	0.0303358	0.384827	0	4.67279	0.57227	2.94446	0.187912	0.359211	BraA09g054310.3C	A09	39290421	39291806	+	1386	-	PF00201:UDP-glucoronosyl and UDP-glucosyl transferase	UDPGT
BraA05g025410.3C	0	0	1	0	0	2	0	0	0.0325927	0	0	0.0559002	0.653688	0.381134	0.844716	0.829673	1	BraA05g025410.3C	A05	19101255	19102694	-	1440	-	PF00201:UDP-glucoronosyl and UDP-glucosyl transferase	UDPGT
BraA03g019120.3C	0	0	0	0	0	0	0	0	0	0	0	0	--	--	--	--	--	BraA03g019120.3C	A03	9007006	9008496	-	1491	-	PF00201:UDP-glucoronosyl and UDP-glucosyl transferase	UDPGT
BraA09g008710.3C	1	0	0	0	5	0	0.0243168	0	0	0	0.131463	0	1.54691	0.286135	2.0945	0.524286	1	BraA09g008710.3C	A09	4960327	4961775	-	1449	-	PF00201:UDP-glucoronosyl and UDP-glucosyl transferase	UDPGT
BraA10g004510.3C	7	5	0	0	0	0	0.186007	0.165154	0	0	0	0	0	3.78133	-4.4024	0.075381	0.18537	BraA10g004510.3C	A10	2386346	2387925	-	1326	-	PF00201:UDP-glucoronosyl and UDP-glucosyl transferase	UDPGT
BraA10g028640.3C	0	0	0	0	1	0	0	0	0	0	0.0281581	0	--	--	--	--	--	BraA10g028640.3C	A10	18483068	18485291	+	1353	-	PF00201:UDP-glucoronosyl and UDP-glucosyl transferase	UDPGT
BraA05g024130.3C	0	0	0	0	0	0	0	0	0	0	0	0	--	--	--	--	--	BraA05g024130.3C	A05	17978238	17978684	+	447	-	PF00201:UDP-glucoronosyl and UDP-glucosyl transferase	UDPGT
BraA09g009450.3C	0	0	0	0	1	0	0	0	0	0	0.0265121	0	--	--	--	--	--	BraA09g009450.3C	A09	5385873	5387309	-	1437	-	PF00201:UDP-glucoronosyl and UDP-glucosyl transferase	UDPGT
BraA03g014120.3C	0	0	0	0	0	0	0	0	0	0	0	0	--	--	--	--	--	BraA03g014120.3C	A03	6229569	6230912	+	1344	-	PF00201:UDP-glucoronosyl and UDP-glucosyl transferase	UDPGT
BraA08g002730.3C	0	1	1	0	2	2	0	0.0319466	0.034233	0	0.0555768	0.0587135	1.27245	0.736811	0.834537	0.725807	1	BraA08g002730.3C	A08	2058155	2059525	+	1371	-	PF00201:UDP-glucoronosyl and UDP-glucosyl transferase	UDPGT
BraA01g021240.3C	0	0	0	0	0	0	0	0	0	0	0	0	--	--	--	--	--	BraA01g021240.3C	A01	11563118	11564200	+	1083	-	PF00201:UDP-glucoronosyl and UDP-glucosyl transferase	UDPGT
BraA01g032010.3C	0	0	0	0	0	3	0	0	0	0	0	0.0910591	0.980532	0	2.39167	0.549328	1	BraA01g032010.3C	A01	21807506	21808831	-	1326	-	PF00201:UDP-glucoronosyl and UDP-glucosyl transferase	UDPGT
BraA03g002250.3C	0	0	0	0	1	0	0	0	0	0	0.0302364	0	--	--	--	--	--	BraA03g002250.3C	A03	1010491	1012486	+	1260	-	PF00201:UDP-glucoronosyl and UDP-glucosyl transferase	UDPGT
BraA06g003890.3C	0	3	1	0	1	2	0	0.0786333	0.028087	0	0.0227994	0.0481725	0.963071	1.44817	-0.564305	0.803315	1	BraA06g003890.3C	A06	2314296	2320163	-	1671	-	PF00201:UDP-glucoronosyl and UDP-glucosyl transferase	UDPGT
BraA03g023050.3C	0	0	0	0	0	0	0	0	0	0	0	0	--	--	--	--	--	BraA03g023050.3C	A03	11075451	11076894	+	1344	-	PF00201:UDP-glucoronosyl and UDP-glucosyl transferase	UDPGT
BraA01g002040.3C	1	0	0	0	0	0	0.0254222	0	0	0	0	0	--	--	--	--	--	BraA01g002040.3C	A01	1016219	1017604	+	1386	-	PF00201:UDP-glucoronosyl and UDP-glucosyl transferase	UDPGT
BraA04g006310.3C	1	4	0	0	1	0	0.0231201	0.114957	0	0	0.0249986	0	0.309383	1.70885	-2.28582	0.403333	1	BraA04g006310.3C	A04	4240160	4241683	+	1524	-	PF00201:UDP-glucoronosyl and UDP-glucosyl transferase	UDPGT
BraA07g017260.3C	0	5	0	0	1	0	0	0.151134	0	0	0.0262925	0	0.309383	1.77839	-2.33957	0.461323	1	BraA07g017260.3C	A07	14974001	14975449	-	1449	-	PF00201:UDP-glucoronosyl and UDP-glucosyl transferase	UDPGT
BraA02g014230.3C	0	0	0	0	0	0	0	0	0	0	0	0	--	--	--	--	--	BraA02g014230.3C	A02	7305240	7306583	+	1344	-	PF00201:UDP-glucoronosyl and UDP-glucosyl transferase	UDPGT
BraA01g028500.3C	1	0	0	0	0	0	0.062143	0	0	0	0	0	--	--	--	--	--	BraA01g028500.3C	A01	18664290	18665118	+	567	-	PF00201:UDP-glucoronosyl and UDP-glucosyl transferase	UDPGT
BraA01g021270.3C	3	2	1	0	0	1	0.0738681	0.0612141	0.0327977	0	0	0.0281259	0.326844	1.95089	-2.48694	0.272305	1	BraA01g021270.3C	A01	11593177	11594607	+	1431	-	PF00201:UDP-glucoronosyl and UDP-glucosyl transferase	UDPGT
BraA01g031750.3C	0	0	0	0	0	0	0	0	0	0	0	0	--	--	--	--	--	BraA01g031750.3C	A01	21581491	21584795	-	1347	-	PF00201:UDP-glucoronosyl and UDP-glucosyl transferase	UDPGT
BraA03g014180.3C	0	0	0	0	0	0	0	0	0	0	0	0	--	--	--	--	--	BraA03g014180.3C	A03	6246782	6248134	+	1353	-	PF00201:UDP-glucoronosyl and UDP-glucosyl transferase	UDPGT
BraA03g061390.3C	0	0	0	0	0	0	0	0	0	0	0	0	--	--	--	--	--	BraA03g061390.3C	A03	32889040	32890133	+	510	-	PF00201:UDP-glucoronosyl and UDP-glucosyl transferase	UDPGT
BraA06g002740.3C	0	0	0	0	0	0	0	0	0	0	0	0	--	--	--	--	--	BraA06g002740.3C	A06	1634612	1635997	-	1386	-	PF00201:UDP-glucoronosyl and UDP-glucosyl transferase	UDPGT
BraA05g040990.3C	0	0	1	0	0	0	0	0	0.0340838	0	0	0	--	--	--	--	--	BraA05g040990.3C	A05	27662545	27664072	-	1377	-	PF00201:UDP-glucoronosyl and UDP-glucosyl transferase	UDPGT
BraA03g042790.3C	0	0	0	0	0	0	0	0	0	0	0	0	--	--	--	--	--	BraA03g042790.3C	A03	21498889	21500554	+	1455	-	PF00201:UDP-glucoronosyl and UDP-glucosyl transferase	UDPGT
BraA09g056430.3C	3	0	1	0	1	0	0.0790025	0	0.0350773	0	0.0284737	0	0.309383	1.23954	-1.84052	0.528745	1	BraA09g056430.3C	A09	40426352	40428204	-	1338	-	PF00201:UDP-glucoronosyl and UDP-glucosyl transferase	UDPGT
BraA10g028670.3C	0	0	0	0	0	0	0	0	0	0	0	0	--	--	--	--	--	BraA10g028670.3C	A10	18491338	18493204	+	1350	-	PF00201:UDP-glucoronosyl and UDP-glucosyl transferase	UDPGT
BraA01g004180.3C	0	0	0	0	0	0	0	0	0	0	0	0	--	--	--	--	--	BraA01g004180.3C	A01	2022292	2024021	+	1440	-	PF00201:UDP-glucoronosyl and UDP-glucosyl transferase	UDPGT
BraA08g003300.3C	0	0	0	0	0	0	0	0	0	0	0	0	--	--	--	--	--	BraA08g003300.3C	A08	2425169	2426524	+	1356	-	PF00201:UDP-glucoronosyl and UDP-glucosyl transferase	UDPGT
BraA05g028710.3C	36	29	34	71	46	31	1.30904	1.3108	1.64679	3.08072	1.80857	1.28761	48.6059	33.5741	0.534554	0.229039	0.411044	BraA05g028710.3C	A05	21360881	21362416	+	969	-	PF03167:Uracil DNA glycosylase superfamily	UDG
BraA01g034290.3C	10	8	11	8	18	20	0.53145	0.528491	0.778685	0.507335	1.03433	1.21412	14.8373	9.89924	0.59317	0.384615	0.580933	BraA01g034290.3C	A01	23506075	23507230	+	663	-	PF03167:Uracil DNA glycosylase superfamily	UDG
novel.704	1320	963	1142	1304	1239	1479	26.547	24.0743	30.5925	31.294	26.9425	33.9766	1311.96	1155.47	0.183423	0.241928	0.426772	-	A06	1503174	1507159	+	1752	-	PF00240:Ubiquitin family|PF00443:Ubiquitin carboxyl-terminal hydrolase	UCH
BraA01g000780.3C	863	689	613	655	737	672	27.2472	27.0406	25.7798	24.6772	25.1596	24.2354	671.297	725.631	-0.112633	0.366738	0.56323	BraA01g000780.3C	A01	392849	394848	-	1116	-	PF00443:Ubiquitin carboxyl-terminal hydrolase	UCH
BraA02g002050.3C	2101	1760	1683	1855	1907	2220	22.4944	23.4232	24.0015	23.6992	22.0762	27.1501	1948.96	1868.61	0.0608629	0.63874	0.787893	BraA02g002050.3C	A02	1032622	1040910	-	3291	-	PF00917:MATH domain|PF12436:ICP0-binding domain of Ubiquitin-specific protease 7|PF14533:Ubiquitin-specific protease C-terminal|PF00443:Ubiquitin carboxyl-terminal hydrolase	UCH
BraA08g002460.3C	805	572	648	786	797	722	19.6157	17.3256	21.0324	22.8545	20.9986	20.0962	750.93	680.761	0.141525	0.330257	0.526196	BraA08g002460.3C	A08	1785620	1789108	+	1446	-	PF00240:Ubiquitin family|PF00443:Ubiquitin carboxyl-terminal hydrolase	UCH
BraA03g002570.3C	1432	1280	1243	1399	1563	1587	15.0707	16.745	17.4248	17.5691	17.7858	19.0782	1479.94	1338.76	0.145355	0.241196	0.425741	BraA03g002570.3C	A03	1119503	1127962	-	3348	-	PF12436:ICP0-binding domain of Ubiquitin-specific protease 7|PF00917:MATH domain|PF14533:Ubiquitin-specific protease C-terminal|PF00443:Ubiquitin carboxyl-terminal hydrolase	UCH
BraA01g039330.3C	1549	1387	1362	1215	1438	1345	18.4701	20.558	21.6323	17.2877	18.5397	18.3194	1299.35	1455.65	-0.163081	0.19181	0.363871	BraA01g039330.3C	A01	26494189	26501257	+	2955	-	PF00443:Ubiquitin carboxyl-terminal hydrolase|PF14533:Ubiquitin-specific protease C-terminal|PF12436:ICP0-binding domain of Ubiquitin-specific protease 7	UCH
BraA02g011920.3C	1215	1146	996	995	1069	995	17.488	20.5038	19.0955	17.0895	16.6367	16.359	995.672	1134.87	-0.188199	0.137788	0.289383	BraA02g011920.3C	A02	5758226	5761524	+	2448	-	PF00443:Ubiquitin carboxyl-terminal hydrolase	UCH
BraA05g032660.3C	1100	798	835	808	943	891	19.2542	17.3628	19.4682	16.8766	17.8471	17.8147	858.849	916.826	-0.0942641	0.455401	0.644274	BraA05g032660.3C	A05	23641789	23645235	+	2013	-	PF00443:Ubiquitin carboxyl-terminal hydrolase	UCH
BraA03g039460.3C	916	805	781	877	975	967	13.1041	14.3151	14.8823	14.9711	15.0814	15.8018	917.148	846.085	0.117292	0.354873	0.552024	BraA03g039460.3C	A03	19532777	19537992	-	2463	-	PF02148:Zn-finger in ubiquitin-hydrolases and other protein|PF00627:UBA/TS-N domain|PF00443:Ubiquitin carboxyl-terminal hydrolase	UCH
BraA08g022060.3C	414	370	305	378	354	381	13.036	14.4822	12.7924	14.203	12.0524	13.7038	363.113	366.306	-0.0129949	0.936191	0.967471	BraA08g022060.3C	A08	16612960	16615135	+	1119	-	PF00443:Ubiquitin carboxyl-terminal hydrolase	UCH
BraA05g026580.3C	767	558	615	661	692	757	11.2888	10.2087	12.0568	11.609	11.0124	12.7267	687.205	652.331	0.0751955	0.603496	0.761942	BraA05g026580.3C	A05	20030035	20035127	+	2394	-	PF00627:UBA/TS-N domain|PF00443:Ubiquitin carboxyl-terminal hydrolase|PF02148:Zn-finger in ubiquitin-hydrolases and other protein	UCH
BraA03g012130.3C	981	665	856	642	674	831	14.6217	12.3207	16.9945	11.4184	10.8621	14.1481	699.335	843.474	-0.270145	0.137313	0.288728	BraA03g012130.3C	A03	5200540	5203878	+	2364	-	PF00443:Ubiquitin carboxyl-terminal hydrolase	UCH
BraA04g028980.3C	984	711	803	721	724	796	12.4807	11.2098	13.5664	10.9124	9.92904	11.5326	730.338	840.494	-0.202651	0.162751	0.32464	BraA04g028980.3C	A04	20159031	20163987	-	2778	-	PF00443:Ubiquitin carboxyl-terminal hydrolase|PF06337:DUSP domain	UCH
BraA03g050210.3C	430	328	378	353	373	420	10.3491	9.81283	12.1181	10.138	9.70663	11.5466	373.202	383.769	-0.0393914	0.818133	0.902336	BraA03g050210.3C	A03	25747530	25749730	-	1464	-	PF00443:Ubiquitin carboxyl-terminal hydrolase|PF02148:Zn-finger in ubiquitin-hydrolases and other protein	UCH
BraA05g035030.3C	944	788	742	686	804	825	11.4894	11.9217	12.0292	9.96308	10.5806	11.4697	752.617	833.186	-0.146254	0.260288	0.447847	BraA05g035030.3C	A05	24786827	24793980	+	2895	-	PF12436:ICP0-binding domain of Ubiquitin-specific protease 7|PF00443:Ubiquitin carboxyl-terminal hydrolase|PF14533:Ubiquitin-specific protease C-terminal	UCH
BraA06g019080.3C	1588	1164	1267	1143	1225	1254	11.2019	10.2065	11.9048	9.62119	9.34332	10.1043	1179.12	1351.29	-0.196566	0.116853	0.256706	BraA06g019080.3C	A06	10843039	10850744	+	4995	-	PF04780:Protein of unknown function (DUF629)|PF00443:Ubiquitin carboxyl-terminal hydrolase|PF04781:Protein of unknown function (DUF627)	UCH
BraA10g029290.3C	973	823	895	774	862	900	10.0509	10.5677	12.3147	9.54064	9.62778	10.6196	825.121	912.247	-0.143855	0.316705	0.511575	BraA10g029290.3C	A10	18724894	18733056	-	3411	-	PF00443:Ubiquitin carboxyl-terminal hydrolase|PF14533:Ubiquitin-specific protease C-terminal|PF00917:MATH domain|PF12436:ICP0-binding domain of Ubiquitin-specific protease 7	UCH
BraA01g006860.3C	326	231	307	384	459	436	6.47865	5.70643	8.12666	9.10627	9.8629	9.89745	415.623	292.45	0.508795	0.00658617	0.0267109	BraA01g006860.3C	A01	3291825	3294116	+	1773	-	PF00443:Ubiquitin carboxyl-terminal hydrolase	UCH
BraA06g019040.3C	1463	1169	1256	1002	1175	1247	10.896	10.8224	12.46	8.90498	9.46206	10.6086	1113.22	1313.11	-0.237734	0.0844344	0.202052	BraA06g019040.3C	A06	10813513	10819768	-	4731	-	PF04781:Protein of unknown function (DUF627)|PF04780:Protein of unknown function (DUF629)|PF00443:Ubiquitin carboxyl-terminal hydrolase	UCH
BraA09g032330.3C	916	827	729	609	768	724	11.1487	12.5118	11.8185	8.84478	10.1068	10.0655	682.177	834.091	-0.289225	0.0345907	0.101816	BraA09g032330.3C	A09	25119297	25123402	-	2895	-	PF00443:Ubiquitin carboxyl-terminal hydrolase|PF06337:DUSP domain	UCH
BraA06g017550.3C	754	706	605	652	726	788	8.28415	9.642	8.85399	8.54805	8.62459	9.88947	704.783	697.44	0.0157772	0.912961	0.954956	BraA06g017550.3C	A06	9704202	9709550	+	3207	-	PF00443:Ubiquitin carboxyl-terminal hydrolase	UCH
BraA03g035010.3C	836	729	634	575	801	776	9.98866	10.8272	10.0901	8.19806	10.348	10.5909	697.774	740.136	-0.0844485	0.587849	0.750101	BraA03g035010.3C	A03	17291863	17298935	-	2949	-	PF12436:ICP0-binding domain of Ubiquitin-specific protease 7|PF14533:Ubiquitin-specific protease C-terminal|PF00443:Ubiquitin carboxyl-terminal hydrolase	UCH
BraA03g027300.3C	549	479	521	529	598	592	7.10135	7.70176	8.97663	8.1652	8.36363	8.74702	559.124	526.028	0.0897691	0.560878	0.729688	BraA03g027300.3C	A03	13521521	13525536	-	2724	-	PF06337:DUSP domain|PF00443:Ubiquitin carboxyl-terminal hydrolase	UCH
BraA08g017870.3C	237	170	239	324	354	375	4.69405	4.18538	6.30528	7.6575	7.58103	8.484	342.714	219.37	0.645903	0.00194088	0.00956135	BraA08g017870.3C	A08	14301053	14303489	+	1779	-	PF00443:Ubiquitin carboxyl-terminal hydrolase	UCH
novel.976	639	502	477	541	554	565	6.73101	6.57308	6.69275	6.80016	6.30978	6.79826	540.783	543.191	-0.00678435	0.959558	0.97958	-	A08	20266755	20271853	+	3345	-	PF01753:MYND finger|PF00443:Ubiquitin carboxyl-terminal hydrolase	UCH
BraA01g015340.3C	732	670	540	495	680	611	8.42053	9.58052	8.27426	6.7948	8.4579	8.0286	579.094	653.567	-0.173894	0.266057	0.454396	BraA01g015340.3C	A01	8137163	8141631	-	3063	-	PF00443:Ubiquitin carboxyl-terminal hydrolase|PF01753:MYND finger	UCH
BraA01g013040.3C	243	179	190	235	287	224	5.65157	5.1749	5.88604	6.52189	7.21722	5.95088	242.244	205.612	0.237076	0.205242	0.38142	BraA01g013040.3C	A01	6829918	6832719	-	1515	-	PF00443:Ubiquitin carboxyl-terminal hydrolase|PF02148:Zn-finger in ubiquitin-hydrolases and other protein	UCH
BraA03g010090.3C	796	629	642	401	442	474	10.8207	10.6286	11.6247	6.5047	6.49663	7.36019	428.588	696.172	-0.699496	8.60214e-07	1.00144e-05	BraA03g010090.3C	A03	4340707	4345940	-	2592	-	PF00443:Ubiquitin carboxyl-terminal hydrolase	UCH
novel.799	730	630	628	564	571	573	6.86642	7.36604	7.86818	6.33038	5.80723	6.15648	556.511	672.307	-0.271949	0.0488974	0.13358	-	A06	17534414	17540137	-	3746	-	PF00443:Ubiquitin carboxyl-terminal hydrolase	UCH
BraA02g003620.3C	149	106	91	229	196	218	3.39149	2.99914	2.75901	6.21989	4.82376	5.66802	210.081	115.019	0.864777	9.34129e-05	0.000677938	BraA02g003620.3C	A02	1772619	1774405	+	1548	-	PF00443:Ubiquitin carboxyl-terminal hydrolase|PF02148:Zn-finger in ubiquitin-hydrolases and other protein	UCH
BraA06g012900.3C	386	312	285	382	342	366	5.16353	5.188	5.07822	6.0977	4.94665	5.59256	355.864	330.043	0.107834	0.510999	0.689508	BraA06g012900.3C	A06	6852216	6855907	-	2634	-	PF00443:Ubiquitin carboxyl-terminal hydrolase|PF01753:MYND finger	UCH
BraA03g051950.3C	603	523	497	431	537	441	6.99137	7.53759	7.67553	5.963	6.732	5.84055	457.437	547.982	-0.259308	0.0770682	0.188496	BraA03g051950.3C	A03	26841431	26845852	-	3039	-	PF01753:MYND finger|PF00443:Ubiquitin carboxyl-terminal hydrolase	UCH
BraA10g019260.3C	589	517	510	371	502	517	7.89706	8.61642	9.10809	5.93563	7.27745	7.91791	450.962	546.797	-0.276672	0.10362	0.235293	BraA10g019260.3C	A10	14170915	14176467	+	2628	-	PF00443:Ubiquitin carboxyl-terminal hydrolase	UCH
BraA04g018110.3C	296	250	216	266	324	222	5.50084	5.77515	5.34685	5.89877	6.5104	4.7126	263.622	255.94	0.0429913	0.825133	0.906555	BraA04g018110.3C	A04	13755476	13758851	-	1896	-	PF00443:Ubiquitin carboxyl-terminal hydrolase|PF01753:MYND finger	UCH
BraA03g047840.3C	175	129	127	232	185	214	3.26251	2.98944	3.15373	5.16113	3.72916	4.55719	206.394	144.36	0.513851	0.0178485	0.0604131	BraA03g047840.3C	A03	24180125	24182652	+	1890	-	PF00443:Ubiquitin carboxyl-terminal hydrolase	UCH
BraA10g015980.3C	422	388	360	305	296	353	5.66446	6.47387	6.43659	4.88527	4.29599	5.41241	311.092	395.96	-0.347257	0.0437341	0.122456	BraA10g015980.3C	A10	12467149	12471022	-	2625	-	PF00443:Ubiquitin carboxyl-terminal hydrolase	UCH
BraA09g053550.3C	193	188	168	204	165	186	3.51441	4.25538	4.07484	4.43269	3.24866	3.86881	181.495	186.122	-0.0355196	0.86998	0.930979	BraA09g053550.3C	A09	38849582	38852509	+	1935	-	PF00443:Ubiquitin carboxyl-terminal hydrolase|PF01753:MYND finger	UCH
BraA08g034630.3C	403	271	327	286	274	332	5.03537	4.20903	5.44228	4.26418	3.70171	4.73843	290.935	336.332	-0.209498	0.271483	0.460779	BraA08g034630.3C	A08	22429327	22432232	+	2820	-	PF02148:Zn-finger in ubiquitin-hydrolases and other protein|PF00443:Ubiquitin carboxyl-terminal hydrolase	UCH
BraA02g033170.3C	114	89	96	170	138	216	2.01041	1.95099	2.25506	3.57743	2.63138	4.35115	171.338	100.864	0.76479	0.00388647	0.0172791	BraA02g033170.3C	A02	22905394	22908129	-	1998	-	PF00443:Ubiquitin carboxyl-terminal hydrolase	UCH
BraA06g028900.3C	264	180	240	162	202	184	4.03211	3.41733	4.88254	2.95247	3.33583	3.21008	177.948	231.034	-0.375011	0.078338	0.19085	BraA06g028900.3C	A06	20036969	20040171	+	2307	-	PF01753:MYND finger|PF00443:Ubiquitin carboxyl-terminal hydrolase	UCH
BraA01g006220.3C	178	141	107	125	234	195	3.41047	3.35814	2.73077	2.8579	4.84769	4.26774	178.81	141.864	0.333444	0.205811	0.382051	BraA01g006220.3C	A01	2998911	3001535	+	1839	-	PF01753:MYND finger|PF00443:Ubiquitin carboxyl-terminal hydrolase	UCH
BraA09g064720.3C	265	236	280	179	182	171	3.54491	3.92426	4.98913	2.8573	2.63243	2.61292	173.316	266.483	-0.618257	0.0031507	0.0144728	BraA09g064720.3C	A09	44327643	44330363	+	2634	-	PF00443:Ubiquitin carboxyl-terminal hydrolase|PF02148:Zn-finger in ubiquitin-hydrolases and other protein	UCH
BraA08g022460.3C	123	139	95	98	107	125	2.97251	4.1756	3.05808	2.8261	2.79593	3.45063	107.42	120.841	-0.168374	0.519713	0.696634	BraA08g022460.3C	A08	16856139	16858271	-	1458	-	PF00443:Ubiquitin carboxyl-terminal hydrolase	UCH
BraA03g056230.3C	90	43	63	105	88	137	1.33804	0.79466	1.2476	1.86277	1.4146	2.32658	107.854	65.0577	0.725676	0.0283972	0.087585	BraA03g056230.3C	A03	29463960	29468069	-	2370	-	PF00443:Ubiquitin carboxyl-terminal hydrolase|PF00829:Ribosomal prokaryotic L21 protein	UCH
BraA06g041710.3C	51	16	33	48	59	59	0.841288	0.32808	0.725095	0.94484	1.05233	1.11172	53.9264	32.8611	0.708681	0.09964	0.228895	BraA06g041710.3C	A06	27461753	27465031	+	2136	-	PF00443:Ubiquitin carboxyl-terminal hydrolase	UCH
BraA05g042500.3C	46	43	43	50	39	38	0.483248	0.561522	0.601711	0.626794	0.442999	0.456001	41.558	44.8451	-0.108189	0.767675	0.872656	BraA05g042500.3C	A05	28399567	28404149	+	3354	-	PF00443:Ubiquitin carboxyl-terminal hydrolase|PF04781:Protein of unknown function (DUF627)|PF04780:Protein of unknown function (DUF629)	UCH
BraA02g043240.3C	8	16	7	17	6	15	0.231429	0.575353	0.269732	0.58684	0.187674	0.495666	12.5634	10.6479	0.240451	0.753446	0.864428	BraA02g043240.3C	A02	29949206	29951853	-	1218	-	PF00443:Ubiquitin carboxyl-terminal hydrolase|PF04780:Protein of unknown function (DUF629)	UCH
BraA02g043280.3C	54	26	30	23	29	32	0.582934	0.348887	0.431374	0.296276	0.338492	0.394589	27.2842	36.1329	-0.41107	0.34198	0.538287	BraA02g043280.3C	A02	29970847	29975338	+	3264	-	PF04781:Protein of unknown function (DUF627)|PF04780:Protein of unknown function (DUF629)|PF00443:Ubiquitin carboxyl-terminal hydrolase	UCH
BraA09g054980.3C	0	0	0	2	2	0	0	0	0	0.0787367	0.0713443	0	1.30164	0	2.80066	0.426309	1	BraA09g054980.3C	A09	39751045	39752702	+	1068	-	PF00443:Ubiquitin carboxyl-terminal hydrolase	UCH
BraA02g043230.3C	13	14	15	6	7	13	0.140465	0.188035	0.215885	0.0773604	0.0817802	0.160449	8.46329	14.4162	-0.762111	0.27424	0.464337	BraA02g043230.3C	A02	29943048	29948190	-	3261	-	PF04780:Protein of unknown function (DUF629)|PF04781:Protein of unknown function (DUF627)|PF00443:Ubiquitin carboxyl-terminal hydrolase	UCH
BraA08g012650.3C	1	0	0	3	3	0	0.0181531	0	0	0.0649851	0.0588839	0	1.95246	0.286135	2.4238	0.350303	1	BraA08g012650.3C	A08	10927987	10930537	+	1941	-	PF00443:Ubiquitin carboxyl-terminal hydrolase	UCH
BraA06g015310.3C	0	1	0	1	4	0	0	0.0299172	0	0.0287195	0.104093	0	1.57897	0.355678	2.1231	0.441769	1	BraA06g015310.3C	A06	8182110	8183573	-	1464	-	PF02148:Zn-finger in ubiquitin-hydrolases and other protein|PF00443:Ubiquitin carboxyl-terminal hydrolase	UCH
BraA04g025440.3C	0	0	0	0	0	0	0	0	0	0	0	0	--	--	--	--	--	BraA04g025440.3C	A04	18226365	18228532	-	1419	-	PF06337:DUSP domain|PF00443:Ubiquitin carboxyl-terminal hydrolase	UCH
BraA04g025450.3C	2	5	0	0	5	50	0.030706	0.0954221	0	0	0.0830019	0.876865	17.8891	2.35066	2.92631	0.0562539	0.148537	BraA04g025450.3C	A04	18229838	18237391	-	2295	-	PF06337:DUSP domain|PF00443:Ubiquitin carboxyl-terminal hydrolase	UCH
BraA05g012830.3C	0	0	0	0	0	0	0	0	0	0	0	0	--	--	--	--	--	BraA05g012830.3C	A05	6982572	6986161	+	3501	-	PF00443:Ubiquitin carboxyl-terminal hydrolase|PF02148:Zn-finger in ubiquitin-hydrolases and other protein	UCH
BraA05g022900.3C	0	0	0	0	0	0	0	0	0	0	0	0	--	--	--	--	--	BraA05g022900.3C	A05	16692637	16695987	-	2478	-	PF06337:DUSP domain|PF00443:Ubiquitin carboxyl-terminal hydrolase	UCH
BraA03g028070.3C	1648	1705	1161	1180	1404	1277	62.0379	79.7829	58.2155	53.0059	57.1468	54.9112	1254.65	1520.48	-0.277073	0.0790124	0.192025	BraA03g028070.3C	A03	14025144	14026812	+	936	-	PF00789:UBX domain|PF08059:SEP domain	UBX
BraA06g010730.3C	1378	1291	1072	1112	1298	1099	34.6567	40.3599	35.912	33.3722	35.297	31.5722	1140.46	1262.05	-0.145701	0.262005	0.44983	BraA06g010730.3C	A06	5820076	5822642	+	1401	-	PF14555:UBA-like domain|PF00789:UBX domain|PF13899:Thioredoxin-like	UBX
BraA06g037710.3C	508	405	389	536	548	479	23.1259	22.9179	23.588	29.1167	26.9737	24.9081	509.111	437.667	0.218072	0.134123	0.283791	BraA06g037710.3C	A06	25164093	25165718	+	774	-	PF00789:UBX domain	UBX
BraA09g025940.3C	657	441	440	513	531	533	25.3832	21.179	22.6433	23.6505	22.182	23.5222	513.648	512.543	0.0015828	0.991471	0.995747	BraA09g025940.3C	A09	17452557	17453724	-	912	-	PF08059:SEP domain|PF00789:UBX domain	UBX
BraA09g026820.3C	1343	1214	952	927	1214	1165	28.3698	31.8775	26.787	23.3669	27.7283	28.1109	1072.88	1178.91	-0.135773	0.347722	0.544271	BraA09g026820.3C	A09	18213515	18216375	-	1668	-	PF14555:UBA-like domain|PF00789:UBX domain	UBX
BraA09g027810.3C	683	519	533	606	711	630	17.5918	16.6166	18.2862	18.6254	19.8009	18.5353	632.795	583.171	0.118146	0.374993	0.571059	BraA09g027810.3C	A09	19002284	19003965	+	1368	-	PF00789:UBX domain|PF14555:UBA-like domain	UBX
BraA04g030490.3C	2567	2005	1559	1814	2509	2042	19.0699	18.515	15.4268	16.0806	20.1534	17.328	2063.03	2041.83	0.0146794	0.922011	0.959697	BraA04g030490.3C	A04	20844292	20852237	-	4743	-	PF01417:ENTH domain|PF00789:UBX domain	UBX
BraA01g030460.3C	171	162	55	134	170	130	13.9472	16.4245	5.97532	13.0419	14.9922	12.1117	140.838	127.511	0.140818	0.692224	0.825257	BraA01g030460.3C	A01	20458844	20459275	-	432	-	PF00789:UBX domain	UBX
BraA03g046200.3C	371	315	346	374	405	335	10.5251	11.1084	13.0749	12.661	12.4232	10.856	362.491	350.067	0.0521192	0.762863	0.870073	BraA03g046200.3C	A03	23385117	23386701	+	1242	-	PF14555:UBA-like domain|PF08059:SEP domain|PF00789:UBX domain	UBX
BraA03g027380.3C	618	437	450	407	554	497	15.1217	13.2917	14.6667	11.8837	14.6571	13.8912	472.805	503.773	-0.0914866	0.562935	0.731313	BraA03g027380.3C	A03	13562732	13564962	-	1440	-	PF00789:UBX domain|PF14555:UBA-like domain	UBX
BraA01g012820.3C	242	215	178	204	352	280	9.38052	10.3594	9.19049	9.43593	14.753	12.3977	270.073	213.557	0.339943	0.123776	0.267818	BraA01g012820.3C	A01	6718087	6719316	-	909	-	PF08059:SEP domain|PF00789:UBX domain	UBX
BraA03g029950.3C	339	239	271	284	273	263	8.15895	7.1502	8.68782	8.15634	7.10432	7.23037	267.39	285.294	-0.0938609	0.598027	0.757733	BraA03g029950.3C	A03	15076002	15078628	+	1464	-	PF14555:UBA-like domain|PF00789:UBX domain	UBX
BraA08g011190.3C	331	269	278	217	254	206	10.0455	10.148	11.2382	7.85861	8.33494	7.14135	220.005	296.343	-0.428349	0.0146785	0.0514828	BraA08g011190.3C	A08	9812111	9813508	+	1161	-	PF14555:UBA-like domain|PF08059:SEP domain|PF00789:UBX domain	UBX
BraA02g028220.3C	307	333	212	244	287	182	7.72104	10.4104	7.10199	7.32268	7.80449	5.22852	231.59	287.084	-0.309458	0.197712	0.371726	BraA02g028220.3C	A02	17571234	17573716	-	1401	-	PF00789:UBX domain|PF14555:UBA-like domain	UBX
BraA04g016580.3C	21	26	21	33	34	30	0.597205	0.919102	0.795482	1.11985	1.04546	0.974531	31.5918	23.2603	0.448492	0.311677	0.506225	BraA04g016580.3C	A04	12580524	12582555	-	1239	-	PF08059:SEP domain|PF14555:UBA-like domain|PF00789:UBX domain	UBX
BraA04g007870.3C	163	101	79	32	29	26	4.47299	3.44523	2.88765	1.04786	0.860466	0.814993	28.3961	112.673	-1.99417	2.87492e-09	5.29086e-08	BraA04g007870.3C	A04	5449545	5450828	+	1284	-	PF00789:UBX domain|PF14555:UBA-like domain|PF13899:Thioredoxin-like	UBX
BraA08g030180.3C	11	10	17	8	4	7	0.290981	0.328819	0.599	0.252525	0.114408	0.211514	6.25695	13.1835	-1.07197	0.166147	0.329274	BraA08g030180.3C	A08	20556564	20558568	-	1332	-	PF13899:Thioredoxin-like|PF14555:UBA-like domain|PF00789:UBX domain	UBX
BraA02g019410.3C	0	0	0	1	0	0	0	0	0	0.134761	0	0	--	--	--	--	--	BraA02g019410.3C	A02	11090954	11091365	-	312	-	PF00789:UBX domain	UBX
BraA04g016550.3C	0	0	0	0	0	0	0	0	0	0	0	0	--	--	--	--	--	BraA04g016550.3C	A04	12569667	12570979	-	987	-	PF14555:UBA-like domain|PF08059:SEP domain|PF00789:UBX domain	UBX
BraA04g016570.3C	0	0	0	0	0	0	0	0	0	0	0	0	--	--	--	--	--	BraA04g016570.3C	A04	12575386	12576622	-	969	-	PF00789:UBX domain|PF08059:SEP domain|PF14555:UBA-like domain	UBX
BraA04g007890.3C	0	0	0	0	0	0	0	0	0	0	0	0	--	--	--	--	--	BraA04g007890.3C	A04	5477121	5478359	+	1239	-	PF14555:UBA-like domain|PF00789:UBX domain|PF13899:Thioredoxin-like	UBX
BraA04g007880.3C	0	0	1	0	0	0	0	0	0.0403208	0	0	0	--	--	--	--	--	BraA04g007880.3C	A04	5453577	5454740	+	1164	-	PF14555:UBA-like domain|PF00789:UBX domain|PF13899:Thioredoxin-like	UBX
BraA03g040830.3C	0	0	0	0	0	0	0	0	0	0	0	0	--	--	--	--	--	BraA03g040830.3C	A03	20375421	20375867	+	447	-	PF00789:UBX domain	UBX
BraA04g015970.3C	0	0	0	0	0	0	0	0	0	0	0	0	--	--	--	--	--	BraA04g015970.3C	A04	12137417	12138518	+	645	-	PF00789:UBX domain	UBX
BraA08g016190.3C	8800	10537	5557	13319	16113	10892	449.375	668.851	377.984	811.598	889.668	635.337	13092.7	8383.72	0.643108	0.00368491	0.0164959	BraA08g016190.3C	A08	13207939	13208628	+	690	-	PF00240:Ubiquitin family	ubiquitin
BraA05g009230.3C	6839	3912	4114	5356	4983	4317	622.669	442.741	498.926	581.899	490.547	448.969	4781.39	4916.27	-0.0403791	0.812866	0.899572	BraA05g009230.3C	A05	4902601	4903542	-	387	-	PF00240:Ubiquitin family|PF01020:Ribosomal L40e family	ubiquitin
BraA06g029520.3C	9749	12939	5187	14747	19239	14094	299.744	494.513	212.429	541.05	639.586	494.989	15594	9368.58	0.735083	0.00532057	0.0224287	BraA06g029520.3C	A06	20411723	20412868	+	1146	-	PF00240:Ubiquitin family	ubiquitin
BraA09g024910.3C	9091	11127	4950	11576	16610	13254	348.935	530.881	253.073	530.193	689.331	581.099	13423.3	8445.49	0.668488	0.00599638	0.0247599	BraA09g024910.3C	A09	16742459	16743376	-	918	-	PF00240:Ubiquitin family	ubiquitin
BraA09g043730.3C	3419	2208	2744	4195	3513	3881	311.289	249.89	332.779	455.763	345.834	403.625	3787.68	2809.46	0.43093	0.00882202	0.0339512	BraA09g043730.3C	A09	33783946	33784948	+	387	-	PF00240:Ubiquitin family|PF01020:Ribosomal L40e family	ubiquitin
BraA09g051700.3C	3812	2832	2955	3951	3835	3346	283.368	261.684	292.591	350.467	308.239	284.114	3629.13	3224.28	0.170589	0.189021	0.360535	BraA09g051700.3C	A09	37959614	37960087	+	474	-	PF00240:Ubiquitin family|PF01599:Ribosomal protein S27a	ubiquitin
BraA07g025060.3C	3030	2012	2074	3070	2757	2586	225.237	185.914	205.359	272.319	221.595	219.582	2746.4	2373.08	0.210404	0.15	0.306863	BraA07g025060.3C	A07	19463602	19464075	+	474	-	PF00240:Ubiquitin family|PF01599:Ribosomal protein S27a	ubiquitin
BraA04g000780.3C	3376	2421	2367	2919	2703	2528	250.957	223.706	234.37	258.925	217.254	214.657	2659.18	2729.23	-0.0378263	0.773064	0.875481	BraA04g000780.3C	A04	471891	472364	-	474	-	PF00240:Ubiquitin family|PF01599:Ribosomal protein S27a	ubiquitin
BraA03g028390.3C	3582	4868	2283	4995	6632	5728	137.486	232.257	116.72	228.776	275.234	251.134	5629.48	3626.5	0.634474	0.00754785	0.0298202	BraA03g028390.3C	A03	14214580	14215497	+	918	-	PF00240:Ubiquitin family	ubiquitin
BraA10g032750.3C	3645	3335	2164	4592	5859	4808	139.448	158.598	110.276	209.633	242.362	210.112	4952.03	3053.92	0.697234	1.88399e-05	0.00016223	BraA10g032750.3C	A10	20288215	20289135	+	921	-	PF00240:Ubiquitin family	ubiquitin
BraA07g014190.3C	906	641	724	1178	1092	1046	67.7771	59.6072	72.144	105.158	88.3288	89.3833	1081.94	763.168	0.503403	0.000703526	0.00400313	BraA07g014190.3C	A07	12990398	12990868	-	471	-	PF00240:Ubiquitin family|PF01599:Ribosomal protein S27a	ubiquitin
BraA07g010100.3C	1019	746	633	998	982	994	76.2305	69.3712	63.0762	89.0898	79.4312	84.9398	969.453	798.165	0.279124	0.0449165	0.125014	BraA07g010100.3C	A07	9964138	9964912	+	471	-	PF00240:Ubiquitin family	ubiquitin
BraA05g009560.3C	927	733	651	991	972	870	68.4758	67.305	64.0538	87.3521	77.6334	73.4085	923.44	774.077	0.25391	0.0601984	0.156511	BraA05g009560.3C	A05	5087835	5088589	-	477	-	PF00240:Ubiquitin family	ubiquitin
BraA01g034580.3C	1421	1234	919	2093	2398	1840	43.6903	47.162	37.6369	76.7897	79.7196	64.6218	2057.92	1195.77	0.782964	1.93776e-07	2.55736e-06	BraA01g034580.3C	A01	23681521	23682666	-	1146	-	PF00240:Ubiquitin family	ubiquitin
BraA09g039700.3C	667	402	546	745	662	704	49.8977	37.3823	54.4069	66.5049	53.5473	60.1585	689.282	541.933	0.346676	0.0650158	0.165964	BraA09g039700.3C	A09	31041730	31042200	-	471	-	PF00240:Ubiquitin family|PF01599:Ribosomal protein S27a	ubiquitin
BraA05g009210.3C	478	394	411	740	572	593	34.2325	35.0746	39.2066	63.239	44.2927	48.5104	623.45	433.555	0.524292	0.00451556	0.0196044	BraA05g009210.3C	A05	4896123	4898130	-	492	-	PF00240:Ubiquitin family|PF01020:Ribosomal L40e family	ubiquitin
BraA07g019540.3C	1665	1420	1310	1705	1947	1553	51.0587	54.129	53.5099	62.3911	64.5575	54.3998	1692.11	1480.76	0.192771	0.12491	0.269485	BraA07g019540.3C	A07	16458272	16460707	+	1149	-	PF00240:Ubiquitin family|PF00627:UBA/TS-N domain|PF09280:XPC-binding domain	ubiquitin
BraA04g011090.3C	1794	1448	1456	1649	1773	1463	55.5952	55.7788	60.1012	60.9787	59.4086	51.788	1589.74	1583.28	0.00610833	0.96145	0.9805	BraA04g011090.3C	A04	8745835	8748396	+	1137	-	PF00240:Ubiquitin family|PF09280:XPC-binding domain|PF00627:UBA/TS-N domain	ubiquitin
BraA03g030990.3C	3082	2023	2111	1701	2255	1815	90.0453	73.47	82.153	59.3028	71.2361	60.5724	1871.67	2405.98	-0.36242	0.0107217	0.0398854	BraA03g030990.3C	A03	15488063	15490658	-	1206	-	PF00627:UBA/TS-N domain|PF09280:XPC-binding domain|PF00240:Ubiquitin family	ubiquitin
BraA07g003900.3C	2168	1772	1524	1708	1910	1685	49.8302	50.6271	46.6579	46.8451	47.467	44.2388	1724.83	1831.45	-0.0867106	0.437978	0.629741	BraA07g003900.3C	A07	2970749	2973611	+	1533	-	PF00240:Ubiquitin family|PF00627:UBA/TS-N domain	ubiquitin
BraA09g024890.3C	304	300	143	647	725	674	15.5239	19.0429	9.72679	39.4252	40.0304	39.3148	665.506	248.19	1.42131	1.61432e-09	3.08015e-08	BraA09g024890.3C	A09	16714932	16715621	-	690	-	PF00240:Ubiquitin family	ubiquitin
BraA06g030610.3C	1307	1040	983	1293	1461	1302	27.7591	27.4567	27.8093	32.7695	33.5509	31.5871	1319.04	1118.54	0.237914	0.0333439	0.0990956	BraA06g030610.3C	A06	21193181	21196150	+	1659	-	PF00240:Ubiquitin family|PF00627:UBA/TS-N domain	ubiquitin
BraA09g043040.3C	456	398	267	464	531	431	20.2103	21.9269	15.7626	24.5397	25.4465	21.82	463.58	373.8	0.309401	0.0908522	0.213341	BraA09g043040.3C	A09	33352236	33353529	-	795	-	PF02179:BAG domain|PF00240:Ubiquitin family	ubiquitin
BraA09g010790.3C	1116	830	781	906	1163	966	24.139	22.3161	22.5015	23.3844	27.1994	23.8672	984.887	912.204	0.11039	0.403898	0.598485	BraA09g010790.3C	A09	6214683	6217446	-	1629	-	PF00627:UBA/TS-N domain|PF00240:Ubiquitin family	ubiquitin
BraA09g019120.3C	1667	1441	1353	1310	1501	1458	23.7034	25.4697	25.6259	22.2274	23.077	23.6811	1388.21	1505.19	-0.116235	0.30632	0.500524	BraA09g019120.3C	A09	12248150	12252405	+	2478	-	PF00240:Ubiquitin family	ubiquitin
BraA06g010800.3C	1300	995	1074	1172	1156	1174	19.525	18.5762	21.4862	21.0048	18.7729	20.1412	1141.53	1135.21	0.0081572	0.949573	0.974563	BraA06g010800.3C	A06	5877756	5880187	+	2346	-	PF00240:Ubiquitin family|PF01805:Surp module|PF12230:Pre-mRNA splicing factor PRP21 like protein	ubiquitin
BraA06g032580.3C	1414	974	862	888	1039	921	26.5295	22.7156	21.5424	19.8809	21.0776	19.7383	925.67	1079.56	-0.222817	0.108878	0.243507	BraA06g032580.3C	A06	22356247	22359925	-	1878	-	PF00240:Ubiquitin family	ubiquitin
BraA03g018890.3C	629	71	150	334	176	315	27.8778	3.91158	8.85537	17.6643	8.43425	15.9474	271.448	262.402	0.0478503	0.953651	0.976426	BraA03g018890.3C	A03	8869190	8871699	+	795	-	PF00411:Ribosomal protein S11|PF01020:Ribosomal L40e family|PF00240:Ubiquitin family	ubiquitin
BraA09g058350.3C	438	292	335	439	479	457	14.2898	11.8419	14.5581	17.0907	16.8971	17.0309	447.454	356.865	0.3259	0.0407316	0.115696	BraA09g058350.3C	A09	41397823	41400146	-	1080	-	PF09280:XPC-binding domain|PF00240:Ubiquitin family|PF00627:UBA/TS-N domain	ubiquitin
BraA03g035820.3C	519	447	350	560	502	499	12.4656	13.3456	11.1975	16.05	13.0369	13.6904	509.611	440.889	0.207978	0.203605	0.379	BraA03g035820.3C	A03	17667077	17671085	-	1467	-	PF00240:Ubiquitin family|PF09668:Aspartyl protease|PF00627:UBA/TS-N domain	ubiquitin
BraA08g030130.3C	1340	1101	956	705	936	920	20.1258	20.5552	19.1255	12.6351	15.2002	15.7836	830.993	1139.39	-0.455176	0.00130964	0.0068329	BraA08g030130.3C	A08	20526102	20528528	-	2346	-	PF01805:Surp module|PF12230:Pre-mRNA splicing factor PRP21 like protein|PF00240:Ubiquitin family	ubiquitin
BraA07g026120.3C	237	177	198	337	268	218	6.47343	6.00959	7.20374	10.9839	7.91491	6.80162	269.232	206.233	0.38441	0.100127	0.229469	BraA07g026120.3C	A07	19982289	19985083	+	1290	-	PF00627:UBA/TS-N domain|PF00240:Ubiquitin family|PF09280:XPC-binding domain	ubiquitin
novel.59	407	314	276	347	370	320	9.22824	8.84993	8.33567	9.38851	9.07092	8.2879	337.541	333.333	0.0168749	0.915494	0.956215	-	A01	25973016	25976077	+	1554	-	PF00240:Ubiquitin family|PF00627:UBA/TS-N domain|PF09668:Aspartyl protease	ubiquitin
BraA06g012160.3C	154	142	169	208	203	171	4.95544	5.67983	7.24361	7.9867	7.06289	6.28532	189.714	158.983	0.258522	0.268565	0.457234	BraA06g012160.3C	A06	6518801	6521284	+	1095	-	PF00240:Ubiquitin family|PF09280:XPC-binding domain|PF00627:UBA/TS-N domain	ubiquitin
BraA03g042310.3C	313	294	280	294	391	294	6.63573	7.74779	7.90696	7.43763	8.96286	7.1197	317.444	300.847	0.0798869	0.663278	0.805934	BraA03g042310.3C	A03	21226494	21229119	+	1662	-	PF00240:Ubiquitin family	ubiquitin
BraA03g006270.3C	129	29	36	87	96	128	9.23847	2.58163	3.43415	7.43485	7.43373	10.4711	101.242	60.9469	0.722546	0.12119	0.26367	BraA03g006270.3C	A03	2737391	2738159	+	492	-	PF00240:Ubiquitin family	ubiquitin
BraA07g012970.3C	63	24	66	39	33	17	5.87252	2.78087	8.19473	4.33801	3.32601	1.8101	29.0821	51.7176	-0.830395	0.110298	0.245767	BraA07g012970.3C	A07	12233944	12234321	+	378	-	PF00240:Ubiquitin family	ubiquitin
BraA05g026470.3C	238	141	20	60	56	57	12.1536	8.95017	1.36039	3.65612	3.092	3.32484	56.4419	125.873	-1.16051	0.0450355	0.125268	BraA05g026470.3C	A05	19963856	19964545	+	690	-	PF00240:Ubiquitin family	ubiquitin
BraA04g021390.3C	37	50	42	83	64	46	1.19386	2.00544	1.80513	3.19576	2.23284	1.69543	63.1748	44.3785	0.514504	0.191437	0.363368	BraA04g021390.3C	A04	16013769	16015490	+	1092	-	PF13855:Leucine rich repeat|PF00240:Ubiquitin family	ubiquitin
BraA02g012000.3C	12	2	3	12	8	10	0.921179	0.190844	0.306755	1.09923	0.664015	0.876865	9.84077	5.28837	0.862387	0.344167	0.540121	BraA02g012000.3C	A02	5782782	5783604	-	459	-	PF00240:Ubiquitin family	ubiquitin
BraA02g043400.3C	28	32	28	18	22	17	1.10356	1.56774	1.46995	0.846551	0.937532	0.765345	18.5087	30.0652	-0.693869	0.138852	0.290808	BraA02g043400.3C	A02	30049198	30050493	+	894	-	PF00240:Ubiquitin family|PF02179:BAG domain	ubiquitin
BraA02g005390.3C	18	0	9	7	10	13	1.31311	0	0.874536	0.609353	0.788776	1.08328	9.73287	8.58063	0.171597	0.869857	0.93091	BraA02g005390.3C	A02	2555912	2556660	+	483	-	PF00240:Ubiquitin family	ubiquitin
BraA04g013240.3C	6	0	3	3	3	4	0.432333	0	0.287935	0.257947	0.233729	0.329228	3.25984	2.86021	0.16987	0.902856	0.949595	BraA04g013240.3C	A04	10377855	10379146	-	489	-	PF00240:Ubiquitin family	ubiquitin
BraA09g001360.3C	4	11	16	9	14	8	0.0871617	0.29795	0.4644	0.234019	0.329852	0.199125	10.0191	11.1551	-0.134695	0.867551	0.929796	BraA09g001360.3C	A09	836926	838542	-	1617	-	PF00240:Ubiquitin family	ubiquitin
BraA07g012930.3C	0	0	0	1	0	0	0	0	0	0.0928154	0	0	--	--	--	--	--	BraA07g012930.3C	A07	12216503	12216955	+	453	-	PF00240:Ubiquitin family	ubiquitin
BraA06g001020.3C	0	0	0	1	3	0	0	0	0	0.0444925	0.120946	0	1.26959	0	2.7679	0.440032	1	BraA06g001020.3C	A06	679290	681828	+	945	-	PF00240:Ubiquitin family	ubiquitin
BraA06g029770.3C	0	1	0	1	0	0	0	0.0385213	0	0.0369792	0	0	0.341439	0.355678	-0.0559664	0.989057	1	BraA06g029770.3C	A06	20586625	20587761	+	1137	-	PF00240:Ubiquitin family	ubiquitin
BraA05g012570.3C	0	0	0	0	0	0	0	0	0	0	0	0	--	--	--	--	--	BraA05g012570.3C	A05	6832303	6833096	-	729	-	PF00240:Ubiquitin family	ubiquitin
BraAnng001460.3C	0	0	0	0	0	0	0	0	0	0	0	0	--	--	--	--	--	BraAnng001460.3C	Scaffold0267	15193	16055	+	387	-	PF00240:Ubiquitin family|PF01020:Ribosomal L40e family	ubiquitin
BraA09g001370.3C	0	0	0	0	0	0	0	0	0	0	0	0	--	--	--	--	--	BraA09g001370.3C	A09	839574	840908	-	1335	-	PF00240:Ubiquitin family	ubiquitin
BraA09g053250.3C	0	0	0	0	0	0	0	0	0	0	0	0	--	--	--	--	--	BraA09g053250.3C	A09	38662663	38664055	-	1239	-	PF00240:Ubiquitin family	ubiquitin
BraA07g012950.3C	0	0	0	0	0	0	0	0	0	0	0	0	--	--	--	--	--	BraA07g012950.3C	A07	12230767	12231144	+	378	-	PF00240:Ubiquitin family	ubiquitin
BraA10g014860.3C	0	0	0	0	0	0	0	0	0	0	0	0	--	--	--	--	--	BraA10g014860.3C	A10	11874300	11877545	+	1527	-	PF00240:Ubiquitin family	ubiquitin
BraA07g012960.3C	0	0	0	0	0	0	0	0	0	0	0	0	--	--	--	--	--	BraA07g012960.3C	A07	12232655	12233035	+	381	-	PF00240:Ubiquitin family	ubiquitin
BraA06g001030.3C	1	0	0	0	0	0	0.0725002	0	0	0	0	0	--	--	--	--	--	BraA06g001030.3C	A06	683225	683710	+	486	-	PF00240:Ubiquitin family	ubiquitin
BraA06g029780.3C	0	0	0	0	0	0	0	0	0	0	0	0	--	--	--	--	--	BraA06g029780.3C	A06	20588850	20591345	+	1260	-	PF00240:Ubiquitin family	ubiquitin
BraA07g012980.3C	0	0	0	0	0	0	0	0	0	0	0	0	--	--	--	--	--	BraA07g012980.3C	A07	12236529	12236909	+	381	-	PF00240:Ubiquitin family	ubiquitin
BraA09g001380.3C	0	0	0	0	0	0	0	0	0	0	0	0	--	--	--	--	--	BraA09g001380.3C	A09	841281	841886	-	606	-	PF00240:Ubiquitin family	ubiquitin
BraA10g023530.3C	0	0	0	0	0	0	0	0	0	0	0	0	--	--	--	--	--	BraA10g023530.3C	A10	16299885	16307951	+	1065	-	PF00240:Ubiquitin family|PF09280:XPC-binding domain|PF00627:UBA/TS-N domain	ubiquitin
BraA09g024920.3C	1	0	0	0	0	0	0.0567393	0	0	0	0	0	--	--	--	--	--	BraA09g024920.3C	A09	16745422	16746042	-	621	-	PF00240:Ubiquitin family	ubiquitin
BraA03g042500.3C	0	0	0	0	0	0	0	0	0	0	0	0	--	--	--	--	--	BraA03g042500.3C	A03	21341943	21342338	+	396	-	PF00240:Ubiquitin family	ubiquitin
BraA10g023520.3C	0	0	0	0	0	0	0	0	0	0	0	0	--	--	--	--	--	BraA10g023520.3C	A10	16296886	16298992	+	1068	-	PF09280:XPC-binding domain|PF00627:UBA/TS-N domain|PF00240:Ubiquitin family	ubiquitin
BraA08g016180.3C	0	1	0	0	0	0	0	0.0698544	0	0	0	0	--	--	--	--	--	BraA08g016180.3C	A08	13204209	13204835	+	627	-	PF00240:Ubiquitin family	ubiquitin
BraA07g012920.3C	0	0	0	0	0	0	0	0	0	0	0	0	--	--	--	--	--	BraA07g012920.3C	A07	12214326	12214703	+	378	-	PF00240:Ubiquitin family	ubiquitin
BraAnng001440.3C	0	0	0	0	0	0	0	0	0	0	0	0	--	--	--	--	--	BraAnng001440.3C	Scaffold0267	13542	16055	+	792	-	PF01020:Ribosomal L40e family|PF00240:Ubiquitin family|PF00411:Ribosomal protein S11	ubiquitin
BraA03g028800.3C	0	0	0	0	0	0	0	0	0	0	0	0	--	--	--	--	--	BraA03g028800.3C	A03	14415756	14416658	-	903	-	PF00240:Ubiquitin family	ubiquitin
BraA03g028790.3C	0	0	0	0	0	2	0	0	0	0	0	0.0648118	0.653688	0	1.80653	0.65455	1	BraA03g028790.3C	A03	14411425	14412666	-	1242	-	PF00240:Ubiquitin family	ubiquitin
BraA06g030350.3C	0	0	0	0	0	0	0	0	0	0	0	0	--	--	--	--	--	BraA06g030350.3C	A06	20987900	20988493	-	594	-	PF00240:Ubiquitin family	ubiquitin
BraA01g022230.3C	4147	3292	3474	2457	3032	2668	114.604	113.087	127.88	81.0239	90.5982	84.2212	2648.98	3681.55	-0.474605	5.41811e-05	0.000417999	BraA01g022230.3C	A01	12416448	12418822	+	1275	-	PF01040:UbiA prenyltransferase family	UbiA
BraA09g043060.3C	3449	2761	2496	2561	2493	2485	50.8264	50.5764	48.9945	45.0348	39.7231	41.8304	2457.92	2920.21	-0.248854	0.0245446	0.0778102	BraA09g043060.3C	A09	33356442	33361998	-	2391	-	PF01040:UbiA prenyltransferase family|PF00557:Metallopeptidase family M24	UbiA
BraA07g001790.3C	1395	1002	1306	1071	1186	1060	41.4793	37.0349	51.7258	38.0005	38.13	36.0025	1079.06	1253.31	-0.215455	0.177855	0.34543	BraA07g001790.3C	A07	1333302	1335636	-	1185	-	PF01040:UbiA prenyltransferase family	UbiA
BraA05g035000.3C	3536	2728	2937	3228	3053	3042	30.9929	29.7221	34.2894	33.7618	28.9335	30.4564	3040.97	3101.45	-0.0283678	0.820808	0.904126	BraA05g035000.3C	A05	24771483	24778248	+	4020	-	PF01040:UbiA prenyltransferase family|PF00177:Ribosomal protein S7p/S5e|PF02176:TRAF-type zinc finger	UbiA
BraA04g031070.3C	810	627	581	853	851	730	22.3847	21.5387	21.3869	28.1292	25.4285	23.044	793.128	676.218	0.229505	0.102053	0.232719	BraA04g031070.3C	A04	21211307	21213165	-	1275	-	PF01040:UbiA prenyltransferase family	UbiA
BraA01g028360.3C	984	676	785	609	585	554	30.6555	26.1785	32.5754	22.6398	19.7058	19.7148	569.997	821.185	-0.527041	0.000608724	0.00353357	BraA01g028360.3C	A01	18586898	18588850	-	1131	-	PF01040:UbiA prenyltransferase family	UbiA
BraA03g035070.3C	736	596	541	448	528	515	26.4353	26.6096	25.8828	19.2011	20.5053	21.1292	484.643	628.772	-0.375529	0.00507282	0.0215827	BraA03g035070.3C	A03	17322013	17323815	-	981	-	PF01040:UbiA prenyltransferase family	UbiA
BraA01g014350.3C	228	227	166	232	307	230	6.49968	8.04394	6.30336	7.89201	9.46282	7.48954	249.368	209.246	0.254209	0.2149	0.393336	BraA01g014350.3C	A01	7604574	7606799	-	1236	-	PF01040:UbiA prenyltransferase family	UbiA
BraA05g004400.3C	5	1	4	4	33	11	0.202501	0.0503434	0.215786	0.193312	1.44509	0.508884	15.1707	3.31089	2.19417	0.0318121	0.0956569	BraA05g004400.3C	A05	2284055	2286162	+	870	-	PF01040:UbiA prenyltransferase family	UbiA
BraA03g051340.3C	23	11	19	4	10	8	0.491156	0.291991	0.540446	0.101928	0.230896	0.195142	7.07433	17.7351	-1.32057	0.0576415	0.151423	BraA03g051340.3C	A03	26458937	26463550	-	1650	-	PF00407:Pathogenesis-related protein Bet v I family|PF01040:UbiA prenyltransferase family	UbiA
BraA08g020880.3C	0	0	0	0	0	0	0	0	0	0	0	0	--	--	--	--	--	BraA08g020880.3C	A08	15896566	15898243	-	645	-	PF01040:UbiA prenyltransferase family	UbiA
BraA08g034640.3C	689	585	551	887	838	846	19.4527	20.5307	20.7214	29.8832	25.5817	27.2836	838.629	615.223	0.447173	0.000966602	0.00525719	BraA08g034640.3C	A08	22433720	22436929	+	1248	-	PF09409:PUB domain|PF00627:UBA/TS-N domain	UBA
BraA05g002040.3C	365	320	278	351	328	286	14.7317	16.0545	14.9456	16.9048	14.314	13.1855	314.8	324.211	-0.0426662	0.807631	0.896129	BraA05g002040.3C	A05	1169828	1172356	-	873	-	PF00627:UBA/TS-N domain	UBA
BraA09g047360.3C	304	310	253	332	373	254	12.1445	15.3941	13.4628	15.8266	16.1117	11.5907	311.776	293.672	0.0875971	0.670302	0.810886	BraA09g047360.3C	A09	35847498	35849569	+	882	-	PF01694:Rhomboid family|PF00627:UBA/TS-N domain	UBA
BraA10g003400.3C	634	544	540	724	693	726	6.25218	6.66849	7.09322	8.51969	7.38926	8.17804	698.893	580.71	0.267944	0.0582189	0.152504	BraA10g003400.3C	A10	1761096	1767715	-	3573	-	PF13041:PPR repeat family|PF00627:UBA/TS-N domain|PF14432:DYW family of nucleic acid deaminases|PF01535:PPR repeat|PF09409:PUB domain	UBA
BraA01g003110.3C	52	49	58	41	51	44	1.47879	1.73215	2.19705	1.39133	1.56819	1.42931	44.1587	54.413	-0.294778	0.393843	0.589721	BraA01g003110.3C	A01	1519026	1520887	+	1239	-	PF00627:UBA/TS-N domain	UBA
BraA10g003330.3C	1	0	0	0	0	0	0.0194454	0	0	0	0	0	--	--	--	--	--	BraA10g003330.3C	A10	1733696	1736428	-	1812	-	PF00627:UBA/TS-N domain|PF00646:F-box domain	UBA
BraA02g038620.3C	0	0	0	0	0	0	0	0	0	0	0	0	--	--	--	--	--	BraA02g038620.3C	A02	26891353	26893394	-	615	-	PF00627:UBA/TS-N domain	UBA
BraA01g025320.3C	1403	1385	910	1636	2041	1669	25.005	30.6835	21.6032	34.7932	39.3312	33.9778	1735.55	1240.89	0.483983	0.00339765	0.0154358	BraA01g025320.3C	A01	14985420	14987694	+	1977	-	PF04564:U-box domain|PF00514:Armadillo/beta-catenin-like repeat	U-box
BraA06g020360.3C	1139	1127	790	1147	1151	1036	20.5178	25.2358	18.9557	24.6554	22.4185	21.3175	1086.34	1027.85	0.0797619	0.61307	0.768711	BraA06g020360.3C	A06	11780805	11782966	+	1956	-	PF00514:Armadillo/beta-catenin-like repeat|PF04564:U-box domain	U-box
BraA05g038300.3C	555	474	414	466	514	497	23.0335	24.453	22.8863	23.0779	23.0651	23.561	480.575	485.185	-0.0136335	0.920626	0.95917	BraA05g038300.3C	A05	26178166	26179914	+	849	-	PF04564:U-box domain|PF12895:Anaphase-promoting complex, cyclosome, subunit 3	U-box
BraA05g038310.3C	1202	1124	737	730	1214	1123	30.4914	35.4426	24.9028	22.0973	33.2979	32.5404	991.887	1024.61	-0.0467761	0.821889	0.904696	BraA05g038310.3C	A05	26181459	26183213	-	1389	-	PF04564:U-box domain	U-box
BraA04g025550.3C	610	1165	505	635	1165	1244	17.3474	41.1828	19.1295	21.5487	35.8225	40.4105	983.839	781.379	0.332902	0.315528	0.510571	BraA04g025550.3C	A04	18292183	18293421	-	1239	-	PF04564:U-box domain	U-box
BraA08g027680.3C	1214	879	1069	983	904	884	17.8902	16.1017	20.9836	17.2859	14.4042	14.8805	904.247	1067.44	-0.239225	0.131347	0.279357	BraA08g027680.3C	A08	19495864	19499327	-	2391	-	PF04564:U-box domain	U-box
BraA07g015550.3C	1332	1062	1044	984	1047	906	19.5067	19.3326	20.3651	17.1956	16.5788	15.1558	956.02	1156.76	-0.274865	0.0254556	0.0800409	BraA07g015550.3C	A07	13949539	13952855	-	2406	-	PF04564:U-box domain	U-box
BraA06g028100.3C	169	559	166	494	889	1101	4.72598	19.4313	6.1833	16.4845	26.8802	35.1692	803.567	310.449	1.37246	0.0459498	0.127186	BraA06g028100.3C	A06	19534808	19536067	-	1260	-	PF04564:U-box domain	U-box
BraA08g003580.3C	1017	985	748	488	783	636	28.1715	33.9165	27.5992	16.1306	23.4518	20.1241	616.742	926.43	-0.586319	0.00139949	0.00723613	BraA08g003580.3C	A08	2607863	2609134	-	1272	-	PF04564:U-box domain	U-box
BraA05g028640.3C	804	820	603	482	605	726	22.2188	28.1686	22.1968	15.8948	18.0778	22.9178	589.039	751.532	-0.351065	0.067063	0.169798	BraA05g028640.3C	A05	21335007	21336281	+	1275	-	PF04564:U-box domain	U-box
BraA01g033790.3C	797	735	601	546	767	763	19.1037	21.8994	19.1884	15.6169	19.8783	20.8907	673.104	718.534	-0.0936267	0.573612	0.739236	BraA01g033790.3C	A01	23103605	23105271	+	1470	-	PF04564:U-box domain	U-box
BraA10g000360.3C	690	536	568	548	640	509	15.407	14.8771	16.8937	14.6013	15.4516	12.9824	551.477	604.56	-0.131907	0.373001	0.569319	BraA10g000360.3C	A10	155674	158304	+	1578	-	PF04564:U-box domain	U-box
BraA03g024060.3C	122	156	175	289	274	327	5.0454	8.01948	9.64009	14.2619	12.2521	15.4473	290.325	157.093	0.891193	0.00075296	0.00424021	BraA03g024060.3C	A03	11846216	11848048	-	852	-	PF04564:U-box domain	U-box
BraA10g000350.3C	644	486	460	466	577	554	15.4679	14.51	14.7167	13.3559	14.9846	15.1994	518.696	532.452	-0.0379911	0.788472	0.884646	BraA10g000350.3C	A10	152298	155338	+	1467	-	PF04564:U-box domain	U-box
BraA09g040060.3C	2028	1194	1117	563	910	904	39.0474	28.5769	28.6474	12.9353	18.9448	19.8821	769.235	1430.69	-0.895468	2.03692e-05	0.000173745	BraA09g040060.3C	A09	31321406	31323624	-	1830	-	PF00514:Armadillo/beta-catenin-like repeat|PF04564:U-box domain	U-box
BraA01g023440.3C	605	436	330	408	555	600	16.0039	14.3365	11.6277	12.8788	15.8741	18.1298	507.121	453.961	0.158459	0.425952	0.619498	BraA01g023440.3C	A01	13350314	13351645	+	1332	-	PF04564:U-box domain	U-box
BraA10g028160.3C	204	212	148	328	346	290	6.63708	8.57371	6.4138	12.734	12.1716	10.7774	313.823	190.183	0.723198	0.000295591	0.00188247	BraA10g028160.3C	A10	18309607	18311286	+	1083	-	PF04564:U-box domain	U-box
BraA10g024020.3C	1122	1131	921	946	1182	1118	12.6468	15.8466	13.8278	12.7239	14.4055	14.3946	1054.1	1074.34	-0.0266654	0.854229	0.921978	BraA10g024020.3C	A10	16523632	16528759	+	3126	-	PF10408:Ubiquitin elongating factor core|PF04564:U-box domain	U-box
BraA03g008460.3C	653	670	479	420	502	442	16.3878	20.9011	16.0122	12.5777	13.6219	12.6707	443.18	607.713	-0.454933	0.00650253	0.0264225	BraA03g008460.3C	A03	3636099	3637929	-	1404	-	PF04564:U-box domain	U-box
BraA02g005980.3C	1083	965	905	898	1065	934	12.2189	13.5337	13.6006	12.0899	12.9921	12.0371	941.377	998.039	-0.0834321	0.507081	0.686504	BraA02g005980.3C	A02	2836648	2841569	-	3123	-	PF04564:U-box domain|PF10408:Ubiquitin elongating factor core	U-box
BraA03g033230.3C	1077	902	590	393	514	620	27.6792	28.8158	20.1975	12.0524	14.2832	18.2012	495.852	853.857	-0.784489	0.000213036	0.0014084	BraA03g033230.3C	A03	16475720	16477481	+	1371	-	PF04564:U-box domain	U-box
BraA03g008450.3C	1079	629	716	829	959	844	12.5599	9.10122	11.1015	11.5149	12.07	11.2221	855.607	805.352	0.0864366	0.591133	0.752865	BraA03g008450.3C	A03	3629484	3635114	-	3027	-	PF04564:U-box domain|PF01150:GDA1/CD39 (nucleoside phosphatase) family	U-box
BraA08g023920.3C	728	780	419	543	730	635	11.8755	15.8162	9.10422	10.5697	12.8757	11.8322	618.797	645.43	-0.0608617	0.779285	0.878965	BraA08g023920.3C	A08	17566430	17568589	-	2160	-	PF04564:U-box domain|PF00514:Armadillo/beta-catenin-like repeat	U-box
BraA07g035700.3C	288	141	142	454	386	433	5.48229	3.33637	3.60051	10.3126	7.94478	9.41515	415.959	186.678	1.1508	1.40166e-06	1.55733e-05	BraA07g035700.3C	A07	25175001	25177851	-	1851	-	PF04564:U-box domain|PF00514:Armadillo/beta-catenin-like repeat	U-box
BraA03g034990.3C	11	0	0	339	256	208	0.27547	0	0	10.1303	6.93181	5.94997	262.933	3.14748	6.34908	0.000104938	0.000752538	BraA03g034990.3C	A03	17281901	17284091	-	1407	-	PF04564:U-box domain	U-box
BraA07g014390.3C	523	425	299	416	441	478	10.429	10.5345	7.94177	9.89863	9.5083	10.8877	434.708	414.77	0.0660704	0.709592	0.836583	BraA07g014390.3C	A07	13121989	13124153	-	1767	-	PF04564:U-box domain|PF00514:Armadillo/beta-catenin-like repeat	U-box
BraA05g035100.3C	89	187	94	301	328	269	2.23356	5.83359	3.14227	9.014	8.90036	7.71136	292.172	127.804	1.19634	0.000256619	0.00166285	BraA05g035100.3C	A05	24818283	24820068	+	1404	-	PF04564:U-box domain	U-box
BraA04g005150.3C	919	612	677	450	533	502	14.6058	12.0906	14.332	8.53424	9.1593	9.11347	482.624	738.66	-0.614261	3.15819e-05	0.000257985	BraA04g005150.3C	A04	3352171	3354544	+	2217	-	PF04564:U-box domain|PF00514:Armadillo/beta-catenin-like repeat	U-box
BraA09g045680.3C	432	423	313	378	406	395	7.99032	9.72539	7.71138	8.34286	8.11955	8.34541	383.777	393.357	-0.0353222	0.830778	0.909654	BraA09g045680.3C	A09	34877664	34880338	+	1905	-	PF00514:Armadillo/beta-catenin-like repeat|PF04564:U-box domain	U-box
BraA09g054380.3C	746	659	523	454	501	527	11.0073	12.0868	10.279	7.99355	7.9929	8.88223	482.261	647.181	-0.424547	0.00372182	0.0166399	BraA09g054380.3C	A09	39336796	39339684	+	2388	-	PF00514:Armadillo/beta-catenin-like repeat|PF04564:U-box domain	U-box
BraA01g012090.3C	244	231	205	209	338	274	7.66254	9.01738	8.57518	7.83198	11.4769	9.82886	265.487	230.111	0.208666	0.321851	0.517203	BraA01g012090.3C	A01	6280764	6281885	-	1122	-	PF04564:U-box domain	U-box
BraA02g043780.3C	810	314	330	294	363	379	17.2034	8.28981	9.33577	7.45108	8.33606	9.19472	336.563	469.226	-0.48142	0.0840584	0.201419	BraA02g043780.3C	A02	30282606	30284264	+	1659	-	PF04564:U-box domain	U-box
BraA09g008840.3C	463	233	251	216	240	286	12.2476	7.66149	8.84407	6.81817	6.86448	8.64186	241.48	311.018	-0.367656	0.116046	0.255363	BraA09g008840.3C	A09	5040531	5041862	-	1332	-	PF04564:U-box domain	U-box
BraA04g020670.3C	322	221	229	287	355	337	5.79158	4.94105	5.48635	6.15979	6.9039	6.92374	317.97	258.02	0.300573	0.0791458	0.192211	BraA04g020670.3C	A04	15537622	15540411	-	1959	-	PF00514:Armadillo/beta-catenin-like repeat|PF04564:U-box domain	U-box
BraA05g027910.3C	342	393	263	178	311	371	9.49599	13.5641	9.72695	5.89762	9.33683	11.7668	278.253	337.878	-0.279073	0.312948	0.507769	BraA05g027910.3C	A05	20909112	20910380	+	1269	-	PF04564:U-box domain	U-box
BraA09g045600.3C	548	374	463	292	354	358	9.15545	7.76706	10.3036	5.82136	6.39481	6.83207	326.232	466.29	-0.514688	0.00364174	0.0163234	BraA09g045600.3C	A09	34814889	34817297	-	2109	-	PF00514:Armadillo/beta-catenin-like repeat|PF04564:U-box domain	U-box
BraA08g024650.3C	402	378	239	312	370	336	6.15581	7.1951	4.87488	5.70107	6.12613	5.87717	330.82	340.563	-0.0426056	0.826093	0.907043	BraA08g024650.3C	A08	17949541	17952860	+	2301	-	PF04564:U-box domain	U-box
BraA09g035530.3C	287	381	148	259	458	617	4.78131	7.88998	3.28423	5.14882	8.25004	11.7414	431.793	274.042	0.655992	0.0639347	0.163883	BraA09g035530.3C	A09	28071569	28073683	-	2115	-	PF00514:Armadillo/beta-catenin-like repeat|PF04564:U-box domain	U-box
BraA01g041530.3C	536	423	216	166	319	449	13.9277	13.6629	7.47612	5.14715	8.96255	13.327	302.125	386.145	-0.354643	0.305061	0.499126	BraA01g041530.3C	A01	27822152	27823733	-	1356	-	PF04564:U-box domain	U-box
BraA10g000340.3C	38	41	51	106	73	83	1.44906	1.94345	2.59048	4.82339	3.0099	3.61536	85.9055	44.8937	0.943576	0.00875227	0.0337324	BraA10g000340.3C	A10	145008	151961	+	924	-	PF04564:U-box domain	U-box
BraA08g021110.3C	336	437	214	249	413	365	5.43572	8.7879	4.61146	4.80684	7.22425	6.74498	332.091	333.135	-0.00383542	0.988931	0.994624	BraA08g021110.3C	A08	16016637	16019082	-	2178	-	PF04564:U-box domain	U-box
BraA07g024600.3C	3	6	4	85	54	30	0.140379	0.348994	0.249314	4.74616	2.73212	1.60351	55.5343	4.51701	3.64351	4.10008e-08	6.13055e-07	BraA07g024600.3C	A07	19238696	19239918	+	753	-	PF04564:U-box domain	U-box
BraA03g018810.3C	25	147	16	130	186	214	0.716161	5.23448	0.610516	4.44382	5.76114	7.00252	171.877	65.5361	1.39199	0.148841	0.305217	BraA03g018810.3C	A03	8789000	8790229	-	1230	-	PF04564:U-box domain	U-box
BraA02g045040.3C	218	228	119	158	207	174	4.68084	6.08538	3.40346	4.04824	4.80577	4.26762	174.86	188.827	-0.11139	0.665612	0.807583	BraA02g045040.3C	A02	30958906	30960546	-	1641	-	PF04564:U-box domain	U-box
BraA07g039940.3C	259	209	179	227	271	218	3.75088	3.76241	3.45297	3.92285	4.24354	3.60628	232.601	216.668	0.101858	0.575318	0.740651	BraA07g039940.3C	A07	27210008	27212848	+	2433	-	PF04564:U-box domain	U-box
BraA09g009050.3C	65	105	70	203	215	214	1.01655	2.04122	1.45821	3.78838	3.63562	3.82295	205.774	82.6243	1.32269	3.11876e-06	3.21253e-05	BraA09g009050.3C	A09	5199304	5202005	-	2253	-	PF04564:U-box domain|PF00514:Armadillo/beta-catenin-like repeat	U-box
BraA06g019150.3C	95	107	84	144	157	155	2.0778	2.90904	2.44718	3.75825	3.71283	3.87241	148.401	97.2555	0.61346	0.0104298	0.0390288	BraA06g019150.3C	A06	10877150	10878760	-	1611	-	PF04564:U-box domain	U-box
BraA07g012360.3C	235	212	163	183	220	210	3.59854	4.03535	3.32471	3.3439	3.64256	3.67323	199.185	204.77	-0.0398512	0.834688	0.911642	BraA07g012360.3C	A07	11854263	11857176	+	2301	-	PF04564:U-box domain	U-box
BraA07g004330.3C	121	83	63	155	263	190	2.10541	1.79521	1.46015	3.21829	4.94802	3.77637	196.391	88.155	1.15164	1.96166e-05	0.00016819	BraA07g004330.3C	A07	3303319	3305343	+	2025	-	PF04564:U-box domain|PF00514:Armadillo/beta-catenin-like repeat	U-box
BraA09g043610.3C	20	90	20	87	117	191	0.538763	3.01367	0.717637	2.7966	3.40784	5.87721	128.33	45.3564	1.50456	0.00944897	0.0359652	BraA09g043610.3C	A09	33670472	33671779	-	1308	-	PF04564:U-box domain	U-box
novel.1046	337	206	208	132	181	169	5.95498	4.52484	4.89577	2.78334	3.45823	3.4112	156.305	248.973	-0.673018	0.00162784	0.00822601	-	A09	4223312	4225411	+	1994	-	PF04564:U-box domain	U-box
BraA02g016930.3C	20	18	6	83	142	130	0.547554	0.61257	0.218804	2.71155	4.2035	4.06547	114.761	14.4117	2.97779	1.5742e-12	4.86618e-11	BraA02g016930.3C	A02	9082314	9083600	+	1287	-	PF04564:U-box domain	U-box
BraA02g017700.3C	214	227	188	150	160	141	3.20183	4.22179	3.7467	2.67805	2.58839	2.40976	146.802	213.625	-0.539123	0.0100036	0.0376834	BraA02g017700.3C	A02	9802806	9806051	+	2355	-	PF04564:U-box domain	U-box
BraA08g018460.3C	61	62	76	82	110	65	1.632	2.0619	2.70838	2.61786	3.18205	1.98643	83.275	68.4724	0.289241	0.386608	0.582864	BraA08g018460.3C	A08	14615913	14618942	+	1317	-	PF04564:U-box domain	U-box
BraA03g038470.3C	54	24	22	79	68	84	1.49231	0.824447	0.809832	2.60516	2.03189	2.65164	75.4666	32.3725	1.20634	0.00161945	0.00819444	BraA03g038470.3C	A03	19040886	19042160	-	1275	-	PF04564:U-box domain	U-box
BraA09g036820.3C	180	165	97	141	148	173	2.7314	3.11231	1.96061	2.55314	2.42829	2.99868	150.476	147.161	0.0298848	0.905709	0.951041	BraA09g036820.3C	A09	29199735	29203380	+	2322	-	PF04564:U-box domain	U-box
BraA05g009420.3C	81	117	101	68	108	61	2.33746	4.19693	3.88229	2.34159	3.36984	2.01076	76.5687	103.286	-0.425988	0.214993	0.393366	BraA05g009420.3C	A05	5011627	5012847	-	1221	-	PF04564:U-box domain	U-box
BraA04g012640.3C	153	187	161	90	117	99	3.19181	4.84924	4.47382	2.24043	2.63911	2.35913	99.2848	171.653	-0.785604	0.00208091	0.0101493	BraA04g012640.3C	A04	9922909	9924597	+	1689	-	PF04564:U-box domain	U-box
BraA08g025110.3C	297	261	200	109	116	205	4.57179	4.99409	4.10078	2.00216	1.93069	3.60457	140.108	254.041	-0.858998	0.00223002	0.0107556	BraA08g025110.3C	A08	18160189	18163223	+	2289	-	PF04564:U-box domain	U-box
BraA06g007410.3C	104	232	76	92	144	214	1.75501	4.86652	1.70831	1.85257	2.62744	4.12505	145.908	141.241	0.0483063	0.913319	0.955141	BraA06g007410.3C	A06	4111031	4113118	+	2088	-	PF00514:Armadillo/beta-catenin-like repeat|PF04564:U-box domain	U-box
BraA04g014730.3C	1	6	8	58	70	89	0.0267541	0.199539	0.285093	1.85166	2.02494	2.71988	70.5494	5.46927	3.75315	2.58379e-10	5.65219e-09	BraA04g014730.3C	A04	11364706	11366022	+	1317	-	PF04564:U-box domain	U-box
BraA01g028110.3C	31	83	31	73	119	88	0.537015	1.78726	0.715308	1.509	2.22893	1.74131	90.5039	50.2066	0.855548	0.0626372	0.161315	BraA01g028110.3C	A01	18343048	18345081	+	2034	-	PF00514:Armadillo/beta-catenin-like repeat|PF04564:U-box domain	U-box
BraA01g034230.3C	34	42	23	42	98	104	0.964568	1.48112	0.869138	1.42182	3.00611	3.37021	78.6517	33.4331	1.23667	0.0044976	0.0195452	BraA01g034230.3C	A01	23476749	23477990	+	1242	-	PF04564:U-box domain	U-box
BraA01g002230.3C	68	59	40	71	85	176	1.11545	1.20304	0.873993	1.38977	1.5076	3.2978	108.064	55.6875	0.954769	0.0168449	0.057582	BraA01g002230.3C	A01	1098893	1101288	+	2148	-	PF04564:U-box domain	U-box
BraA03g046070.3C	21	48	31	30	27	25	0.609002	1.73032	1.19748	1.03816	0.846619	0.828151	26.7676	34.8965	-0.375477	0.455878	0.644702	BraA03g046070.3C	A03	23284605	23285819	-	1215	-	PF04564:U-box domain	U-box
BraA09g050940.3C	0	0	0	22	27	19	0	0	0	0.7272	0.808681	0.60119	22.075	0	6.88517	4.92572e-07	6.03401e-06	BraA09g050940.3C	A09	37588938	37590797	+	1272	-	PF04564:U-box domain	U-box
BraA07g033990.3C	50	61	74	43	68	51	0.568492	0.862124	1.12071	0.583398	0.835965	0.66236	52.3889	64.207	-0.284727	0.446165	0.636958	BraA07g033990.3C	A07	24218202	24221506	-	3099	-	PF04564:U-box domain	U-box
BraA07g016560.3C	19	9	13	10	3	8	0.315637	0.18585	0.287664	0.198234	0.0538867	0.151808	6.95729	13.5924	-0.97721	0.206339	0.382735	BraA07g016560.3C	A07	14536840	14539594	-	2121	-	PF00514:Armadillo/beta-catenin-like repeat|PF04564:U-box domain	U-box
BraA01g039350.3C	5	16	6	6	26	8	0.117216	0.466254	0.187359	0.167846	0.659045	0.214228	12.7073	9.40832	0.447352	0.608176	0.764969	BraA01g039350.3C	A01	26508289	26510372	+	1503	-	PF04564:U-box domain	U-box
BraA10g021780.3C	6	2	0	5	18	11	0.154202	0.0638931	0	0.153338	0.500191	0.322924	10.8714	2.42816	2.10996	0.0595133	0.155206	BraA10g021780.3C	A10	15501971	15503560	+	1371	-	PF04564:U-box domain	U-box
BraA09g019160.3C	3	5	5	6	11	5	0.053712	0.111277	0.119241	0.128187	0.212945	0.102256	7.08606	4.54246	0.662359	0.483949	0.667632	BraA09g019160.3C	A09	12274528	12277031	+	1968	-	PF04564:U-box domain|PF00514:Armadillo/beta-catenin-like repeat	U-box
BraA04g001220.3C	0	0	0	2	3	2	0	0	0	0.0798583	0.108541	0.0764447	2.26471	0	3.60077	0.138718	1	BraA04g001220.3C	A04	779887	781345	-	1053	-	PF04564:U-box domain	U-box
BraA04g006930.3C	0	5	3	1	9	2	0	0.17176	0.110432	0.0329768	0.268926	0.0631343	3.77957	2.92179	0.400937	0.792472	0.886683	BraA04g006930.3C	A04	4768535	4769809	+	1275	-	PF04564:U-box domain	U-box
BraA03g008490.3C	0	0	0	1	0	1	0	0	0	0.0297561	0	0.0284842	0.668283	0	1.83419	0.649414	1	BraA03g008490.3C	A03	3645275	3647328	-	1413	-	PF04564:U-box domain	U-box
BraA04g024520.3C	0	0	0	0	1	0	0	0	0	0	0.0191832	0	--	--	--	--	--	BraA04g024520.3C	A04	17797714	17799699	+	1986	-	PF04564:U-box domain|PF00514:Armadillo/beta-catenin-like repeat	U-box
BraA05g015960.3C	4	5	9	0	0	0	0.0951015	0.147769	0.285021	0	0	0	0	6.35313	-5.13619	0.00436541	0.0190913	BraA05g015960.3C	A05	9439696	9441661	+	1482	-	PF02854:MIF4G domain|PF04564:U-box domain	U-box
BraA09g007040.3C	0	0	0	0	0	0	0	0	0	0	0	0	--	--	--	--	--	BraA09g007040.3C	A09	4037848	4038280	+	327	-	PF04564:U-box domain	U-box
BraA04g017080.3C	0	0	0	0	0	0	0	0	0	0	0	0	--	--	--	--	--	BraA04g017080.3C	A04	13009447	13011617	-	1755	-	PF00514:Armadillo/beta-catenin-like repeat|PF04564:U-box domain	U-box
BraA03g006710.3C	279	239	275	225	242	279	5.34562	5.69217	7.01832	5.14421	5.01342	6.10616	242.884	269.65	-0.148674	0.455076	0.644172	BraA03g006710.3C	A03	2919725	2922562	-	1839	-	PF06087:Tyrosyl-DNA phosphodiesterase	Tyr-DNA_phospho
BraA02g002320.3C	165	123	150	191	215	178	1.82651	1.6925	2.21176	2.52299	2.57337	2.25076	189.91	148.131	0.360594	0.0904412	0.212707	BraA02g002320.3C	A02	1179446	1183820	+	3183	-	PF06087:Tyrosyl-DNA phosphodiesterase|PF00498:FHA domain|PF08797:HIRAN domain	Tyr-DNA_phospho
BraA10g010980.3C	0	0	0	0	0	0	0	0	0	0	0	0	--	--	--	--	--	BraA10g010980.3C	A10	9065739	9066849	+	510	-	PF03953:Tubulin C-terminal domain	Tubulin_C
BraA01g027170.3C	0	0	0	0	0	0	0	0	0	0	0	0	--	--	--	--	--	BraA01g027170.3C	A01	17468814	17471549	-	714	-	PF00091:Tubulin/FtsZ family, GTPase domain|PF03953:Tubulin C-terminal domain	Tubulin_C
BraA03g044840.3C	0	0	0	0	0	0	0	0	0	0	0	0	--	--	--	--	--	BraA03g044840.3C	A03	22628232	22631166	-	822	-	PF00091:Tubulin/FtsZ family, GTPase domain|PF03953:Tubulin C-terminal domain	Tubulin_C
BraA03g044850.3C	0	0	0	0	0	0	0	0	0	0	0	0	--	--	--	--	--	BraA03g044850.3C	A03	22628431	22631166	-	780	-	PF03953:Tubulin C-terminal domain|PF00091:Tubulin/FtsZ family, GTPase domain	Tubulin_C
BraA09g024440.3C	0	0	0	0	0	0	0	0	0	0	0	0	--	--	--	--	--	BraA09g024440.3C	A09	16392817	16395024	-	702	-	PF03953:Tubulin C-terminal domain	Tubulin_C
BraA02g040910.3C	0	2	2	0	3	0	0	0.101386	0.108642	0	0.132284	0	0.928148	1.47362	-0.632732	0.804383	1	BraA02g040910.3C	A02	28393434	28394517	+	864	-	PF03953:Tubulin C-terminal domain|PF00091:Tubulin/FtsZ family, GTPase domain	Tubulin_C
BraA06g003540.3C	17718	8827	13047	14919	16164	14449	461.416	285.744	452.58	463.618	455.147	429.819	14817.4	13182	0.168692	0.372137	0.56868	BraA06g003540.3C	A06	2147506	2149749	-	1353	-	PF03953:Tubulin C-terminal domain|PF00091:Tubulin/FtsZ family, GTPase domain	Tubulin
BraA05g019480.3C	20120	9091	13787	13615	15177	14321	523.969	294.29	478.249	423.095	427.355	426.011	14024.9	14245.2	-0.0225222	0.911909	0.954262	BraA05g019480.3C	A05	12487294	12489185	-	1353	-	PF03953:Tubulin C-terminal domain|PF00091:Tubulin/FtsZ family, GTPase domain	Tubulin
BraA06g023840.3C	5999	3651	4499	4727	4859	4820	243.801	184.44	243.545	229.237	213.515	223.755	4692.66	4729.82	-0.0114812	0.937383	0.968183	BraA06g023840.3C	A06	16387937	16389185	-	867	-	PF00091:Tubulin/FtsZ family, GTPase domain	Tubulin
BraA06g026350.3C	9041	6926	7129	6727	7391	7007	235.448	224.205	247.294	209.046	208.116	208.439	6873.7	7767.47	-0.176326	0.0783455	0.190853	BraA06g026350.3C	A06	18469341	18471200	+	1353	-	PF00091:Tubulin/FtsZ family, GTPase domain|PF03953:Tubulin C-terminal domain	Tubulin
BraA06g043160.3C	10054	5627	6425	6021	7340	6990	264.764	184.197	225.372	189.204	208.997	210.265	6611.31	7326.98	-0.1484	0.345836	0.54202	BraA06g043160.3C	A06	28216597	28218093	+	1338	-	PF00091:Tubulin/FtsZ family, GTPase domain|PF03953:Tubulin C-terminal domain	Tubulin
BraA10g026070.3C	9501	3618	5400	5905	6339	6179	248.529	117.642	188.152	184.319	179.289	184.627	5996.94	6063.53	-0.0160759	0.945191	0.972404	BraA10g026070.3C	A10	17430610	17432141	+	1347	-	PF00091:Tubulin/FtsZ family, GTPase domain|PF03953:Tubulin C-terminal domain	Tubulin
BraA02g031210.3C	8395	5349	5904	5522	6657	6024	220.581	174.705	206.633	173.135	189.126	180.801	5913.9	6554.83	-0.148533	0.255197	0.442048	BraA02g031210.3C	A02	21317744	21319226	-	1341	-	PF03953:Tubulin C-terminal domain|PF00091:Tubulin/FtsZ family, GTPase domain	Tubulin
BraA08g003230.3C	8237	4778	5999	5378	6719	6009	214.51	154.671	208.096	167.125	189.194	178.752	5879.01	6342.74	-0.109583	0.484089	0.667704	BraA08g003230.3C	A08	2382158	2384051	-	1353	-	PF03953:Tubulin C-terminal domain|PF00091:Tubulin/FtsZ family, GTPase domain	Tubulin
BraA06g020000.3C	5537	3705	4587	4985	5133	4972	147.465	122.656	162.724	158.425	147.813	151.257	4915.2	4650.37	0.0799187	0.566529	0.733851	BraA06g020000.3C	A06	11497897	11499850	+	1323	-	PF00091:Tubulin/FtsZ family, GTPase domain|PF03953:Tubulin C-terminal domain	Tubulin
BraA07g039280.3C	10444	3247	4688	4579	6555	6352	273.806	105.814	163.708	143.248	185.812	190.22	5667.57	5930.03	-0.0654517	0.819032	0.902798	BraA07g039280.3C	A07	26889725	26892309	-	1344	-	PF00091:Tubulin/FtsZ family, GTPase domain|PF03953:Tubulin C-terminal domain	Tubulin
BraA09g020440.3C	4823	2785	3060	2968	3752	3212	127.01	91.1655	107.337	93.2666	106.834	96.6195	3224.02	3536.86	-0.133838	0.388331	0.584565	BraA09g020440.3C	A09	13235360	13236958	-	1338	-	PF00091:Tubulin/FtsZ family, GTPase domain|PF03953:Tubulin C-terminal domain	Tubulin
BraA10g020620.3C	4231	2540	2768	2841	3532	2766	110.185	82.2238	96.0176	88.286	99.4543	82.2811	2966.82	3169.04	-0.0953413	0.53393	0.708549	BraA10g020620.3C	A10	14893446	14895118	-	1353	-	PF03953:Tubulin C-terminal domain|PF00091:Tubulin/FtsZ family, GTPase domain	Tubulin
BraA03g009230.3C	3017	1543	1716	1984	2283	1974	98.4299	62.5754	74.572	77.2389	80.5347	73.5646	2028.93	2066.1	-0.0267368	0.882346	0.937241	BraA03g009230.3C	A03	3958938	3960889	+	1080	-	PF03953:Tubulin C-terminal domain|PF00091:Tubulin/FtsZ family, GTPase domain	Tubulin
BraA02g008420.3C	2970	2058	2298	1983	2120	1786	93.7708	80.7686	96.6425	74.7097	72.3723	64.4114	1916.71	2457.65	-0.358712	0.00713475	0.0284796	BraA02g008420.3C	A02	4006334	4007756	+	1116	-	PF03953:Tubulin C-terminal domain|PF00091:Tubulin/FtsZ family, GTPase domain	Tubulin
BraA05g014630.3C	2215	1391	2003	2149	2113	2219	57.8117	45.1289	69.6353	66.93	59.6302	66.156	2112.75	1891.95	0.159359	0.366513	0.562965	BraA05g014630.3C	A05	8305816	8307765	+	1350	-	PF03953:Tubulin C-terminal domain|PF00091:Tubulin/FtsZ family, GTPase domain	Tubulin
BraA04g021170.3C	1919	1162	1699	2038	1963	2280	50.086	37.6993	59.0666	63.4729	55.3971	67.9746	2048.38	1609.94	0.347543	0.0622044	0.16054	BraA04g021170.3C	A04	15870898	15872678	-	1350	-	PF03953:Tubulin C-terminal domain|PF00091:Tubulin/FtsZ family, GTPase domain	Tubulin
BraA06g031180.3C	3111	1229	2072	1983	2528	2042	81.1973	39.8731	72.0342	61.76	71.3418	60.879	2126.61	2117	0.0063222	0.978975	0.989342	BraA06g031180.3C	A06	21467374	21469432	+	1350	-	PF00091:Tubulin/FtsZ family, GTPase domain|PF03953:Tubulin C-terminal domain	Tubulin
BraA01g025030.3C	1992	1401	1748	1733	1619	1772	51.9914	45.4533	60.7701	53.9738	45.6892	52.8294	1671.77	1734.51	-0.0530477	0.732037	0.85022	BraA01g025030.3C	A01	14769585	14771070	+	1350	-	PF03953:Tubulin C-terminal domain|PF00091:Tubulin/FtsZ family, GTPase domain	Tubulin
BraA02g013410.3C	1203	998	1105	1107	945	918	41.1932	42.4792	50.3999	45.2325	34.9878	35.9065	970.382	1120.34	-0.207046	0.205943	0.38223	BraA02g013410.3C	A02	6762947	6764472	+	1029	-	PF00091:Tubulin/FtsZ family, GTPase domain|PF12327:FtsZ family, C-terminal domain	Tubulin
BraA10g013250.3C	1164	892	1086	1086	1091	889	34.9648	33.3064	43.4525	38.9269	35.4346	30.5035	998.904	1064.24	-0.0909306	0.586266	0.748985	BraA10g013250.3C	A10	10857128	10858776	-	1173	-	PF00091:Tubulin/FtsZ family, GTPase domain|PF12327:FtsZ family, C-terminal domain	Tubulin
BraA09g043830.3C	1904	1716	1823	1125	1230	1211	47.9883	53.7615	61.2015	33.8348	33.5196	34.8644	1160.47	1849.95	-0.67214	1.01205e-06	1.15902e-05	BraA09g043830.3C	A09	33861918	33864265	-	1398	-	PF12327:FtsZ family, C-terminal domain|PF00091:Tubulin/FtsZ family, GTPase domain	Tubulin
BraA02g008410.3C	1263	725	1081	947	986	823	32.8913	23.4694	37.4982	29.4287	27.7639	24.482	897.387	1031.26	-0.200582	0.305164	0.499207	BraA02g008410.3C	A02	4000623	4002294	-	1353	-	PF03953:Tubulin C-terminal domain|PF00091:Tubulin/FtsZ family, GTPase domain	Tubulin
BraA04g025800.3C	1484	945	1150	798	829	876	36.3117	28.7429	37.4816	23.3001	21.9327	24.4843	815.262	1199.04	-0.556791	0.000290381	0.00185168	BraA04g025800.3C	A04	18448580	18450334	-	1440	-	PF00091:Tubulin/FtsZ family, GTPase domain|PF12327:FtsZ family, C-terminal domain	Tubulin
BraA01g011670.3C	217	166	163	199	210	179	19.0199	18.086	19.0302	20.8135	19.9019	17.9214	191.422	183.259	0.06247	0.742819	0.857269	BraA01g011670.3C	A01	6082126	6082631	+	402	-	PF00091:Tubulin/FtsZ family, GTPase domain	Tubulin
BraA09g051180.3C	469	389	441	567	589	607	11.6211	11.9815	14.5553	16.7649	15.7803	17.1805	574.217	440.636	0.383604	0.0151495	0.0528655	BraA09g051180.3C	A09	37709264	37711852	-	1422	-	PF00091:Tubulin/FtsZ family, GTPase domain|PF03953:Tubulin C-terminal domain	Tubulin
BraA10g020630.3C	983	481	729	496	571	766	25.5995	15.5707	25.2879	15.4135	16.0783	22.7864	596.374	730.198	-0.292404	0.224562	0.405744	BraA10g020630.3C	A10	14898913	14900583	+	1353	-	PF03953:Tubulin C-terminal domain|PF00091:Tubulin/FtsZ family, GTPase domain	Tubulin
BraA01g011660.3C	150	96	154	153	140	138	12.584	10.0111	17.2089	15.3165	12.6993	13.2244	140.658	135.76	0.0527953	0.843892	0.916713	BraA01g011660.3C	A01	6081586	6082005	+	420	-	PF00091:Tubulin/FtsZ family, GTPase domain	Tubulin
novel.955	842	494	532	528	564	518	15.7223	11.4661	13.2319	11.7647	11.387	11.0485	524.077	619.393	-0.242558	0.146603	0.302298	-	A08	11859784	11862418	+	1887	-	PF00091:Tubulin/FtsZ family, GTPase domain|PF03953:Tubulin C-terminal domain	Tubulin
novel.334	372	231	235	265	302	275	8.00211	6.17674	6.73343	6.80221	7.02415	6.75716	273.797	278.17	-0.0252006	0.8896	0.941377	-	A03	25186763	25189893	+	1638	-	PF03953:Tubulin C-terminal domain|PF00091:Tubulin/FtsZ family, GTPase domain	Tubulin
BraA05g010320.3C	825	442	371	132	250	236	22.5866	15.042	13.5294	4.31235	7.40052	7.38039	199.551	534.671	-1.42234	2.52613e-07	3.27178e-06	BraA05g010320.3C	A05	5507282	5509574	+	1287	-	PF03953:Tubulin C-terminal domain|PF00091:Tubulin/FtsZ family, GTPase domain	Tubulin
novel.795	106	80	72	48	56	83	3.40467	3.19407	3.08041	1.83972	1.94483	3.04521	60.8426	86.2261	-0.504182	0.111191	0.247183	-	A06	15576686	15586888	-	1097	-	PF13456:Reverse transcriptase-like|PF00091:Tubulin/FtsZ family, GTPase domain	Tubulin
BraA07g002450.3C	2040	1346	1171	1156	1307	1281	63.2187	51.8497	48.3369	42.748	43.7941	45.3455	1217.75	1508.76	-0.309996	0.0339516	0.100421	BraA07g002450.3C	A07	1886415	1887774	-	1137	-	PF00646:F-box domain|PF01167:Tub family	Tub
BraA04g032500.3C	1257	1254	953	1178	1246	1128	36.634	45.4289	36.9955	40.9673	39.2638	37.5516	1156.39	1168.91	-0.0152863	0.914482	0.955694	BraA04g032500.3C	A04	21886743	21888176	+	1209	-	PF00646:F-box domain|PF01167:Tub family	Tub
BraA08g001590.3C	930	815	667	929	1217	976	27.7936	30.2765	26.5518	33.1299	39.3258	33.3182	1012.72	810.199	0.322114	0.0231856	0.0741565	BraA08g001590.3C	A08	1135052	1137562	+	1179	-	PF01167:Tub family	Tub
BraA10g021470.3C	1036	1046	685	848	1056	898	30.4196	38.1779	26.7912	29.7121	33.5261	30.119	909.754	929.551	-0.0309744	0.855585	0.922926	BraA10g021470.3C	A10	15346296	15348087	+	1200	-	PF01167:Tub family|PF00646:F-box domain	Tub
BraA07g012700.3C	820	929	569	721	757	646	21.6913	30.5473	20.0489	22.7588	21.6517	19.5197	691.521	781.92	-0.177115	0.360038	0.556831	BraA07g012700.3C	A07	12069651	12071246	+	1332	-	PF00646:F-box domain|PF01167:Tub family	Tub
BraA02g023830.3C	955	777	685	667	740	726	25.0368	25.3211	23.9207	20.8663	20.9765	21.7412	693.972	810.697	-0.224545	0.0682637	0.172065	BraA02g023830.3C	A02	14057176	14058869	+	1344	-	PF00646:F-box domain|PF01167:Tub family	Tub
BraA07g040380.3C	719	812	535	606	894	761	18.8919	26.5209	18.7244	19.0004	25.3986	22.8403	732.228	698.448	0.0688292	0.727237	0.848027	BraA07g040380.3C	A07	27420949	27423004	+	1341	-	PF00646:F-box domain|PF01167:Tub family	Tub
BraA08g005240.3C	627	605	423	445	446	448	18.5495	22.2487	16.6691	15.7096	14.2667	15.1395	436.351	555.811	-0.349489	0.0370784	0.107332	BraA08g005240.3C	A08	3975352	3976769	-	1191	-	PF00646:F-box domain|PF01167:Tub family	Tub
BraA05g039050.3C	432	304	342	307	315	324	14.3329	12.5375	15.1142	12.1544	11.3002	12.2791	308.175	362.084	-0.232802	0.157844	0.317538	BraA05g039050.3C	A05	26664619	26666592	-	1062	-	PF01167:Tub family|PF00646:F-box domain	Tub
BraA08g025350.3C	423	395	307	377	435	385	11.2912	13.1064	10.9156	12.0084	12.555	11.739	389.139	378.536	0.0402385	0.799983	0.891235	BraA08g025350.3C	A08	18285018	18286900	+	1320	-	PF01167:Tub family|PF00646:F-box domain	Tub
BraA05g017150.3C	496	373	323	300	393	367	15.4115	14.4065	13.3682	11.1231	13.2032	13.0256	343.971	397.697	-0.210093	0.200918	0.375546	BraA05g017150.3C	A05	10237683	10239927	+	1134	-	PF01167:Tub family	Tub
BraA10g006660.3C	411	318	223	243	302	250	11.9485	11.4917	8.63545	8.42989	9.49304	8.302	258.114	315.7	-0.29229	0.138709	0.290648	BraA10g006660.3C	A10	3739766	3741232	-	1212	-	PF01167:Tub family|PF12937:F-box-like	Tub
BraA09g037650.3C	218	241	207	261	271	233	5.83239	8.0148	7.37678	8.33245	7.83943	7.12059	249.113	226.99	0.136871	0.499307	0.679765	BraA09g037650.3C	A09	29788723	29790689	+	1317	-	PF01167:Tub family|PF00646:F-box domain	Tub
BraA06g012090.3C	28	23	28	42	33	40	0.843233	0.861001	1.12319	1.50932	1.07456	1.376	37.6238	26.8641	0.489268	0.240499	0.424909	BraA06g012090.3C	A06	6497712	6499618	-	1170	-	PF01167:Tub family	Tub
BraA04g010280.3C	553	435	440	586	498	605	7.67731	7.50687	8.13661	9.70788	7.47547	9.59421	551.897	480.651	0.199164	0.228966	0.41096	BraA04g010280.3C	A04	8123476	8128006	-	2538	-	PF03133:Tubulin-tyrosine ligase family	TTL
BraA09g055310.3C	1817	1395	1551	1860	1917	1881	43.731	41.7344	49.7225	53.4183	49.8864	51.7122	1842.96	1607.22	0.197752	0.114325	0.252555	BraA09g055310.3C	A09	39907736	39910994	+	1464	-	PF01409:tRNA synthetases class II core domain (F)	tRNA-synt_2d
BraA09g048670.3C	1839	1439	1495	1169	1162	1192	50.114	48.7443	54.2657	38.0132	34.238	37.1042	1148.24	1607.82	-0.485628	6.3716e-05	0.000482504	BraA09g048670.3C	A09	36539752	36542070	-	1293	-	PF01409:tRNA synthetases class II core domain (F)|PF03147:Ferredoxin-fold anticodon binding domain	tRNA-synt_2d
BraA07g023280.3C	582	412	487	376	411	383	16.0085	14.0867	17.8428	12.3412	12.2234	12.0336	380.719	498.682	-0.388973	0.0144498	0.0508271	BraA07g023280.3C	A07	18562926	18565454	-	1281	-	PF03147:Ferredoxin-fold anticodon binding domain|PF01409:tRNA synthetases class II core domain (F)	tRNA-synt_2d
BraA04g015880.3C	6	6	2	2	6	3	0.143524	0.178406	0.063725	0.0570881	0.155185	0.0819717	3.51971	4.61314	-0.390492	0.727115	0.847967	BraA04g015880.3C	A04	12088966	12092007	-	1473	-	PF01409:tRNA synthetases class II core domain (F)	tRNA-synt_2d
BraA02g040760.3C	3057	2408	2387	2982	2969	2570	79.4349	77.7783	82.6181	92.4626	83.4164	76.2815	2776.72	2640.95	0.0723109	0.557586	0.727319	BraA02g040760.3C	A02	28331241	28333442	+	1356	-	PF02403:Seryl-tRNA synthetase N-terminal domain|PF00587:tRNA synthetase class II core domain (G, H, P, S and T)	tRNA-synt_2b
BraA02g015290.3C	3927	2979	3337	2609	2650	2567	84.9406	80.096	96.143	67.3397	61.9763	63.4235	2549.69	3455.06	-0.438292	0.0003872	0.00238452	BraA02g015290.3C	A02	7968372	7971292	-	1629	-	PF03129:Anticodon binding domain|PF09180:Prolyl-tRNA synthetase, C-terminal|PF00587:tRNA synthetase class II core domain (G, H, P, S and T)	tRNA-synt_2b
BraA06g033570.3C	2798	2227	2327	2522	2484	2507	45.9617	45.4731	50.9157	49.4352	44.1189	47.0406	2449.01	2479.6	-0.0177776	0.87997	0.935848	BraA06g033570.3C	A06	22921036	22925140	+	2145	-	PF03129:Anticodon binding domain|PF00587:tRNA synthetase class II core domain (G, H, P, S and T)|PF07973:Threonyl and Alanyl tRNA synthetase second additional domain|PF02824:TGS domain	tRNA-synt_2b
novel.417	4237	3612	3179	1915	2220	2089	67.1273	71.1335	67.087	36.2036	38.0294	37.805	2023.46	3708.68	-0.87397	3.93171e-17	2.38418e-15	-	A03	21003756	21006947	-	2224	-	PF03129:Anticodon binding domain|PF00587:tRNA synthetase class II core domain (G, H, P, S and T)|PF07973:Threonyl and Alanyl tRNA synthetase second additional domain	tRNA-synt_2b
BraA09g057330.3C	1332	986	1025	842	1034	973	23.9211	22.011	24.5193	18.0439	20.0781	19.9599	925.413	1122.49	-0.27834	0.0284704	0.0877595	BraA09g057330.3C	A09	40849041	40853028	-	1962	-	PF02824:TGS domain|PF07973:Threonyl and Alanyl tRNA synthetase second additional domain|PF03129:Anticodon binding domain|PF00587:tRNA synthetase class II core domain (G, H, P, S and T)	tRNA-synt_2b
BraA08g031350.3C	881	653	710	650	571	590	20.1311	18.5477	21.6101	17.7234	14.1076	15.3997	591.431	754.947	-0.352482	0.0223019	0.0719323	BraA08g031350.3C	A08	21042122	21044597	-	1542	-	PF02403:Seryl-tRNA synthetase N-terminal domain|PF00587:tRNA synthetase class II core domain (G, H, P, S and T)	tRNA-synt_2b
BraA09g061160.3C	810	587	611	631	626	536	18.3658	16.5443	18.4532	17.0725	15.347	13.8822	584.31	673.425	-0.205215	0.169088	0.333165	BraA09g061160.3C	A09	42726345	42728826	-	1554	-	PF02403:Seryl-tRNA synthetase N-terminal domain|PF00587:tRNA synthetase class II core domain (G, H, P, S and T)	tRNA-synt_2b
BraA06g033930.3C	3	1	4	13	2	7	0.0788257	0.0326612	0.139995	0.407599	0.0568201	0.210095	7.34538	2.73862	1.42752	0.222836	0.403596	BraA06g033930.3C	A06	23130368	23132315	-	1341	-	PF00587:tRNA synthetase class II core domain (G, H, P, S and T)|PF02403:Seryl-tRNA synthetase N-terminal domain	tRNA-synt_2b
BraA10g010780.3C	31	11	19	12	19	7	0.68568	0.302439	0.559784	0.316726	0.4544	0.176859	12.2634	20.0242	-0.709821	0.272297	0.461814	BraA10g010780.3C	A10	8905954	8909287	+	1593	-	PF00587:tRNA synthetase class II core domain (G, H, P, S and T)|PF13966:zinc-binding in reverse transcriptase|PF09180:Prolyl-tRNA synthetase, C-terminal	tRNA-synt_2b
BraA09g005060.3C	0	0	0	0	0	0	0	0	0	0	0	0	--	--	--	--	--	BraA09g005060.3C	A09	3029857	3032136	+	1335	-	PF00587:tRNA synthetase class II core domain (G, H, P, S and T)|PF02403:Seryl-tRNA synthetase N-terminal domain	tRNA-synt_2b
BraA09g057470.3C	5	0	0	0	0	0	0.134691	0	0	0	0	0	0	1.43067	-3.00841	0.448468	1	BraA09g057470.3C	A09	40901706	40904383	+	1308	-	PF03129:Anticodon binding domain|PF00587:tRNA synthetase class II core domain (G, H, P, S and T)	tRNA-synt_2b
BraA09g005380.3C	0	0	0	0	0	0	0	0	0	0	0	0	--	--	--	--	--	BraA09g005380.3C	A09	3179809	3184033	-	2202	-	PF02824:TGS domain|PF00587:tRNA synthetase class II core domain (G, H, P, S and T)|PF07973:Threonyl and Alanyl tRNA synthetase second additional domain|PF03129:Anticodon binding domain	tRNA-synt_2b
BraA07g025000.3C	0	0	1	0	0	0	0	0	0.0249912	0	0	0	--	--	--	--	--	BraA07g025000.3C	A07	19432570	19435244	-	1878	-	PF00587:tRNA synthetase class II core domain (G, H, P, S and T)|PF09180:Prolyl-tRNA synthetase, C-terminal|PF03129:Anticodon binding domain	tRNA-synt_2b
BraA01g008470.3C	14435	10645	12203	8966	9722	8685	98.1132	89.9378	110.48	72.7197	71.4482	67.4296	8907.8	12567.5	-0.496522	5.10041e-05	0.000396289	BraA01g008470.3C	A01	4166994	4175111	-	5184	-	PF00889:Elongation factor TS|PF00152:tRNA synthetases class II (D, K and N)|PF01336:OB-fold nucleic acid binding domain|PF00575:S1 RNA binding domain	tRNA-synt_2
BraA10g014580.3C	1927	1412	1590	2270	2057	2146	39.2929	35.7892	43.1853	55.2332	45.3515	49.9841	2112.87	1659.6	0.348379	0.0126915	0.0457853	BraA10g014580.3C	A10	11685219	11687662	+	1728	-	PF01336:OB-fold nucleic acid binding domain|PF00458:WHEP-TRS domain|PF00152:tRNA synthetases class II (D, K and N)	tRNA-synt_2
BraA01g006660.3C	1950	1375	1712	2018	2353	1947	41.6415	36.4989	48.697	51.4228	54.3299	47.4928	2053.37	1699.52	0.273166	0.0671452	0.169938	BraA01g006660.3C	A01	3184127	3186575	-	1650	-	PF00152:tRNA synthetases class II (D, K and N)	tRNA-synt_2
BraA01g039430.3C	2347	1789	2067	2255	2390	2339	42.8703	40.62	50.2911	49.151	47.2027	48.8027	2273.86	2095.67	0.118033	0.36235	0.559122	BraA01g039430.3C	A01	26532125	26535187	+	1929	-	PF00152:tRNA synthetases class II (D, K and N)|PF01336:OB-fold nucleic acid binding domain	tRNA-synt_2
BraA05g033660.3C	2306	1652	1899	1657	1540	1532	33.1506	29.5208	36.3634	28.4248	23.9375	25.1571	1542.94	1971.18	-0.35344	0.0120101	0.0437325	BraA05g033660.3C	A05	24172963	24178443	+	2451	-	PF01336:OB-fold nucleic acid binding domain|PF00152:tRNA synthetases class II (D, K and N)	tRNA-synt_2
BraA08g012280.3C	1549	1220	1304	1129	1103	1015	32.3145	31.6367	36.2352	28.1049	24.8798	24.187	1058.48	1374.15	-0.376382	0.00485135	0.020825	BraA08g012280.3C	A08	10634572	10637611	+	1689	-	PF01336:OB-fold nucleic acid binding domain|PF00152:tRNA synthetases class II (D, K and N)	tRNA-synt_2
BraA03g034930.3C	2062	1626	1775	2112	2203	2174	17.8075	17.4551	20.4184	21.7647	20.571	21.4459	2113.25	1844.85	0.196289	0.106399	0.239651	BraA03g034930.3C	A03	17249531	17262097	-	4080	-	PF01336:OB-fold nucleic acid binding domain|PF00152:tRNA synthetases class II (D, K and N)|PF00071:Ras family	tRNA-synt_2
BraA01g019310.3C	1304	889	984	767	879	757	27.1552	23.0124	27.2946	19.0596	19.792	18.007	781.252	1064.35	-0.446243	0.00117416	0.00622771	BraA01g019310.3C	A01	10335018	10337919	-	1692	-	PF00152:tRNA synthetases class II (D, K and N)|PF01336:OB-fold nucleic acid binding domain	tRNA-synt_2
BraA03g012840.3C	527	631	503	476	528	425	11.1324	16.5689	14.1532	11.9986	12.0598	10.2551	464.788	566.936	-0.285181	0.13694	0.288174	BraA03g012840.3C	A03	5533424	5535860	-	1668	-	PF01336:OB-fold nucleic acid binding domain|PF00458:WHEP-TRS domain|PF00152:tRNA synthetases class II (D, K and N)	tRNA-synt_2
BraA01g004380.3C	696	501	600	588	621	588	11.8816	10.6314	13.6434	11.978	11.4626	11.466	585.077	606.025	-0.0502426	0.7425	0.857151	BraA01g004380.3C	A01	2129359	2132732	+	2064	-	PF01336:OB-fold nucleic acid binding domain|PF02938:GAD domain|PF00152:tRNA synthetases class II (D, K and N)	tRNA-synt_2
BraA03g056450.3C	315	327	319	351	465	402	6.69021	8.63302	9.02458	8.89568	10.6784	9.75271	395.099	328.021	0.271479	0.146705	0.302339	BraA03g056450.3C	A03	29624969	29627417	+	1659	-	PF00152:tRNA synthetases class II (D, K and N)|PF01336:OB-fold nucleic acid binding domain	tRNA-synt_2
BraA08g016450.3C	442	253	250	294	263	292	8.14962	5.79857	6.13991	6.46852	5.24319	6.1499	277.189	311.741	-0.172666	0.40283	0.597608	BraA08g016450.3C	A08	13398176	13401790	+	1911	-	PF01336:OB-fold nucleic acid binding domain|PF00152:tRNA synthetases class II (D, K and N)|PF02938:GAD domain	tRNA-synt_2
BraA03g033250.3C	147	135	114	118	138	121	2.65618	3.03222	2.7438	2.54428	2.69616	2.49745	122.533	133.528	-0.122576	0.574774	0.740222	BraA03g033250.3C	A03	16485772	16488352	-	1950	-	PF00152:tRNA synthetases class II (D, K and N)	tRNA-synt_2
BraA08g016420.3C	104	92	107	88	84	82	1.91155	2.10197	2.61966	1.9301	1.66939	1.72162	82.836	103.262	-0.314789	0.237839	0.421886	BraA08g016420.3C	A08	13379379	13382711	+	1917	-	PF01336:OB-fold nucleic acid binding domain|PF00152:tRNA synthetases class II (D, K and N)|PF02938:GAD domain	tRNA-synt_2
BraA02g022300.3C	14	13	5	23	18	11	0.798206	0.921332	0.37972	1.5648	1.10965	0.71639	17.0173	10.5354	0.681812	0.311246	0.505811	BraA02g022300.3C	A02	13019563	13021611	-	618	-	PF00152:tRNA synthetases class II (D, K and N)	tRNA-synt_2
BraA05g038240.3C	39	32	35	59	61	57	0.721349	0.735727	0.862294	1.30219	1.21993	1.20427	57.6474	35.8806	0.687193	0.0424742	0.119626	BraA05g038240.3C	A05	26148156	26150535	+	1905	-	PF00152:tRNA synthetases class II (D, K and N)	tRNA-synt_2
BraA03g035960.3C	31	32	11	16	12	28	0.981391	1.25926	0.463853	0.604426	0.410759	1.01253	18.3273	24.4443	-0.421249	0.486577	0.669743	BraA03g035960.3C	A03	17746384	17749385	-	1113	-	PF00152:tRNA synthetases class II (D, K and N)	tRNA-synt_2
novel.1071	0	0	0	3	4	0	0	0	0	0.266673	0.322181	0	2.26185	0	3.59866	0.216429	1	-	A09	12426209	12426934	+	473	-	PF00152:tRNA synthetases class II (D, K and N)	tRNA-synt_2
BraA09g044600.3C	0	1	1	4	0	1	0	0.0691923	0.0741445	0.26569	0	0.0635831	1.6926	0.736811	1.23091	0.596236	1	BraA09g044600.3C	A09	34314269	34315457	-	633	-	PF00152:tRNA synthetases class II (D, K and N)	tRNA-synt_2
BraA10g029120.3C	0	0	3	2	1	0	0	0	0.0985997	0.0588871	0.0266792	0	0.992261	1.1434	-0.178853	0.946998	1	BraA10g029120.3C	A10	18670825	18672792	-	1428	-	PF00152:tRNA synthetases class II (D, K and N)|PF01336:OB-fold nucleic acid binding domain	tRNA-synt_2
BraA10g015070.3C	0	0	0	0	0	0	0	0	0	0	0	0	--	--	--	--	--	BraA10g015070.3C	A10	12033527	12036072	+	1416	-	PF01336:OB-fold nucleic acid binding domain|PF00152:tRNA synthetases class II (D, K and N)	tRNA-synt_2
BraA06g011750.3C	0	0	0	0	0	0	0	0	0	0	0	0	--	--	--	--	--	BraA06g011750.3C	A06	6323154	6327479	-	1545	-	PF00152:tRNA synthetases class II (D, K and N)|PF06813:Nodulin-like	tRNA-synt_2
BraAnng001280.3C	0	0	0	0	0	0	0	0	0	0	0	0	--	--	--	--	--	BraAnng001280.3C	Scaffold0235	25105	25874	-	426	-	PF00152:tRNA synthetases class II (D, K and N)	tRNA-synt_2
BraA03g058450.3C	0	0	0	0	0	0	0	0	0	0	0	0	--	--	--	--	--	BraA03g058450.3C	A03	30884545	30885163	-	366	-	PF00152:tRNA synthetases class II (D, K and N)	tRNA-synt_2
BraAnng001270.3C	0	0	0	0	0	0	0	0	0	0	0	0	--	--	--	--	--	BraAnng001270.3C	Scaffold0235	25105	27223	-	1236	-	PF00152:tRNA synthetases class II (D, K and N)|PF00403:Heavy-metal-associated domain	tRNA-synt_2
BraA04g011300.3C	1048	807	725	1162	1267	1107	24.0406	23.0114	22.1528	31.8078	31.4258	29.0069	1150.56	863.223	0.413911	0.000735198	0.00415126	BraA04g011300.3C	A04	8946937	8949083	-	1536	-	PF01406:tRNA synthetases class I (C) catalytic domain	tRNA-synt_1e
BraA05g013390.3C	1160	875	990	686	784	728	24.2856	22.7712	27.6079	17.1379	17.7473	17.4098	714.726	1020.46	-0.513194	0.000166868	0.00113666	BraA05g013390.3C	A05	7395204	7397955	-	1683	-	PF01406:tRNA synthetases class I (C) catalytic domain	tRNA-synt_1e
BraA07g019720.3C	635	421	410	490	504	480	14.3979	11.8657	12.3827	13.2575	12.3561	12.4319	480.119	487.701	-0.0244162	0.873394	0.932866	BraA07g019720.3C	A07	16554672	16556786	-	1554	-	PF01406:tRNA synthetases class I (C) catalytic domain	tRNA-synt_1e
BraA03g013420.3C	8	6	13	14	11	12	0.183875	0.171424	0.398001	0.383976	0.27337	0.315054	12.1055	9.37788	0.380008	0.596923	0.757006	BraA03g013420.3C	A03	5864316	5866344	-	1533	-	PF01406:tRNA synthetases class I (C) catalytic domain	tRNA-synt_1e
BraA10g001840.3C	0	0	0	0	0	0	0	0	0	0	0	0	--	--	--	--	--	BraA10g001840.3C	A10	944119	946830	-	2712	-	PF01406:tRNA synthetases class I (C) catalytic domain	tRNA-synt_1e
BraA04g018020.3C	430	241	367	476	478	469	18.432	12.8412	20.9545	24.3474	22.1542	22.964	463.7	348.632	0.41146	0.0486306	0.133058	BraA04g018020.3C	A04	13710014	13711595	+	822	-	PF08784:Replication protein A C terminal|PF01336:OB-fold nucleic acid binding domain	tRNA_anti
BraA09g006810.3C	408	315	369	682	595	717	7.67945	7.36998	9.25131	15.3178	12.1091	15.4155	651.291	369.42	0.818874	4.1014e-06	4.10322e-05	BraA09g006810.3C	A09	3936805	3939555	-	1872	-	PF01336:OB-fold nucleic acid binding domain|PF08646:Replication factor-A C terminal domain|PF16900:Replication protein A OB domain|PF04057:Replication factor-A protein 1, N-terminal domain	tRNA_anti
BraA01g043980.3C	183	123	165	242	249	247	7.73144	6.45952	9.28539	12.2002	11.3745	11.92	240.395	158.998	0.597675	0.00449214	0.0195322	BraA01g043980.3C	A01	29106132	29108634	+	834	-	PF08784:Replication protein A C terminal|PF01336:OB-fold nucleic acid binding domain	tRNA_anti
BraA03g003250.3C	172	90	139	303	216	261	3.36131	2.18629	3.61827	7.06586	4.56414	5.82627	255.589	134.204	0.928142	0.00059731	0.00347368	BraA03g003250.3C	A03	1439471	1442731	+	1803	-	PF16900:Replication protein A OB domain|PF01336:OB-fold nucleic acid binding domain|PF04057:Replication factor-A protein 1, N-terminal domain|PF08646:Replication factor-A C terminal domain	tRNA_anti
BraA03g048680.3C	369	333	300	264	334	325	5.33077	5.9799	5.77287	4.55104	5.21718	5.36312	299.698	338.365	-0.173543	0.297745	0.491491	BraA03g048680.3C	A03	24729618	24732164	-	2439	-	PF16900:Replication protein A OB domain|PF01336:OB-fold nucleic acid binding domain|PF04057:Replication factor-A protein 1, N-terminal domain|PF08646:Replication factor-A C terminal domain	tRNA_anti
BraA02g031880.3C	221	192	141	152	178	156	3.22842	3.48647	2.74362	2.64963	2.81153	2.60311	157.957	185.266	-0.231037	0.260532	0.448128	BraA02g031880.3C	A02	21901739	21904237	+	2412	-	PF01336:OB-fold nucleic acid binding domain|PF08646:Replication factor-A C terminal domain|PF04057:Replication factor-A protein 1, N-terminal domain|PF16900:Replication protein A OB domain	tRNA_anti
BraA03g043980.3C	53	26	30	104	66	100	1.03748	0.632648	0.782224	2.42929	1.39692	2.23601	88.6133	35.8468	1.29674	0.000508443	0.0030207	BraA03g043980.3C	A03	22246724	22249480	-	1800	-	PF16900:Replication protein A OB domain|PF08646:Replication factor-A C terminal domain|PF04057:Replication factor-A protein 1, N-terminal domain|PF01336:OB-fold nucleic acid binding domain	tRNA_anti
BraA08g033710.3C	20	19	10	11	25	13	1.47736	1.7446	0.98393	0.9696	1.99674	1.09691	15.7394	16.2919	-0.0491968	0.935876	0.967416	BraA08g033710.3C	A08	22096692	22097168	-	477	-	PF01336:OB-fold nucleic acid binding domain	tRNA_anti
BraA09g021360.3C	68	56	59	51	86	61	0.990896	1.01436	1.14519	0.886813	1.35501	1.01536	63.9578	61.862	0.0521963	0.870273	0.931198	BraA09g021360.3C	A09	13897476	13899966	+	2418	-	PF16900:Replication protein A OB domain|PF08646:Replication factor-A C terminal domain|PF01336:OB-fold nucleic acid binding domain|PF04057:Replication factor-A protein 1, N-terminal domain	tRNA_anti
BraA10g023760.3C	828	670	559	802	808	685	16.5954	16.6923	14.9237	19.1811	17.5103	15.6826	747.703	688.277	0.118747	0.415748	0.609998	BraA10g023760.3C	A10	16403203	16405962	-	1758	-	PF02005:N2,N2-dimethylguanosine tRNA methyltransferase	TRM
BraA03g007100.3C	520	514	448	519	580	621	10.4758	12.8717	12.0218	12.4766	12.6339	14.2905	559.619	502.356	0.157088	0.316024	0.511004	BraA03g007100.3C	A03	3043101	3045997	+	1749	-	PF02005:N2,N2-dimethylguanosine tRNA methyltransferase	TRM
BraA01g044450.3C	401	338	372	314	400	326	8.07849	8.46425	9.98241	7.54845	8.71306	7.50194	337.516	376.741	-0.15647	0.365436	0.561747	BraA01g044450.3C	A01	29314573	29317476	-	1749	-	PF02005:N2,N2-dimethylguanosine tRNA methyltransferase	TRM
BraA09g047040.3C	107	76	87	168	94	97	2.91582	2.5744	3.15794	5.46297	2.76968	3.01939	118.148	90.8066	0.378237	0.249655	0.435933	BraA09g047040.3C	A09	35704524	35706202	+	1293	-	PF02005:N2,N2-dimethylguanosine tRNA methyltransferase	TRM
BraA05g040180.3C	1093	745	779	948	987	890	79.2427	67.14	75.2287	82.0144	77.3716	73.7054	919.936	874.628	0.0721786	0.593401	0.754661	BraA05g040180.3C	A05	27275312	27276789	+	486	-	PF04051:Transport protein particle (TRAPP) component	TRAPP_Bet3
BraA09g019520.3C	988	696	733	1065	1001	983	62.054	54.3385	61.323	79.8188	67.9786	70.5239	994.612	809.624	0.296304	0.0334492	0.099362	BraA09g019520.3C	A09	12548907	12549820	-	561	-	PF04051:Transport protein particle (TRAPP) component	TRAPP_Bet3
BraA02g011880.3C	452	288	380	440	373	387	27.0855	21.4524	30.3311	31.4625	24.1675	26.4898	392.122	376.599	0.057955	0.770645	0.874306	BraA02g011880.3C	A02	5745161	5746456	+	588	-	PF04051:Transport protein particle (TRAPP) component	TRAPP_Bet3
BraA03g012100.3C	330	272	268	433	364	338	8.76892	8.98435	9.4858	13.7297	10.4582	10.2593	370.932	293.313	0.3387	0.0690494	0.173578	BraA03g012100.3C	A03	5192120	5195874	+	1326	-	PF04051:Transport protein particle (TRAPP) component|PF00010:Helix-loop-helix DNA-binding domain	TRAPP_Bet3
novel.1054	91	54	100	72	162	117	1.02343	0.754909	1.49804	0.966252	1.96995	1.50304	112.944	83.3582	0.442069	0.22861	0.410508	-	A09	5816423	5819729	+	3133	-	PF02992:Transposase family tnp2	Transposase_21
BraA10g009620.3C	8	2	16	26	15	10	0.125114	0.0388804	0.333305	0.485211	0.253648	0.178642	16.7866	9.09858	0.894099	0.290204	0.482844	BraA10g009620.3C	A10	7646430	7652935	+	2253	-	PF02992:Transposase family tnp2|PF13963:Transposase-associated domain	Transposase_21
BraA09g029970.3C	0	0	0	0	0	0	0	0	0	0	0	0	--	--	--	--	--	BraA09g029970.3C	A09	21730287	21736271	+	1725	-	PF02992:Transposase family tnp2|PF13963:Transposase-associated domain	Transposase_21
BraA10g006910.3C	0	0	0	0	0	0	0	0	0	0	0	0	--	--	--	--	--	BraA10g006910.3C	A10	3991892	3993081	-	1098	-	PF13963:Transposase-associated domain|PF02992:Transposase family tnp2	Transposase_21
BraA09g032950.3C	0	0	0	0	0	0	0	0	0	0	0	0	--	--	--	--	--	BraA09g032950.3C	A09	25574367	25577380	+	2256	-	PF13960:Domain of unknown function (DUF4218)|PF13963:Transposase-associated domain|PF02992:Transposase family tnp2	Transposase_21
BraA03g060070.3C	0	0	0	0	0	1	0	0	0	0	0	0.0270485	--	--	--	--	--	BraA03g060070.3C	A03	31952370	31954286	-	1488	-	PF02992:Transposase family tnp2|PF13963:Transposase-associated domain	Transposase_21
BraA09g029320.3C	0	0	0	0	0	0	0	0	0	0	0	0	--	--	--	--	--	BraA09g029320.3C	A09	20945452	20946695	-	1083	-	PF02992:Transposase family tnp2|PF13963:Transposase-associated domain	Transposase_21
BraA07g006470.3C	0	0	0	0	0	0	0	0	0	0	0	0	--	--	--	--	--	BraA07g006470.3C	A07	6116903	6123901	-	2370	-	PF13963:Transposase-associated domain|PF02992:Transposase family tnp2	Transposase_21
BraAnng003370.3C	1	4	0	0	0	0	0.0110386	0.0548856	0	0	0	0	0	1.70885	-3.24823	0.318741	1	BraAnng003370.3C	Scaffold0609	15248	21625	+	3192	-	PF03004:Plant transposase (Ptta/En/Spm family)|PF13963:Transposase-associated domain|PF02992:Transposase family tnp2|PF13960:Domain of unknown function (DUF4218)|PF03017:TNP1/EN/SPM transposase	Transposase_21
BraAnng001390.3C	1	0	0	0	0	0	0.0101513	0	0	0	0	0	--	--	--	--	--	BraAnng001390.3C	Scaffold0246	47011	52112	+	3471	-	PF03017:TNP1/EN/SPM transposase|PF03004:Plant transposase (Ptta/En/Spm family)|PF13963:Transposase-associated domain|PF13960:Domain of unknown function (DUF4218)|PF02992:Transposase family tnp2	Transposase_21
BraA03g062140.3C	0	0	0	0	0	0	0	0	0	0	0	0	--	--	--	--	--	BraA03g062140.3C	A03	34264655	34267052	+	1101	-	PF02992:Transposase family tnp2|PF13963:Transposase-associated domain	Transposase_21
BraA06g018220.3C	0	0	0	0	0	0	0	0	0	0	0	0	--	--	--	--	--	BraA06g018220.3C	A06	10197325	10199666	+	1512	-	PF13963:Transposase-associated domain|PF02992:Transposase family tnp2	Transposase_21
BraAnng002200.3C	0	0	0	0	0	0	0	0	0	0	0	0	--	--	--	--	--	BraAnng002200.3C	Scaffold0383	36089	40941	+	2142	-	PF02992:Transposase family tnp2|PF13963:Transposase-associated domain|PF03004:Plant transposase (Ptta/En/Spm family)	Transposase_21
BraA01g021810.3C	0	0	0	0	0	0	0	0	0	0	0	0	--	--	--	--	--	BraA01g021810.3C	A01	11989778	11996570	+	2109	-	PF02992:Transposase family tnp2|PF13963:Transposase-associated domain	Transposase_21
BraA01g023910.3C	0	0	0	0	0	0	0	0	0	0	0	0	--	--	--	--	--	BraA01g023910.3C	A01	13820741	13825162	+	2508	-	PF13963:Transposase-associated domain|PF02992:Transposase family tnp2	Transposase_21
BraA08g005930.3C	0	0	0	0	0	0	0	0	0	0	0	0	--	--	--	--	--	BraA08g005930.3C	A08	4773822	4774348	-	435	-	PF02992:Transposase family tnp2	Transposase_21
BraA07g003520.3C	0	0	0	0	0	0	0	0	0	0	0	0	--	--	--	--	--	BraA07g003520.3C	A07	2668210	2669351	+	1035	-	PF02992:Transposase family tnp2	Transposase_21
BraA03g040290.3C	0	1	0	0	0	0	0	0.037921	0	0	0	0	--	--	--	--	--	BraA03g040290.3C	A03	20061209	20063079	+	1155	-	PF13963:Transposase-associated domain|PF02992:Transposase family tnp2	Transposase_21
BraA02g030910.3C	2	1	2	0	0	0	0.0387625	0.0240917	0.051632	0	0	0	0	1.69021	-3.23221	0.235341	1	BraA02g030910.3C	A02	21057876	21061977	+	1818	-	PF13963:Transposase-associated domain|PF02992:Transposase family tnp2	Transposase_21
BraAnng005300.3C	0	0	0	0	0	0	0	0	0	0	0	0	--	--	--	--	--	BraAnng005300.3C	Scaffold0902	85611	86814	+	1074	-	PF02992:Transposase family tnp2|PF13963:Transposase-associated domain	Transposase_21
BraA02g029300.3C	599	528	423	522	551	576	17.9015	19.6147	16.8387	18.6155	17.8049	19.6632	536.963	520.412	0.0448633	0.756783	0.86653	BraA02g029300.3C	A02	18957063	18959073	-	1179	-	PF16546:Homodimerisation domain of SGTA|PF07719:Tetratricopeptide repeat	TPR_2
BraA09g007750.3C	293	251	224	262	279	251	5.21408	5.55226	5.30964	5.56358	5.36834	5.10216	257.813	258.487	-0.00344118	0.983559	0.991325	BraA09g007750.3C	A09	4473057	4476183	+	1980	-	PF07719:Tetratricopeptide repeat|PF13424:Tetratricopeptide repeat	TPR_2
BraA09g015640.3C	2492	2147	2145	3382	3596	3321	51.5293	55.1854	59.08	83.4492	80.399	78.4413	3352.74	2294.22	0.547745	1.34974e-06	1.50492e-05	BraA09g015640.3C	A09	9347635	9350288	-	1704	-	PF00515:Tetratricopeptide repeat|PF13414:TPR repeat	TPR_1
BraA09g040340.3C	1787	1415	1550	1266	1328	1114	70.6679	69.5569	81.6463	59.7412	56.7834	50.3214	1207.23	1605.36	-0.410888	0.00290841	0.0135526	BraA09g040340.3C	A09	31492091	31493512	+	891	-	PF00515:Tetratricopeptide repeat	TPR_1
BraA01g043150.3C	3156	3109	2237	2696	4485	3259	37.9788	46.5062	35.8573	38.7139	58.3569	44.798	3373.29	2861.44	0.23755	0.200759	0.375317	BraA01g043150.3C	A01	28694818	28700392	+	2928	-	PF13844:Glycosyl transferase family 41|PF00515:Tetratricopeptide repeat|PF13414:TPR repeat	TPR_1
BraA04g017540.3C	701	511	574	551	680	601	29.6161	26.8359	32.3019	27.7782	31.063	29.0037	594.946	601.103	-0.0142227	0.922663	0.960005	BraA04g017540.3C	A04	13411956	13413242	+	834	-	PF00515:Tetratricopeptide repeat	TPR_1
BraA08g035010.3C	680	416	514	636	651	640	24.0561	18.2934	24.2207	26.8482	24.9013	25.8622	627.744	538.436	0.220771	0.182122	0.351283	BraA08g035010.3C	A08	22582304	22584228	-	996	-	PF13414:TPR repeat|PF00515:Tetratricopeptide repeat	TPR_1
BraA01g026130.3C	1078	751	742	779	956	885	26.9386	23.3283	24.6983	23.2293	25.8309	25.2621	851.008	858.368	-0.0129604	0.922658	0.960005	BraA01g026130.3C	A01	16213852	16216091	+	1410	-	PF13877:Potential Monad-binding region of RPAP3|PF00515:Tetratricopeptide repeat	TPR_1
BraA09g012680.3C	633	456	500	755	648	632	13.4199	12.017	14.1196	19.1	14.854	15.3049	664.832	533.879	0.316098	0.0565013	0.149078	BraA09g012680.3C	A09	7429918	7432063	+	1662	-	PF13414:TPR repeat|PF00515:Tetratricopeptide repeat	TPR_1
BraA05g035370.3C	1204	939	916	1090	1052	1046	15.4547	14.9825	15.6616	16.6956	14.6007	15.3368	1039.52	1027.61	0.0163678	0.894883	0.944819	BraA05g035370.3C	A05	24940902	24945317	-	2745	-	PF00515:Tetratricopeptide repeat|PF13844:Glycosyl transferase family 41|PF13414:TPR repeat	TPR_1
BraA03g010060.3C	669	569	520	569	701	646	14.1321	14.9409	14.6315	14.3428	16.0112	15.5877	622.297	591.994	0.0727467	0.587186	0.749648	BraA03g010060.3C	A03	4317411	4320436	+	1668	-	PF00515:Tetratricopeptide repeat	TPR_1
BraA03g013040.3C	1052	1233	719	605	778	724	16.9026	24.6255	15.3877	11.5994	13.5158	13.2876	683.905	1013.6	-0.567316	0.00514746	0.0218445	BraA03g013040.3C	A03	5663851	5668795	-	2193	-	PF00515:Tetratricopeptide repeat	TPR_1
BraA02g027900.3C	1320	692	1134	425	735	621	27.9846	18.2363	32.0232	10.7517	16.8483	15.0386	575.478	1056.03	-0.875408	0.000342647	0.00214116	BraA02g027900.3C	A02	17223842	17226139	+	1662	-	PF13414:TPR repeat|PF00515:Tetratricopeptide repeat	TPR_1
BraA09g022020.3C	193	198	112	146	123	135	9.40577	11.9947	7.27047	8.49049	6.48138	7.51521	132.028	168.335	-0.35228	0.178881	0.34687	BraA09g022020.3C	A09	14440687	14442148	+	723	-	PF00515:Tetratricopeptide repeat	TPR_1
BraA07g000820.3C	534	495	477	445	471	478	8.41859	9.70039	10.0167	8.37145	8.02868	8.60787	453.891	510.657	-0.168583	0.260941	0.448563	BraA07g000820.3C	A07	566795	571133	+	2235	-	PF14559:Tetratricopeptide repeat|PF12895:Anaphase-promoting complex, cyclosome, subunit 3|PF00515:Tetratricopeptide repeat	TPR_1
BraA10g014170.3C	631	513	482	403	477	457	10.4382	10.5487	10.6206	7.95506	8.53178	8.63539	434.543	546.72	-0.33088	0.0158995	0.0550335	BraA10g014170.3C	A10	11438554	11443259	+	2130	-	PF00515:Tetratricopeptide repeat	TPR_1
BraA03g034850.3C	618	554	437	440	493	499	7.83848	8.73452	7.38298	6.65945	6.76107	7.22959	465.854	540.432	-0.214305	0.14695	0.302726	BraA03g034850.3C	A03	17210596	17214524	+	2778	-	PF00515:Tetratricopeptide repeat|PF13424:Tetratricopeptide repeat|PF13844:Glycosyl transferase family 41	TPR_1
BraA05g003020.3C	577	276	160	298	287	270	10.145	6.03216	3.74718	6.25226	5.45613	5.42265	278.79	324.248	-0.220962	0.48968	0.672233	BraA05g003020.3C	A05	1632921	1640399	+	2004	-	PF00085:Thioredoxin|PF00515:Tetratricopeptide repeat|PF13432:Tetratricopeptide repeat	TPR_1
BraA07g007820.3C	99	48	85	75	64	97	3.10898	1.87374	3.55556	2.81052	2.17314	3.47956	77.1123	77.7962	-0.0136578	0.968886	0.984142	BraA07g007820.3C	A07	7975127	7977654	-	1122	-	PF00254:FKBP-type peptidyl-prolyl cis-trans isomerase|PF00515:Tetratricopeptide repeat	TPR_1
BraA09g060860.3C	1	1	0	0	0	0	0.0257567	0.0320166	0	0	0	0	0	0.641812	-1.84599	0.6481	1	BraA09g060860.3C	A09	42552087	42554005	-	1368	-	PF13414:TPR repeat|PF00515:Tetratricopeptide repeat	TPR_1
BraA03g061800.3C	0	0	0	0	0	0	0	0	0	0	0	0	--	--	--	--	--	BraA03g061800.3C	A03	33378097	33382290	+	1740	-	PF13877:Potential Monad-binding region of RPAP3|PF00515:Tetratricopeptide repeat	TPR_1
BraA10g022610.3C	2011	1885	1358	5804	8901	5349	41.077	47.8612	36.9482	141.467	196.585	124.804	6483.82	1763.45	1.87845	3.30267e-22	3.25679e-20	BraA10g022610.3C	A10	15849320	15851117	+	1725	-	PF00205:Thiamine pyrophosphate enzyme, central domain|PF02776:Thiamine pyrophosphate enzyme, N-terminal TPP binding domain|PF02775:Thiamine pyrophosphate enzyme, C-terminal TPP binding domain	TPP_enzyme_N
BraA01g024210.3C	8785	7557	6724	5172	6279	5587	158.009	168.957	161.093	111.005	122.112	114.786	5534.61	7764.29	-0.488278	2.58866e-06	2.72865e-05	BraA01g024210.3C	A01	14068653	14070611	+	1959	-	PF02775:Thiamine pyrophosphate enzyme, C-terminal TPP binding domain|PF00205:Thiamine pyrophosphate enzyme, central domain|PF02776:Thiamine pyrophosphate enzyme, N-terminal TPP binding domain	TPP_enzyme_N
BraA10g013010.3C	535	436	261	2123	1093	2352	10.3349	10.4694	6.71581	48.9377	22.8295	51.8989	1831.77	407.633	2.1669	2.53195e-13	8.87557e-12	BraA10g013010.3C	A10	10692210	10694033	-	1824	-	PF02775:Thiamine pyrophosphate enzyme, C-terminal TPP binding domain|PF00205:Thiamine pyrophosphate enzyme, central domain|PF02776:Thiamine pyrophosphate enzyme, N-terminal TPP binding domain	TPP_enzyme_N
BraA02g018820.3C	2540	1914	1868	1381	1392	1357	17.4356	16.3317	17.08	11.312	10.3316	10.6403	1345.72	2119.51	-0.655661	5.35507e-09	9.40152e-08	BraA02g018820.3C	A02	10657753	10667109	+	5133	-	PF13378:Enolase C-terminal domain-like|PF00561:alpha/beta hydrolase fold|PF02776:Thiamine pyrophosphate enzyme, N-terminal TPP binding domain|PF16582:Middle domain of thiamine pyrophosphate|PF02775:Thiamine pyrophosphate enzyme, C-terminal TPP binding domain	TPP_enzyme_N
BraA02g000270.3C	0	0	1	0	0	2	0	0	0.0257311	0	0	0.0441317	0.653688	0.381134	0.844716	0.829673	1	BraA02g000270.3C	A02	190327	192405	+	1824	-	PF00205:Thiamine pyrophosphate enzyme, central domain|PF02775:Thiamine pyrophosphate enzyme, C-terminal TPP binding domain|PF02776:Thiamine pyrophosphate enzyme, N-terminal TPP binding domain	TPP_enzyme_N
BraA01g040980.3C	0	0	0	0	0	0	0	0	0	0	0	0	--	--	--	--	--	BraA01g040980.3C	A01	27519552	27522123	-	1803	-	PF02776:Thiamine pyrophosphate enzyme, N-terminal TPP binding domain|PF02775:Thiamine pyrophosphate enzyme, C-terminal TPP binding domain|PF00205:Thiamine pyrophosphate enzyme, central domain	TPP_enzyme_N
BraA06g038420.3C	0	0	0	0	0	0	0	0	0	0	0	0	--	--	--	--	--	BraA06g038420.3C	A06	25521415	25523196	+	1782	-	PF00205:Thiamine pyrophosphate enzyme, central domain|PF02775:Thiamine pyrophosphate enzyme, C-terminal TPP binding domain|PF02776:Thiamine pyrophosphate enzyme, N-terminal TPP binding domain	TPP_enzyme_N
BraA05g037500.3C	118	144	107	116	132	123	2.33712	3.54526	2.82287	2.74158	2.82682	2.78275	120.647	125.763	-0.0564483	0.82202	0.904799	BraA05g037500.3C	A05	25840360	25843355	+	1779	-	PF16898:C-terminal associated domain of TOPRIM|PF00521:DNA gyrase/topoisomerase IV, subunit A|PF01751:Toprim domain	Toprim
BraA03g017040.3C	555	422	440	400	437	439	7.47534	7.06539	7.89401	6.42896	6.36421	6.75418	415.26	476.6	-0.198524	0.167889	0.331463	BraA03g017040.3C	A03	7918708	7924024	-	2616	-	PF01131:DNA topoisomerase|PF01751:Toprim domain	Topoisom_bac
BraA03g056460.3C	779	747	697	497	560	601	7.82667	9.32924	9.32781	5.95853	6.08349	6.89738	539.383	754.24	-0.482593	0.00150053	0.00768325	BraA03g056460.3C	A03	29627998	29634533	+	3507	-	PF01751:Toprim domain|PF01396:Topoisomerase DNA binding C4 zinc finger|PF13368:Topoisomerase C-terminal repeat|PF01131:DNA topoisomerase	Topoisom_bac
BraA01g006640.3C	423	380	350	381	388	411	4.189	4.67777	4.61684	4.50233	4.15457	4.64923	384.462	389.589	-0.0182153	0.905597	0.950992	BraA01g006640.3C	A01	3174231	3180813	-	3558	-	PF01396:Topoisomerase DNA binding C4 zinc finger|PF13368:Topoisomerase C-terminal repeat|PF01751:Toprim domain|PF01131:DNA topoisomerase	Topoisom_bac
BraA02g044360.3C	189	135	175	169	185	230	2.4076	2.13768	2.9694	2.56893	2.54812	3.34673	190.113	168.794	0.173104	0.457187	0.645832	BraA02g044360.3C	A02	30585514	30590983	+	2766	-	PF06839:GRF zinc finger|PF01396:Topoisomerase DNA binding C4 zinc finger|PF01751:Toprim domain|PF01131:DNA topoisomerase	Topoisom_bac
BraA08g029670.3C	2456	2273	1650	2407	2885	2510	34.0967	39.2256	30.5123	39.8752	43.3067	39.8041	2534.79	2140.07	0.244168	0.0760377	0.186565	BraA08g029670.3C	A08	20357579	20361260	-	2538	-	PF03348:Serine incorporator (Serinc)|PF01344:Kelch motif	TMS_TDE
BraA09g058360.3C	829	804	614	1098	1269	1108	23.5184	28.3528	23.2022	37.1705	38.9261	35.9057	1129.65	757.187	0.577542	4.30654e-05	0.000339864	BraA09g058360.3C	A09	41400780	41402340	-	1242	-	PF03348:Serine incorporator (Serinc)	TMS_TDE
BraA05g039140.3C	1176	1019	815	882	1132	1028	33.7706	36.374	31.1742	30.2233	35.1482	33.7205	987.366	1009.55	-0.0320096	0.814647	0.900818	BraA05g039140.3C	A05	26722877	26724686	+	1227	-	PF03348:Serine incorporator (Serinc)	TMS_TDE
BraA07g008650.3C	92	76	41	51	69	42	2.61633	2.6866	1.55308	1.73068	2.12167	1.36434	52.4882	68.9824	-0.397188	0.274056	0.464125	BraA07g008650.3C	A07	8654103	8656396	+	1239	-	PF03348:Serine incorporator (Serinc)	TMS_TDE
BraA03g041160.3C	24	10	9	24	39	33	0.68252	0.353501	0.340921	0.814438	1.19921	1.07198	31.0463	13.8542	1.14703	0.0323832	0.0969505	BraA03g041160.3C	A03	20571145	20573470	-	1239	-	PF03348:Serine incorporator (Serinc)	TMS_TDE
BraA08g006570.3C	26	43	24	20	26	19	0.720214	1.48062	0.885537	0.661091	0.77873	0.60119	21.0828	31.8809	-0.590679	0.231058	0.413496	BraA08g006570.3C	A08	5477802	5480166	-	1272	-	PF03348:Serine incorporator (Serinc)	TMS_TDE
BraA04g023820.3C	2	6	2	1	5	1	0.042787	0.159558	0.0569927	0.0255285	0.115658	0.0244372	2.2152	3.4686	-0.626591	0.655104	0.799995	BraA04g023820.3C	A04	17472998	17476835	-	1647	-	PF05938:Plant self-incompatibility protein S1|PF03348:Serine incorporator (Serinc)	TMS_TDE
BraA03g043690.3C	647	554	533	723	606	513	26.3855	28.0839	28.9532	35.1838	26.7214	23.8973	602.017	585.319	0.0406049	0.824929	0.906457	BraA03g043690.3C	A03	22067954	22068817	-	864	-	PF00265:Thymidine kinase	TK
BraA05g037910.3C	51	49	52	99	90	71	2.5708	3.0703	3.49147	5.95492	4.90531	4.08815	84.8528	51.84	0.715549	0.0233428	0.0746207	BraA05g037910.3C	A05	26017623	26018571	+	699	-	PF00265:Thymidine kinase	TK
BraA03g033410.3C	31	20	31	63	39	64	1.53627	1.23203	2.04632	3.72554	2.08976	3.6229	54.4946	27.7989	0.972844	0.0222967	0.0719229	BraA03g033410.3C	A03	16534389	16535348	-	711	-	PF00265:Thymidine kinase	TK
BraA01g041320.3C	14	8	9	39	18	14	0.699704	0.497007	0.59915	2.32591	0.972712	0.799253	23.4608	10.2815	1.18193	0.0727353	0.180464	BraA01g041320.3C	A01	27724571	27725508	+	705	-	PF00265:Thymidine kinase	TK
BraA09g015890.3C	180	507	202	1359	1122	983	8.49039	29.7268	12.6915	76.4922	57.2233	52.9637	1132.43	308.822	1.87515	0.000635031	0.0036628	BraA09g015890.3C	A09	9562013	9562885	+	747	-	PF01582:TIR domain|PF13499:EF-hand domain pair	TIR
BraA07g028990.3C	1381	1538	1028	1704	2064	2089	37.6332	52.0978	37.3145	55.4101	60.8152	65.0258	1903.16	1333.99	0.512935	0.002751	0.0129256	BraA07g028990.3C	A07	21448291	21449952	-	1293	-	PF00931:NB-ARC domain|PF01582:TIR domain	TIR
BraA04g014020.3C	2084	1636	1732	5031	4680	5188	12.1052	11.8125	13.4007	34.8715	29.393	34.4226	4861.36	1838.32	1.40315	9.87612e-28	1.48161e-25	BraA04g014020.3C	A04	10939392	10952007	+	6066	-	PF00931:NB-ARC domain|PF01582:TIR domain|PF07725:Leucine Rich Repeat	TIR
BraA03g042380.3C	40	74	15	652	316	395	1.24947	2.87332	0.624115	24.3028	10.6728	14.094	449.487	43.4825	3.36943	1.03419e-13	3.8154e-12	BraA03g042380.3C	A03	21265473	21267196	-	1128	-	PF01582:TIR domain|PF13499:EF-hand domain pair	TIR
BraA03g032420.3C	4544	4009	3358	1755	2180	2460	48.2109	52.8724	47.4563	22.2191	25.0085	29.8134	2077.72	4005.96	-0.947062	1.01463e-10	2.37729e-09	BraA03g032420.3C	A03	16085724	16089616	-	3321	-	PF01582:TIR domain|PF00931:NB-ARC domain|PF07725:Leucine Rich Repeat	TIR
BraA09g015080.3C	1256	931	1111	1190	963	1321	17.0936	15.7499	20.1402	19.3256	14.1708	20.536	1136.01	1113.96	0.0283329	0.877966	0.934973	BraA09g015080.3C	A09	8857307	8863600	-	2589	-	PF00046:Homeobox domain|PF07725:Leucine Rich Repeat|PF02183:Homeobox associated leucine zipper|PF00400:WD domain, G-beta repeat|PF00931:NB-ARC domain|PF01582:TIR domain	TIR
BraA02g021310.3C	651	774	150	657	1138	933	14.2916	21.1216	4.3863	17.2111	27.0127	23.3966	881.348	518.738	0.764526	0.225685	0.407126	BraA02g021310.3C	A02	12511331	12515265	+	1605	-	PF01582:TIR domain|PF00931:NB-ARC domain	TIR
BraA07g029010.3C	259	224	244	397	370	397	7.22557	7.76794	9.06711	13.2162	11.1609	12.6512	379.78	246.777	0.624	0.000508606	0.0030211	BraA07g029010.3C	A07	21456303	21457846	-	1263	-	PF00931:NB-ARC domain|PF01582:TIR domain	TIR
novel.579	274	189	239	316	222	244	9.39146	8.05249	10.9116	12.9245	8.22736	9.55306	256.328	236.715	0.114465	0.628224	0.780312	-	A05	8818471	8819684	+	1028	-	PF01582:TIR domain	TIR
BraA09g018220.3C	154	152	149	146	133	157	10.5159	12.9019	13.5525	11.8966	9.8198	12.246	142.313	154.917	-0.120043	0.599114	0.758574	BraA09g018220.3C	A09	11515471	11515986	+	516	-	PF01582:TIR domain	TIR
BraA03g008470.3C	1279	960	957	754	675	857	14.6842	13.7005	14.6352	10.3298	8.3793	11.239	746.384	1072.16	-0.522993	0.00073273	0.00414021	BraA03g008470.3C	A03	3638481	3641965	-	3069	-	PF01582:TIR domain|PF00931:NB-ARC domain|PF07725:Leucine Rich Repeat	TIR
BraA02g021280.3C	100	191	68	120	166	153	7.1182	16.9001	6.44742	10.1928	12.7763	12.4403	142.337	122.465	0.218645	0.56107	0.729848	BraA02g021280.3C	A02	12469541	12470035	-	495	-	PF01582:TIR domain	TIR
BraA10g023340.3C	486	313	320	243	334	270	16.4025	13.1312	14.3857	9.78642	12.1884	10.409	274.551	372.351	-0.440266	0.0162941	0.0560562	BraA10g023340.3C	A10	16216097	16217784	+	1044	-	PF01582:TIR domain	TIR
BraA01g043300.3C	718	691	577	571	644	780	9.90944	11.8546	10.6074	9.4038	9.61028	12.2967	649.142	671.132	-0.0475049	0.779052	0.878866	BraA01g043300.3C	A01	28780560	28783431	+	2553	-	PF00931:NB-ARC domain|PF01582:TIR domain	TIR
BraA02g007610.3C	198	176	125	155	150	207	9.98076	11.028	8.39296	9.32337	8.17551	11.919	166.987	166.896	-0.000687918	0.997707	0.998971	BraA02g007610.3C	A02	3587422	3588461	-	699	-	PF01582:TIR domain	TIR
BraA03g009600.3C	674	590	652	778	1130	1365	6.60781	7.19011	8.51436	9.10164	11.9785	15.2862	1061.38	651.204	0.705686	0.000877878	0.00485361	BraA03g009600.3C	A03	4121903	4125832	+	3594	-	PF01582:TIR domain|PF00931:NB-ARC domain|PF07725:Leucine Rich Repeat	TIR
BraA02g033300.3C	842	518	688	483	494	678	11.759	8.99237	12.7983	8.04911	7.45951	10.8158	539.35	687.387	-0.350017	0.0928148	0.216672	BraA02g033300.3C	A02	22988009	22991378	-	2523	-	PF01582:TIR domain|PF07725:Leucine Rich Repeat|PF00931:NB-ARC domain	TIR
BraA05g042400.3C	648	491	487	558	509	593	6.51608	6.13732	6.523	6.69558	5.53419	6.8114	541.817	545.665	-0.0108274	0.943479	0.97131	BraA05g042400.3C	A05	28355931	28359857	-	3504	-	PF01582:TIR domain|PF00931:NB-ARC domain	TIR
BraA09g026590.3C	564	504	432	564	590	611	5.43859	6.0412	5.54878	6.48976	6.15155	6.73005	574.809	505.291	0.186288	0.181361	0.350226	BraA09g026590.3C	A09	17993753	17998399	+	3654	-	PF13855:Leucine rich repeat|PF00931:NB-ARC domain|PF01582:TIR domain	TIR
BraA09g021060.3C	18	36	11	131	52	50	0.684177	1.70092	0.556923	5.94169	2.1371	2.17088	77.1586	22.1473	1.802	0.00168971	0.00850067	BraA09g021060.3C	A09	13687356	13692129	-	927	-	PF01582:TIR domain	TIR
BraA07g032430.3C	787	593	694	480	478	526	7.62023	7.1373	8.95076	5.54597	5.00434	5.81767	483.696	700.612	-0.534113	0.000733962	0.00414502	BraA07g032430.3C	A07	23407033	23411938	-	3639	-	PF01582:TIR domain|PF07725:Leucine Rich Repeat|PF00931:NB-ARC domain	TIR
BraA10g021770.3C	539	537	428	347	423	527	6.75622	8.3671	7.14604	5.19023	5.73298	7.54563	421.595	508.351	-0.269283	0.169855	0.334282	BraA10g021770.3C	A10	15495977	15499045	+	2811	-	PF00931:NB-ARC domain|PF01582:TIR domain|PF07725:Leucine Rich Repeat	TIR
BraA07g042230.3C	556	482	459	336	359	388	6.77411	7.29979	7.44898	4.88494	4.7293	5.39982	352.607	505.468	-0.518834	0.000567406	0.00331806	BraA07g042230.3C	A07	28314172	28317605	-	2892	-	PF01582:TIR domain|PF00931:NB-ARC domain	TIR
BraA09g020020.3C	390	292	343	420	331	407	3.76382	3.50294	4.40925	4.83677	3.45396	4.48671	378.836	346.179	0.130163	0.509187	0.688089	BraA09g020020.3C	A09	12961500	12965459	+	3651	-	PF01582:TIR domain|PF00931:NB-ARC domain|PF07725:Leucine Rich Repeat	TIR
BraA03g032250.3C	431	328	308	406	344	357	4.12896	3.90592	3.93026	4.64122	3.56326	3.90663	361.735	357.376	0.0161583	0.925108	0.961459	BraA03g032250.3C	A03	15987186	15992032	-	3678	-	PF07725:Leucine Rich Repeat|PF01582:TIR domain|PF00931:NB-ARC domain	TIR
BraA02g007330.3C	252	284	206	263	256	273	3.70432	5.18934	4.0335	4.61324	4.06886	4.58395	258.229	251.632	0.0385547	0.849266	0.919537	BraA02g007330.3C	A02	3471038	3473926	-	2397	-	PF00931:NB-ARC domain|PF01582:TIR domain|PF07725:Leucine Rich Repeat	TIR
BraA03g049840.3C	61	45	35	71	68	42	3.21277	2.9461	2.45541	4.46221	3.87243	2.52679	59.0076	46.7994	0.33008	0.364495	0.560955	BraA03g049840.3C	A03	25544676	25545344	-	669	-	PF01582:TIR domain	TIR
BraA03g005190.3C	612	464	529	535	713	893	4.07712	3.84243	4.69423	4.25303	5.1359	6.79553	695.131	541.769	0.360209	0.0778431	0.189922	BraA03g005190.3C	A03	2248401	2256241	+	5289	-	PF04031:Las1-like|PF00931:NB-ARC domain|PF01582:TIR domain	TIR
BraA03g049870.3C	48	38	44	58	51	59	2.64677	2.60462	3.23172	3.81632	3.04068	3.71618	54.8658	44.0201	0.319672	0.343574	0.53962	BraA03g049870.3C	A03	25559821	25560459	-	639	-	PF01582:TIR domain	TIR
BraA01g002480.3C	638	592	402	402	434	468	5.06306	5.83983	4.24938	3.80681	3.72398	4.24237	424.494	546.331	-0.364604	0.0372604	0.107741	BraA01g002480.3C	A01	1244055	1249012	+	4440	-	PF07725:Leucine Rich Repeat|PF00931:NB-ARC domain|PF01582:TIR domain	TIR
BraA06g012120.3C	119	84	72	97	104	86	3.87163	3.39713	3.12023	3.76584	3.65852	3.19606	93.404	91.3686	0.028138	0.913077	0.955014	BraA06g012120.3C	A06	6505791	6507507	-	1083	-	PF01582:TIR domain	TIR
BraA04g022970.3C	453	378	243	239	276	278	5.5712	5.77868	3.98074	3.50745	3.67016	3.9054	257.856	356.681	-0.469607	0.0201515	0.0663554	BraA04g022970.3C	A04	16947688	16950853	-	2865	-	PF07725:Leucine Rich Repeat|PF01582:TIR domain|PF00931:NB-ARC domain	TIR
BraA02g007180.3C	1138	745	768	429	455	499	7.59423	6.17993	6.82668	3.41619	3.28306	3.80375	450.342	883.312	-0.972804	1.6913e-10	3.81378e-09	BraA02g007180.3C	A02	3374562	3387247	-	5280	-	PF01582:TIR domain|PF00931:NB-ARC domain	TIR
BraA03g047240.3C	684	603	439	337	387	470	5.78373	6.33804	4.94451	3.40036	3.53825	4.53962	388.413	577.508	-0.572661	0.00205367	0.0100304	BraA03g047240.3C	A03	23877250	23883065	-	4167	-	PF07725:Leucine Rich Repeat|PF00931:NB-ARC domain|PF01582:TIR domain	TIR
BraA08g021010.3C	427	493	244	277	315	334	4.28278	6.14653	3.25982	3.31528	3.41612	3.82661	301.2	390.525	-0.374906	0.126867	0.272588	BraA08g021010.3C	A08	15978146	15983046	+	3513	-	PF00931:NB-ARC domain|PF07725:Leucine Rich Repeat|PF01582:TIR domain	TIR
BraA02g021320.3C	125	199	80	120	228	190	2.74931	5.44067	2.34374	3.14947	5.42217	4.7735	173.612	137.037	0.342808	0.338495	0.534827	BraA02g021320.3C	A02	12522687	12524510	+	1602	-	PF01582:TIR domain|PF00931:NB-ARC domain	TIR
BraA02g004210.3C	254	249	235	237	213	320	2.77253	3.37853	3.41678	3.08697	2.51389	3.9899	251.41	250.808	0.00463002	0.98387	0.991576	BraA02g004210.3C	A02	2044659	2048650	-	3228	-	PF00931:NB-ARC domain|PF01582:TIR domain	TIR
BraA07g029020.3C	284	215	215	285	327	293	2.50796	2.36008	2.529	3.00324	3.12231	2.95556	294.244	239.677	0.295915	0.072021	0.179057	BraA07g029020.3C	A07	21461791	21468686	+	3990	-	PF00931:NB-ARC domain|PF13855:Leucine rich repeat|PF01582:TIR domain|PF02045:CCAAT-binding transcription factor (CBF-B/NF-YA) subunit B	TIR
BraA02g032850.3C	47	42	55	33	26	35	3.53857	3.93065	5.51568	2.96474	2.11655	3.01001	30.751	49.3492	-0.679125	0.088674	0.209635	BraA02g032850.3C	A02	22689939	22690406	+	468	-	PF01582:TIR domain	TIR
BraA09g039090.3C	203	204	169	236	233	217	2.07687	2.59435	2.30306	2.88116	2.57747	2.53596	223.591	195.055	0.198525	0.307194	0.501423	BraA09g039090.3C	A09	30717599	30721270	+	3444	-	PF01582:TIR domain|PF13855:Leucine rich repeat|PF00931:NB-ARC domain	TIR
BraA03g048820.3C	289	240	212	237	230	328	2.76635	2.85566	2.70304	2.70708	2.38047	3.58636	259.284	248.856	0.058768	0.781247	0.880182	BraA03g048820.3C	A03	24844933	24849403	-	3681	-	PF13855:Leucine rich repeat|PF01582:TIR domain|PF00931:NB-ARC domain	TIR
BraA02g007320.3C	236	197	261	231	213	237	2.29646	2.38286	3.38294	2.68226	2.24105	2.6343	222.233	237.072	-0.0909546	0.685304	0.820808	BraA02g007320.3C	A02	3463597	3470173	-	3621	-	PF00931:NB-ARC domain|PF01582:TIR domain|PF02854:MIF4G domain|PF02847:MA3 domain	TIR
BraA07g030350.3C	366	235	264	257	274	331	3.18657	2.54329	3.06163	2.67004	2.5794	3.29185	280.706	288.929	-0.0427239	0.82581	0.906952	BraA07g030350.3C	A07	22201401	22210761	-	4047	-	PF08241:Methyltransferase domain|PF00931:NB-ARC domain|PF07725:Leucine Rich Repeat|PF01582:TIR domain	TIR
BraA01g040630.3C	141	66	59	186	250	274	1.67109	0.972323	0.931407	2.63049	3.20366	3.70938	230.409	86.3066	1.40837	1.56136e-06	1.72027e-05	BraA01g040630.3C	A01	27338413	27342353	+	2973	-	PF01582:TIR domain|PF00931:NB-ARC domain	TIR
BraA09g042840.3C	334	314	262	223	260	280	3.20756	3.74838	3.35148	2.5555	2.69977	3.07154	248.097	307.109	-0.306829	0.085183	0.203437	BraA09g042840.3C	A09	33216212	33220394	+	3669	-	PF01582:TIR domain|PF00931:NB-ARC domain	TIR
BraA02g032920.3C	475	484	312	207	266	215	4.88948	6.19298	4.2779	2.54262	2.96057	2.528	223.245	426.976	-0.935092	3.82781e-06	3.86369e-05	BraA02g032920.3C	A02	22727424	22731700	+	3423	-	PF01582:TIR domain|PF00931:NB-ARC domain	TIR
BraA06g018260.3C	143	120	152	166	164	140	1.82956	1.90844	2.59037	2.53433	2.26872	2.04602	153.176	141.531	0.117324	0.626488	0.779013	BraA06g018260.3C	A06	10219644	10223450	-	2754	-	PF01582:TIR domain|PF00931:NB-ARC domain	TIR
BraA09g057600.3C	256	330	179	217	182	181	2.47467	3.96532	2.30483	2.50311	1.90228	1.9986	189.559	258.847	-0.449517	0.0886781	0.209635	BraA09g057600.3C	A09	40953948	40959815	-	3645	-	PF01582:TIR domain|PF00931:NB-ARC domain	TIR
BraA02g007600.3C	350	362	247	274	289	372	2.64869	3.40531	2.48981	2.47432	2.36475	3.2157	304.552	323.043	-0.0849314	0.689001	0.823285	BraA02g007600.3C	A02	3581165	3587089	-	4656	-	PF07725:Leucine Rich Repeat|PF00931:NB-ARC domain|PF01582:TIR domain	TIR
BraA02g008010.3C	218	162	154	184	216	206	2.42005	2.23547	2.27717	2.43741	2.59267	2.6122	196.981	178.692	0.139683	0.454318	0.643646	BraA02g008010.3C	A02	3795347	3800304	+	3174	-	PF01582:TIR domain|PF00931:NB-ARC domain	TIR
BraA01g002470.3C	188	221	159	186	210	217	1.91175	2.79351	2.15366	2.25698	2.30896	2.52059	199.403	192.998	0.0493215	0.822553	0.905136	BraA01g002470.3C	A01	1238653	1243498	-	3465	-	PF01582:TIR domain|PF00931:NB-ARC domain|PF07725:Leucine Rich Repeat	TIR
BraA07g042480.3C	136	116	85	151	177	157	1.64165	1.74055	1.36668	2.17501	2.31015	2.16477	157.633	112.569	0.483954	0.0294441	0.0900853	BraA07g042480.3C	A07	28420899	28429714	+	2919	-	PF00931:NB-ARC domain|PF01582:TIR domain	TIR
BraA03g051400.3C	63	131	31	155	188	131	0.717689	1.85504	0.470397	2.10703	2.31568	1.70466	153.904	76.4354	1.01076	0.0230518	0.0738618	BraA03g051400.3C	A03	26502734	26509235	-	3093	-	PF00931:NB-ARC domain|PF07725:Leucine Rich Repeat|PF01582:TIR domain	TIR
BraA03g049860.3C	479	340	253	318	364	402	2.63754	2.32717	1.85563	2.08946	2.16716	2.52848	352.584	354.416	-0.00976283	0.960107	0.979856	BraA03g049860.3C	A03	25547960	25559336	-	6399	-	PF01582:TIR domain|PF00931:NB-ARC domain	TIR
BraA03g047230.3C	180	110	114	193	161	182	1.46002	1.10908	1.23168	1.86804	1.41201	1.68627	175.194	134.078	0.381813	0.100153	0.229512	BraA03g047230.3C	A03	23870473	23876517	-	4344	-	PF07725:Leucine Rich Repeat|PF01582:TIR domain|PF00931:NB-ARC domain	TIR
BraA07g037140.3C	73	49	54	52	54	56	2.10144	1.75338	2.07059	1.78624	1.68079	1.84142	52.7648	58.8973	-0.160225	0.60664	0.764008	BraA07g037140.3C	A07	25876746	25878182	+	1224	-	PF00931:NB-ARC domain|PF01582:TIR domain	TIR
BraA09g021150.3C	263	235	173	143	133	219	2.57627	2.86147	2.25729	1.67153	1.40868	2.45047	161.553	224.774	-0.477429	0.0648153	0.165604	BraA09g021150.3C	A09	13750842	13754773	+	3597	-	PF07725:Leucine Rich Repeat|PF00931:NB-ARC domain|PF01582:TIR domain	TIR
BraA03g027770.3C	212	192	126	140	159	137	2.06121	2.32046	1.63179	1.62427	1.67151	1.52152	141.771	176.974	-0.321317	0.153488	0.311502	BraA03g027770.3C	A03	13832461	13836395	+	3624	-	PF13855:Leucine rich repeat|PF01582:TIR domain|PF00931:NB-ARC domain	TIR
BraA04g012300.3C	56	85	70	136	108	111	0.56024	1.05704	0.932806	1.62356	1.16825	1.26847	116.129	72.9355	0.676931	0.0358751	0.104682	BraA04g012300.3C	A04	9718274	9722696	-	3522	-	PF00931:NB-ARC domain|PF01582:TIR domain|PF07725:Leucine Rich Repeat	TIR
BraA03g032230.3C	356	164	199	128	185	218	3.66775	2.10029	2.73092	1.57363	2.06085	2.56552	172.192	236.041	-0.456865	0.103688	0.235414	BraA03g032230.3C	A03	15977118	15981310	-	3420	-	PF01582:TIR domain|PF07725:Leucine Rich Repeat|PF00931:NB-ARC domain	TIR
BraA06g042310.3C	45	29	36	34	30	43	1.68321	1.34837	1.79364	1.51756	1.21331	1.83723	34.9447	36.9115	-0.0804372	0.840646	0.914788	BraA06g042310.3C	A06	27775974	27777176	-	942	-	PF01582:TIR domain	TIR
BraA06g042720.3C	2	0	4	21	6	1	0.118041	0	0.314462	1.47898	0.382893	0.0674173	9.35336	2.0968	2.17209	0.121824	0.264778	BraA06g042720.3C	A06	27977816	27978707	+	597	-	PF01582:TIR domain	TIR
BraA10g021760.3C	194	178	121	123	132	141	1.94747	2.22113	1.61793	1.47338	1.43274	1.6168	128.921	164.938	-0.356725	0.116048	0.255363	BraA10g021760.3C	A10	15486915	15491773	+	3510	-	PF01582:TIR domain|PF00931:NB-ARC domain|PF07725:Leucine Rich Repeat	TIR
BraA01g010360.3C	14	16	11	26	21	19	0.637327	0.9054	0.667013	1.41238	1.03366	0.988003	21.5845	13.8892	0.637713	0.244269	0.429847	BraA01g010360.3C	A01	5324041	5325005	-	774	-	PF01582:TIR domain	TIR
BraA05g042430.3C	38	13	32	16	25	43	2.31249	0.983391	2.5939	1.16188	1.64499	2.98907	27.2519	27.6932	-0.0234859	0.967231	0.983513	BraA05g042430.3C	A05	28368691	28369867	-	579	-	PF01582:TIR domain	TIR
BraA02g021370.3C	33	30	21	37	64	51	0.851838	0.962609	0.722053	1.13969	1.78627	1.50378	49.1028	28.1166	0.804612	0.0428405	0.120529	BraA02g021370.3C	A02	12551634	12553319	+	1365	-	PF00931:NB-ARC domain|PF01582:TIR domain	TIR
BraA09g021140.3C	285	262	198	170	126	201	1.50781	1.72301	1.39532	1.07323	0.720771	1.2147	162.723	250.2	-0.621972	0.01135	0.0417806	BraA09g021140.3C	A09	13735674	13743344	-	6660	-	PF00931:NB-ARC domain|PF01582:TIR domain|PF07725:Leucine Rich Repeat	TIR
BraA09g020920.3C	2	4	7	11	8	33	0.145901	0.362722	0.680195	0.957555	0.631021	2.74987	17.0167	4.66292	1.896	0.0384471	0.110466	BraA09g020920.3C	A09	13567531	13568013	+	483	-	PF01582:TIR domain	TIR
BraA09g013380.3C	110	128	105	102	131	89	0.819248	1.185	1.04164	0.906495	1.05492	0.757151	104.445	117.021	-0.1599	0.555108	0.725192	BraA09g013380.3C	A09	7861291	7868244	+	4731	-	PF00931:NB-ARC domain|PF01582:TIR domain	TIR
BraA09g014910.3C	38	34	28	63	63	74	0.421446	0.46873	0.413641	0.833761	0.755482	0.937476	65.1882	33.6379	0.954518	0.00465646	0.0201277	BraA09g014910.3C	A09	8760510	8764054	+	3177	-	PF00931:NB-ARC domain|PF01582:TIR domain|PF07725:Leucine Rich Repeat	TIR
BraA04g014400.3C	55	63	43	63	47	79	0.59537	0.847717	0.620012	0.813781	0.550108	0.976836	61.8723	54.5339	0.182651	0.613586	0.769049	BraA04g014400.3C	A04	11159827	11163745	+	3255	-	PF01582:TIR domain|PF00931:NB-ARC domain	TIR
BraA08g021430.3C	75	60	72	62	68	66	0.813368	0.808841	1.04008	0.802343	0.79737	0.817598	63.7789	70.2424	-0.135905	0.643195	0.791236	BraA08g021430.3C	A08	16209311	16213409	+	3249	-	PF01582:TIR domain|PF07725:Leucine Rich Repeat|PF00931:NB-ARC domain	TIR
BraA09g016880.3C	0	0	0	9	0	1	0	0	0	0.793309	0	0.0843776	3.3998	0	4.18181	0.122774	0.266258	BraA09g016880.3C	A09	10417631	10418107	-	477	-	PF01582:TIR domain	TIR
BraA03g060530.3C	77	25	44	44	56	84	0.975585	0.393732	0.742564	0.665227	0.767163	1.21569	59.8036	47.6942	0.321117	0.464134	0.651314	BraA03g060530.3C	A03	32233023	32236390	+	2781	-	PF00931:NB-ARC domain|PF07725:Leucine Rich Repeat|PF01582:TIR domain	TIR
BraA09g017440.3C	4	13	5	9	10	6	0.237273	0.958558	0.395063	0.637051	0.641378	0.406547	8.12784	7.67402	0.0944839	0.913707	0.955326	BraA09g017440.3C	A09	10840201	10841428	+	594	-	PF01582:TIR domain	TIR
BraA02g031620.3C	2	3	1	8	8	16	0.1305	0.243326	0.0869138	0.622894	0.564413	1.19254	10.4361	2.02044	2.36905	0.0221394	0.071554	BraA02g031620.3C	A02	21645948	21646487	-	540	-	PF01582:TIR domain	TIR
BraA06g006560.3C	3	27	10	9	23	22	0.173572	1.94182	0.770664	0.62136	1.43884	1.45395	17.3793	14.273	0.296465	0.722931	0.845289	BraA06g006560.3C	A06	3722464	3723425	+	609	-	PF01582:TIR domain	TIR
BraA09g022170.3C	0	2	0	7	2	4	0	0.180242	0	0.605592	0.156781	0.33126	4.31622	0.711355	2.63317	0.142186	0.295785	BraA09g022170.3C	A09	14524151	14524636	+	486	-	PF01582:TIR domain	TIR
BraA08g021410.3C	4	2	2	46	30	25	0.0423244	0.0263055	0.0281883	0.580807	0.343224	0.302163	33.1588	2.61816	3.63706	1.36891e-06	1.52361e-05	BraA08g021410.3C	A08	16197472	16202165	+	3330	-	PF01582:TIR domain|PF00931:NB-ARC domain	TIR
BraA08g021420.3C	44	25	26	42	57	51	0.502217	0.354703	0.395293	0.572046	0.703459	0.664935	48.6443	31.3913	0.6262	0.0965227	0.223441	BraA08g021420.3C	A08	16203165	16206703	+	3087	-	PF00931:NB-ARC domain|PF01582:TIR domain	TIR
BraA02g031630.3C	3	0	0	7	8	13	0.203671	0	0	0.567086	0.587251	1.00814	9.11411	0.858404	3.27334	0.0175035	0.0594798	BraA02g031630.3C	A02	21668513	21669121	+	519	-	PF01582:TIR domain	TIR
BraA10g028610.3C	13	15	15	40	46	42	0.149399	0.214279	0.229616	0.548537	0.571592	0.551344	41.6166	14.7719	1.50701	0.000881965	0.00487135	BraA10g028610.3C	A10	18470114	18473925	+	3066	-	PF01582:TIR domain|PF00931:NB-ARC domain	TIR
BraA09g020890.3C	47	9	15	10	21	21	2.08308	0.495835	0.885537	0.528873	1.00636	1.06316	16.7752	22.3664	-0.425234	0.528509	0.704367	BraA09g020890.3C	A09	13539709	13542226	+	795	-	PF01582:TIR domain	TIR
BraA09g014920.3C	16	10	12	31	27	42	0.222128	0.172572	0.221908	0.513557	0.405297	0.666045	32.6654	12.7085	1.35887	0.0079036	0.0309975	BraA09g014920.3C	A09	8765514	8768927	-	2538	-	PF07725:Leucine Rich Repeat|PF01582:TIR domain|PF00931:NB-ARC domain	TIR
BraA08g020450.3C	20	15	32	36	39	36	0.221814	0.206793	0.472732	0.476435	0.467679	0.456069	36.1241	23.2541	0.64698	0.181591	0.350506	BraA08g020450.3C	A08	15667044	15670891	+	3177	-	PF01582:TIR domain|PF00931:NB-ARC domain|PF07725:Leucine Rich Repeat	TIR
BraA03g008540.3C	9	8	16	10	17	10	0.310898	0.343519	0.736211	0.41221	0.634965	0.394589	11.9423	11.5188	0.0679776	0.923304	0.960411	BraA03g008540.3C	A03	3665776	3667418	+	1020	-	PF01582:TIR domain	TIR
BraA02g032840.3C	7	10	7	31	40	47	0.0719923	0.127842	0.0958944	0.380446	0.444809	0.552149	38.3216	8.22766	2.23312	3.65248e-05	0.000292624	BraA02g032840.3C	A02	22679826	22684805	+	3426	-	PF01582:TIR domain|PF07725:Leucine Rich Repeat|PF00931:NB-ARC domain	TIR
BraA04g006110.3C	21	14	10	20	2	24	0.271337	0.224856	0.172107	0.308364	0.0279412	0.354219	15.2918	14.7997	0.0390878	0.962198	0.980726	BraA04g006110.3C	A04	4092195	4099196	-	2727	-	PF00931:NB-ARC domain|PF01582:TIR domain	TIR
BraA09g017730.3C	0	1	2	7	5	4	0	0.0442411	0.0948151	0.297291	0.192414	0.162619	5.24436	1.11795	2.29974	0.11293	0.250193	BraA09g017730.3C	A09	11062709	11064342	-	990	-	PF01582:TIR domain|PF13499:EF-hand domain pair	TIR
BraA02g031600.3C	0	1	0	5	0	3	0	0.0540725	0	0.259539	0	0.149067	2.68773	0.355678	2.88009	0.230822	0.41326	BraA02g031600.3C	A02	21639494	21640470	+	810	-	PF01582:TIR domain	TIR
BraA08g026190.3C	21	17	21	24	8	13	0.180165	0.181295	0.239981	0.2457	0.0742106	0.127398	14.9186	20.0592	-0.430112	0.491254	0.673517	BraA08g026190.3C	A08	18742429	18747074	+	4107	-	PF00931:NB-ARC domain|PF01582:TIR domain	TIR
BraA09g039080.3C	27	25	23	22	35	30	0.210289	0.242035	0.238609	0.204465	0.294745	0.266897	28.1454	25.3837	0.153869	0.728508	0.848387	BraA09g039080.3C	A09	30705526	30714106	+	4524	-	PF01582:TIR domain|PF00931:NB-ARC domain	TIR
BraA10g022370.3C	22	27	8	21	21	21	0.178447	0.27223	0.0864336	0.203258	0.184175	0.19457	20.531	18.9473	0.111466	0.847119	0.918406	BraA10g022370.3C	A10	15758089	15763580	-	4344	-	PF13855:Leucine rich repeat|PF00931:NB-ARC domain|PF01582:TIR domain	TIR
BraA09g020940.3C	2	2	1	5	2	6	0.0648897	0.0806606	0.0432168	0.193579	0.0701618	0.222365	4.28703	1.66476	1.3548	0.304269	0.498283	BraA09g020940.3C	A09	13585566	13587302	-	1086	-	PF14299:Phloem protein 2|PF01582:TIR domain	TIR
BraA03g004600.3C	26	8	2	13	32	53	0.257697	0.0985625	0.0264042	0.153752	0.342934	0.600042	31.6617	11.0472	1.49573	0.0601623	0.156455	BraA03g004600.3C	A03	1982083	1986112	-	3555	-	PF00931:NB-ARC domain|PF01582:TIR domain|PF07725:Leucine Rich Repeat	TIR
BraA06g001690.3C	2	2	2	2	5	1	0.116866	0.145269	0.155667	0.139454	0.315903	0.0667465	2.55664	2.04589	0.335022	0.814947	0.901015	BraA06g001690.3C	A06	1053954	1054647	+	603	-	PF01582:TIR domain	TIR
BraA09g017710.3C	0	0	0	3	1	0	0	0	0	0.12741	0.0384827	0	1.3337	0	2.83272	0.422694	1	BraA09g017710.3C	A09	11055357	11056992	-	990	-	PF01582:TIR domain|PF13499:EF-hand domain pair	TIR
BraA04g018500.3C	12	25	16	9	8	4	0.128713	0.333324	0.228595	0.115193	0.0927802	0.0490084	6.85539	18.4237	-1.42071	0.0507131	0.137109	BraA04g018500.3C	A04	13986930	13990538	+	3285	-	PF07725:Leucine Rich Repeat|PF00931:NB-ARC domain|PF01582:TIR domain	TIR
BraA09g057670.3C	2	0	4	8	3	4	0.0219944	0	0.0585936	0.104982	0.0356722	0.0502473	4.96704	2.0968	1.25946	0.358334	0.55528	BraA09g057670.3C	A09	40973708	40977497	+	3204	-	PF00931:NB-ARC domain|PF01582:TIR domain	TIR
BraA03g016790.3C	5	1	3	6	2	1	0.0645332	0.0160435	0.0515752	0.0924074	0.0279105	0.0147429	2.99424	2.92975	0.0129914	0.992416	0.996098	BraA03g016790.3C	A03	7789016	7792698	+	2730	-	PF01582:TIR domain|PF07725:Leucine Rich Repeat|PF00931:NB-ARC domain	TIR
BraA02g039700.3C	1	2	1	6	2	1	0.0110594	0.0274945	0.0147312	0.0791815	0.0239158	0.0126328	2.99424	1.37862	1.12468	0.470904	0.656536	BraA02g039700.3C	A02	27638492	27646289	+	3186	-	PF07725:Leucine Rich Repeat|PF01582:TIR domain|PF00931:NB-ARC domain	TIR
BraA02g036020.3C	0	0	0	1	0	0	0	0	0	0.0749472	0	0	--	--	--	--	--	BraA02g036020.3C	A02	25028210	25028770	-	561	-	PF01582:TIR domain	TIR
BraA02g018310.3C	2	9	2	2	0	8	0.0561963	0.314345	0.074854	0.067058	0	0.256766	3.29763	4.53564	-0.456544	0.755653	0.865925	BraA02g018310.3C	A02	10209611	10210977	+	1254	-	PF01582:TIR domain|PF00931:NB-ARC domain	TIR
BraA07g020570.3C	18	13	8	5	9	10	0.196114	0.176062	0.1161	0.0650052	0.106024	0.124453	7.76008	12.8233	-0.728639	0.310403	0.504856	BraA07g020570.3C	A07	17040044	17047536	-	3234	-	PF00931:NB-ARC domain|PF01582:TIR domain|PF07725:Leucine Rich Repeat	TIR
BraA02g007340.3C	0	0	0	4	2	2	0	0	0	0.0612683	0.027758	0.0293247	2.63821	0	3.81767	0.101392	0.231546	BraA02g007340.3C	A02	3475767	3481894	-	2745	-	PF03107:C1 domain|PF00931:NB-ARC domain|PF01582:TIR domain	TIR
BraA10g022150.3C	1	0	0	3	2	3	0.0136253	0	0	0.0487765	0.0294647	0.0466916	2.62361	0.286135	2.8484	0.170883	0.335596	BraA10g022150.3C	A10	15639662	15643289	+	2586	-	PF00931:NB-ARC domain|PF01582:TIR domain|PF07725:Leucine Rich Repeat	TIR
BraA09g015030.3C	2	0	5	2	3	4	0.0385083	0	0.128233	0.0459512	0.0624555	0.087974	2.9184	2.47794	0.256359	0.864372	0.928393	BraA09g015030.3C	A09	8836915	8840205	-	1830	-	PF00931:NB-ARC domain|PF01582:TIR domain	TIR
BraA09g014880.3C	1	0	2	3	0	2	0.011745	0	0.031289	0.0420454	0	0.0268321	1.67801	1.0484	0.686879	0.749557	0.861729	BraA09g014880.3C	A09	8725817	8730106	+	3000	-	PF00931:NB-ARC domain|PF01582:TIR domain|PF07725:Leucine Rich Repeat	TIR
BraA02g037590.3C	0	0	0	1	1	2	0	0	0	0.0393683	0.0356722	0.075371	1.30451	0	2.80358	0.349332	1	BraA02g037590.3C	A02	26335315	26336763	+	1068	-	PF01582:TIR domain|PF00931:NB-ARC domain	TIR
BraA01g022690.3C	10	11	7	3	10	7	0.105811	0.14468	0.0986589	0.0378787	0.114408	0.0846057	6.40605	9.44174	-0.551982	0.503362	0.683222	BraA01g022690.3C	A01	12719643	12723297	-	3330	-	PF00931:NB-ARC domain|PF01582:TIR domain|PF07725:Leucine Rich Repeat	TIR
BraA07g037170.3C	0	0	0	1	0	1	0	0	0	0.0371754	0	0.0355863	0.668283	0	1.83419	0.649414	1	BraA07g037170.3C	A07	25890846	25892070	+	1131	-	PF01582:TIR domain	TIR
BraA09g014840.3C	0	2	1	2	1	1	0	0.0385213	0.0206392	0.0369792	0.0167537	0.0176993	1.3191	1.09249	0.299651	0.882065	1	BraA09g014840.3C	A09	8705832	8708728	+	2274	-	PF07725:Leucine Rich Repeat|PF01582:TIR domain|PF00931:NB-ARC domain	TIR
BraA01g021410.3C	1	1	0	3	3	2	0.00802805	0.0099792	0	0.0287391	0.0260409	0.0183405	2.60615	0.641812	1.98653	0.278254	0.468991	BraA01g021410.3C	A01	11710227	11719965	+	4389	-	PF00931:NB-ARC domain|PF07725:Leucine Rich Repeat|PF01582:TIR domain	TIR
BraA09g057660.3C	0	1	0	1	1	1	0	0.029025	0	0.0278631	0.0252471	0.026672	0.977666	0.355678	1.42559	0.596953	1	BraA09g057660.3C	A09	40971832	40973418	-	1509	-	PF00931:NB-ARC domain|PF01582:TIR domain	TIR
BraA09g014900.3C	0	0	0	2	2	0	0	0	0	0.0263195	0.0238484	0	1.30164	0	2.80066	0.426309	1	BraA09g014900.3C	A09	8752740	8758103	+	3195	-	PF00931:NB-ARC domain|PF07725:Leucine Rich Repeat|PF01582:TIR domain	TIR
BraA08g014830.3C	4	0	4	2	9	5	0.0358901	0	0.0478059	0.0214135	0.0873137	0.0512454	5.10154	2.66907	0.938093	0.478581	0.663354	BraA08g014830.3C	A08	12271553	12276276	-	3927	-	PF01582:TIR domain|PF07725:Leucine Rich Repeat|PF00931:NB-ARC domain	TIR
BraA03g032240.3C	3	2	2	1	4	6	0.033335	0.0276245	0.0296017	0.0132593	0.0480579	0.0761554	3.54003	2.33203	0.602333	0.645067	0.792384	BraA03g032240.3C	A03	15982576	15986002	-	3171	-	PF00931:NB-ARC domain|PF01582:TIR domain|PF07725:Leucine Rich Repeat	TIR
BraA09g042730.3C	4	0	0	1	4	5	0.0391828	0	0	0.011689	0.0423663	0.0559468	3.21319	1.14454	1.41997	0.442885	0.63386	BraA09g042730.3C	A09	33160696	33164934	-	3597	-	PF07725:Leucine Rich Repeat|PF01582:TIR domain|PF00931:NB-ARC domain	TIR
BraA07g028980.3C	0	0	0	1	3	3	0	0	0	0.0115732	0.0314598	0.0332354	2.25012	0	3.59257	0.147061	1	BraA07g028980.3C	A07	21437070	21443903	-	3633	-	PF01582:TIR domain|PF00931:NB-ARC domain|PF05879:Root hair defective 3 GTP-binding protein (RHD3)	TIR
BraA09g018380.3C	0	0	0	0	0	0	0	0	0	0	0	0	--	--	--	--	--	BraA09g018380.3C	A09	11682922	11683778	+	453	-	PF01582:TIR domain	TIR
BraA07g020580.3C	0	0	0	0	0	0	0	0	0	0	0	0	--	--	--	--	--	BraA07g020580.3C	A07	17061981	17065993	-	2979	-	PF00931:NB-ARC domain|PF01582:TIR domain|PF07725:Leucine Rich Repeat	TIR
BraA06g013330.3C	0	0	0	0	0	0	0	0	0	0	0	0	--	--	--	--	--	BraA06g013330.3C	A06	7031376	7033010	+	1161	-	PF01582:TIR domain	TIR
BraA09g014870.3C	0	1	0	0	1	1	0	0.0235477	0	0	0.0204827	0.0216388	0.636227	0.355678	0.812623	0.810117	1	BraA09g014870.3C	A09	8722967	8725125	+	1860	-	PF00931:NB-ARC domain|PF01582:TIR domain	TIR
BraA07g037150.3C	0	0	0	0	0	0	0	0	0	0	0	0	--	--	--	--	--	BraA07g037150.3C	A07	25880650	25882013	+	1137	-	PF01582:TIR domain	TIR
BraA08g001940.3C	0	0	0	0	0	0	0	0	0	0	0	0	--	--	--	--	--	BraA08g001940.3C	A08	1391763	1392477	+	624	-	PF01582:TIR domain	TIR
BraA05g017520.3C	0	0	0	0	0	0	0	0	0	0	0	0	--	--	--	--	--	BraA05g017520.3C	A05	10579877	10580648	+	378	-	PF01582:TIR domain	TIR
BraA02g007360.3C	0	0	0	0	0	0	0	0	0	0	0	0	--	--	--	--	--	BraA02g007360.3C	A02	3484162	3486044	-	1092	-	PF01582:TIR domain|PF00931:NB-ARC domain	TIR
BraA09g017290.3C	0	0	0	0	0	0	0	0	0	0	0	0	--	--	--	--	--	BraA09g017290.3C	A09	10676102	10676587	-	486	-	PF01582:TIR domain	TIR
BraA08g029180.3C	0	0	2	0	2	0	0	0	0.0301435	0	0.0244688	0	0.618765	0.762268	-0.263102	0.941471	1	BraA08g029180.3C	A08	20162412	20166441	-	3114	-	PF07725:Leucine Rich Repeat|PF00931:NB-ARC domain|PF13855:Leucine rich repeat|PF01582:TIR domain	TIR
BraA01g027060.3C	0	0	0	0	0	2	0	0	0	0	0	0.111336	0.653688	0	1.80653	0.65455	1	BraA01g027060.3C	A01	17323846	17325130	-	723	-	PF01582:TIR domain	TIR
BraA01g043440.3C	0	0	0	0	0	0	0	0	0	0	0	0	--	--	--	--	--	BraA01g043440.3C	A01	28835808	28838613	+	1626	-	PF00931:NB-ARC domain|PF01582:TIR domain	TIR
BraA02g032890.3C	0	0	0	0	0	0	0	0	0	0	0	0	--	--	--	--	--	BraA02g032890.3C	A02	22708626	22712851	+	3540	-	PF00931:NB-ARC domain|PF01582:TIR domain|PF07725:Leucine Rich Repeat	TIR
BraA02g031660.3C	0	0	0	0	0	0	0	0	0	0	0	0	--	--	--	--	--	BraA02g031660.3C	A02	21690398	21694675	-	3471	-	PF01582:TIR domain|PF00931:NB-ARC domain	TIR
BraA09g018370.3C	0	0	0	0	0	0	0	0	0	0	0	0	--	--	--	--	--	BraA09g018370.3C	A09	11675527	11676383	+	453	-	PF01582:TIR domain	TIR
BraA02g031650.3C	0	0	0	0	0	0	0	0	0	0	0	0	--	--	--	--	--	BraA02g031650.3C	A02	21682868	21684484	-	1206	-	PF01582:TIR domain	TIR
BraA08g022230.3C	1	0	0	0	0	0	0.0675002	0	0	0	0	0	--	--	--	--	--	BraA08g022230.3C	A08	16719482	16720003	+	522	-	PF01582:TIR domain	TIR
BraA02g036040.3C	0	0	0	0	0	0	0	0	0	0	0	0	--	--	--	--	--	BraA02g036040.3C	A02	25058968	25059593	-	525	-	PF01582:TIR domain	TIR
BraA08g013970.3C	0	0	0	0	0	0	0	0	0	0	0	0	--	--	--	--	--	BraA08g013970.3C	A08	11696216	11696785	-	570	-	PF01582:TIR domain	TIR
BraA01g014100.3C	0	0	0	0	0	0	0	0	0	0	0	0	--	--	--	--	--	BraA01g014100.3C	A01	7449750	7452827	-	1878	-	PF01582:TIR domain	TIR
BraA07g037190.3C	1	0	0	0	0	0	0.0541246	0	0	0	0	0	--	--	--	--	--	BraA07g037190.3C	A07	25895448	25896202	+	651	-	PF01582:TIR domain	TIR
BraA09g022120.3C	0	0	0	0	0	0	0	0	0	0	0	0	--	--	--	--	--	BraA09g022120.3C	A09	14501183	14505705	+	3492	-	PF00931:NB-ARC domain|PF01582:TIR domain	TIR
BraA09g018360.3C	0	0	0	0	0	0	0	0	0	0	0	0	--	--	--	--	--	BraA09g018360.3C	A09	11675527	11676383	+	453	-	PF01582:TIR domain	TIR
BraA01g043270.3C	0	0	0	0	0	0	0	0	0	0	0	0	--	--	--	--	--	BraA01g043270.3C	A01	28768584	28772180	-	3147	-	PF07725:Leucine Rich Repeat|PF00931:NB-ARC domain|PF01582:TIR domain	TIR
BraA02g036050.3C	0	0	0	0	0	0	0	0	0	0	0	0	--	--	--	--	--	BraA02g036050.3C	A02	25072116	25072696	-	507	-	PF01582:TIR domain	TIR
BraA09g023950.3C	0	0	0	0	0	0	0	0	0	0	0	0	--	--	--	--	--	BraA09g023950.3C	A09	16021466	16022500	-	546	-	PF01582:TIR domain	TIR
BraA09g022160.3C	0	0	0	0	0	0	0	0	0	0	0	0	--	--	--	--	--	BraA09g022160.3C	A09	14518811	14522173	-	3006	-	PF01582:TIR domain|PF07725:Leucine Rich Repeat|PF00931:NB-ARC domain	TIR
BraA09g016540.3C	0	0	0	0	0	0	0	0	0	0	0	0	--	--	--	--	--	BraA09g016540.3C	A09	10197038	10198241	+	597	-	PF01582:TIR domain	TIR
BraA03g008920.3C	0	0	0	0	0	0	0	0	0	0	0	0	--	--	--	--	--	BraA03g008920.3C	A03	3838070	3840020	+	1533	-	PF00931:NB-ARC domain|PF01582:TIR domain	TIR
BraA05g017530.3C	0	0	0	0	0	0	0	0	0	0	0	0	--	--	--	--	--	BraA05g017530.3C	A05	10579877	10580648	+	378	-	PF01582:TIR domain	TIR
BraA10g011270.3C	647	438	489	563	495	594	6.59067	5.54607	6.635	6.84346	5.45199	6.91165	539.52	527.29	0.0323207	0.8491	0.91942	BraA10g011270.3C	A10	9333815	9339342	-	3459	-	PF05029:Timeless protein C terminal region|PF04821:Timeless protein	TIMELESS_C
BraA09g000860.3C	468	435	394	572	553	589	19.9155	23.0102	22.3331	29.0458	25.4446	28.6306	558.903	438.798	0.350009	0.0203173	0.0668112	BraA09g000860.3C	A09	508036	509818	+	828	-	PF08294:TIM21	TIM21
BraA09g045540.3C	18	28	0	3	5	2	0.838931	1.62217	0	0.166847	0.25197	0.106477	3.22492	15.1094	-2.22762	0.066382	0.168491	BraA09g045540.3C	A09	34785039	34785794	+	756	-	PF08294:TIM21	TIM21
BraA09g028320.3C	377	364	244	409	381	338	42.5758	51.0985	36.7044	55.1172	46.5234	43.6021	367.997	330.336	0.154989	0.429077	0.622141	BraA09g028320.3C	A09	19376568	19376879	-	312	-	PF02597:ThiS family	ThiS
BraA05g011680.3C	2419	1813	1445	2842	5263	3352	65.3132	60.8483	51.9685	91.5655	153.647	103.381	3694.23	1887.74	0.968473	2.81112e-06	2.93674e-05	BraA05g011680.3C	A05	6297618	6300242	+	1305	-	PF02803:Thiolase, C-terminal domain|PF00108:Thiolase, N-terminal domain	Thiolase_N
BraA03g017600.3C	1646	1255	1263	2670	3596	2921	39.2136	37.1652	40.0791	75.9034	92.6301	79.4894	2978.89	1398.73	1.09081	4.62942e-17	2.75451e-15	BraA03g017600.3C	A03	8195583	8198558	-	1479	-	PF02803:Thiolase, C-terminal domain|PF00108:Thiolase, N-terminal domain	Thiolase_N
BraA09g004100.3C	1625	1096	1352	1370	1355	1412	44.1798	37.0397	48.9614	44.4461	39.8323	43.8506	1348.49	1370.08	-0.0229102	0.877889	0.934954	BraA09g004100.3C	A09	2540304	2542891	-	1296	-	PF00108:Thiolase, N-terminal domain|PF02803:Thiolase, C-terminal domain	Thiolase_N
BraA02g039900.3C	1762	1069	1269	1065	1221	1228	45.2839	34.1509	43.4417	32.6611	33.9296	36.0501	1142.75	1368.05	-0.259934	0.0887001	0.209656	BraA02g039900.3C	A02	27736596	27738837	-	1371	-	PF00108:Thiolase, N-terminal domain|PF02803:Thiolase, C-terminal domain	Thiolase_N
BraA09g022910.3C	662	622	395	718	1255	850	19.1508	22.3668	15.2206	24.7854	39.2552	28.0878	911.246	561.201	0.699253	0.00161669	0.00818532	BraA09g022910.3C	A09	15127801	15130004	+	1218	-	PF00108:Thiolase, N-terminal domain|PF02803:Thiolase, C-terminal domain	Thiolase_N
BraA06g035730.3C	410	264	369	587	634	618	11.7165	9.37783	14.0458	20.0167	19.5897	20.173	598.563	351.853	0.767307	3.05929e-05	0.000250943	BraA06g035730.3C	A06	24072232	24074716	+	1233	-	PF02803:Thiolase, C-terminal domain|PF00108:Thiolase, N-terminal domain	Thiolase_N
BraA08g034700.3C	436	398	336	350	361	418	11.8538	13.4505	12.1679	11.3548	10.6121	12.9813	367.812	394.375	-0.100289	0.543089	0.715923	BraA08g034700.3C	A08	22451182	22453436	-	1296	-	PF00108:Thiolase, N-terminal domain|PF02803:Thiolase, C-terminal domain	Thiolase_N
BraA04g023760.3C	34	35	14	37	10	23	0.868111	1.11084	0.476136	1.1273	0.276072	0.670802	23.2445	27.5132	-0.250462	0.685526	0.820899	BraA04g023760.3C	A04	17436325	17439233	-	1380	-	PF00108:Thiolase, N-terminal domain|PF02803:Thiolase, C-terminal domain	Thiolase_N
BraA02g039500.3C	4	1	5	22	12	17	0.109256	0.0339525	0.181913	0.717053	0.354399	0.530402	16.7806	3.40589	2.30855	0.00677872	0.0273457	BraA02g039500.3C	A02	27516981	27519455	-	1290	-	PF02803:Thiolase, C-terminal domain|PF00108:Thiolase, N-terminal domain	Thiolase_N
BraA06g014920.3C	463	481	737	11706	34920	14941	22.016	28.4307	46.6801	664.215	1795.38	811.535	19683.9	584.457	5.07413	8.51328e-19	6.16658e-17	BraA06g014920.3C	A06	7953446	7954349	+	741	-	PF00314:Thaumatin family	Thaumatin
BraA01g013690.3C	654	963	680	10333	11892	10686	33.1088	60.6008	45.8545	624.217	650.948	617.947	10699.9	788.821	3.76295	2.01214e-76	2.8951e-73	BraA01g013690.3C	A01	7252533	7253551	+	696	-	PF00314:Thaumatin family	Thaumatin
BraA09g056720.3C	665	558	723	5826	6285	4035	31.6212	32.982	45.7934	330.575	323.138	219.165	5252.51	664.307	2.98416	4.83517e-46	2.01385e-43	BraA09g056720.3C	A09	40538665	40539512	-	741	-	PF00314:Thaumatin family	Thaumatin
BraA02g028310.3C	1	7	1	4200	11751	5458	0.0479389	0.417131	0.063855	240.259	609.1	298.876	6853.51	3.15701	11.1077	1.23776e-34	2.75915e-32	BraA02g028310.3C	A02	17611513	17612975	+	735	-	PF00314:Thaumatin family	Thaumatin
BraA07g019090.3C	1295	696	941	2806	2421	3503	60.3564	40.3226	58.4185	156.057	122.004	186.494	2852.03	976.743	1.54555	2.13324e-13	7.57862e-12	BraA07g019090.3C	A07	16218634	16219389	-	756	-	PF00314:Thaumatin family	Thaumatin
novel.720	66	152	77	2907	3017	2027	2.32552	6.65741	3.61388	122.226	114.941	81.5829	2588.48	102.295	4.6666	1.21585e-50	6.4144e-48	-	A06	7958317	7959833	+	1000	-	PF00314:Thaumatin family	Thaumatin
BraA07g038730.3C	10	3	13	1257	231	158	0.481354	0.179503	0.833518	72.2009	12.0227	8.68744	552.298	8.88312	5.96155	4.39318e-08	6.53486e-07	BraA07g038730.3C	A07	26582720	26583793	+	732	-	PF00314:Thaumatin family	Thaumatin
novel.171	5054	3484	2244	2542	4127	3329	97.0453	83.1579	57.3944	58.2449	85.6839	73.0169	3232.82	3540.57	-0.131379	0.545763	0.71802	-	A02	13518375	13521767	+	1835	-	PF00314:Thaumatin family	Thaumatin
BraA08g022900.3C	2181	1201	1571	1381	1696	1479	71.9548	49.2531	69.0379	54.3677	60.5	55.7369	1479.64	1649.99	-0.15742	0.361703	0.558451	BraA08g022900.3C	A08	17031073	17032791	+	1068	-	PF00314:Thaumatin family	Thaumatin
BraA07g027960.3C	62	143	114	371	283	203	6.68066	19.1536	16.3621	47.7029	32.9716	24.9858	280.579	112.052	1.32886	0.000489538	0.00292044	BraA07g027960.3C	A07	21005918	21006244	-	327	-	PF00314:Thaumatin family	Thaumatin
BraA06g013890.3C	675	460	636	800	712	782	32.4914	27.5238	40.7782	45.9512	37.057	42.9973	749.024	599.154	0.322544	0.0867475	0.206226	BraA06g013890.3C	A06	7335137	7336083	-	732	-	PF00314:Thaumatin family	Thaumatin
BraA07g039290.3C	1974	1609	1292	1047	1453	1349	71.1187	72.0574	62.0021	45.0118	56.6014	55.5161	1247.93	1629.54	-0.384964	0.00914507	0.0349949	BraA07g039290.3C	A07	26896260	26897818	+	978	-	PF00314:Thaumatin family	Thaumatin
BraA07g037660.3C	271	145	193	587	480	630	12.9386	8.60544	12.2739	33.4426	24.7791	34.3581	554.84	202.675	1.451	8.46204e-11	2.01397e-09	BraA07g037660.3C	A07	26086338	26087322	+	738	-	PF00314:Thaumatin family	Thaumatin
BraA02g042010.3C	382	377	280	481	501	421	10.5073	12.89	10.2587	15.7875	14.9001	13.2275	456.834	350.111	0.384173	0.0266912	0.0831979	BraA02g042010.3C	A02	29133575	29134943	-	1281	-	PF00314:Thaumatin family	Thaumatin
BraA10g023910.3C	172	196	139	253	244	263	5.20656	7.37504	5.6046	9.13873	7.98615	9.09386	247.833	171.906	0.529363	0.0136575	0.0485582	BraA10g023910.3C	A10	16458621	16462465	-	1164	-	PF00314:Thaumatin family	Thaumatin
novel.433	70	219	66	447	400	309	1.05359	4.09736	1.3232	8.02831	6.50968	5.31255	377.371	123.078	1.61856	0.000173986	0.00118034	-	A03	24381480	24385570	-	2341	-	PF07714:Protein tyrosine kinase|PF00314:Thaumatin family	Thaumatin
novel.76	252	223	127	126	219	123	7.44279	8.18702	4.99627	4.44067	6.99366	4.14964	150.978	199.826	-0.404649	0.167681	0.331094	-	A01	35095	36611	-	1193	-	PF00314:Thaumatin family	Thaumatin
novel.965	52	40	64	94	61	43	1.16628	1.11518	1.91199	2.51576	1.47929	1.10164	65.0219	53.4987	0.28414	0.499839	0.680277	-	A08	15722076	15725967	+	1571	-	PF00314:Thaumatin family	Thaumatin
novel.916	100	87	88	70	109	78	2.76571	2.99096	3.24187	2.31019	3.25955	2.46417	83.1173	93.0972	-0.159634	0.563659	0.731708	-	A07	20385012	20386623	-	1274	-	PF00314:Thaumatin family	Thaumatin
novel.440	63	38	45	30	31	26	1.95751	1.46768	1.86244	1.11231	1.04148	0.922796	28.332	48.6933	-0.783697	0.0391484	0.112047	-	A03	26718426	26719928	-	1134	-	PF00314:Thaumatin family	Thaumatin
BraA10g033430.3C	53	23	27	19	26	20	2.49995	1.34856	1.69639	1.06943	1.32603	1.07759	21.0682	33.6363	-0.681025	0.149346	0.305902	BraA10g033430.3C	A10	20559319	20560152	-	747	-	PF00314:Thaumatin family	Thaumatin
BraA01g014940.3C	61	41	40	19	37	26	2.78773	2.32911	2.43494	1.03614	1.8283	1.35726	26.4324	47.2824	-0.837406	0.0397003	0.113275	BraA01g014940.3C	A01	7952754	7953607	-	771	-	PF00314:Thaumatin family	Thaumatin
BraA03g000550.3C	28	39	16	11	18	23	1.32605	2.2959	1.00932	0.621639	0.921723	1.24423	16.8421	27.9813	-0.730391	0.193745	0.366487	BraA03g000550.3C	A03	235893	236710	+	744	-	PF00314:Thaumatin family	Thaumatin
novel.884	9	12	10	6	13	7	0.462268	0.766158	0.684161	0.367744	0.721971	0.410695	8.35852	10.6547	-0.337795	0.650453	0.796404	-	A07	27687981	27688762	+	686	-	PF00314:Thaumatin family	Thaumatin
BraA04g012490.3C	5	7	3	6	2	1	0.229395	0.399207	0.183334	0.328479	0.0992132	0.0524064	2.99424	5.06382	-0.766972	0.51932	0.696461	BraA04g012490.3C	A04	9831227	9832753	+	768	-	PF00314:Thaumatin family	Thaumatin
novel.928	4	6	9	3	9	5	0.217166	0.404919	0.650849	0.194355	0.528322	0.310078	5.44298	6.70881	-0.279321	0.77045	0.874178	-	A07	27688405	27689291	-	649	-	PF00314:Thaumatin family	Thaumatin
BraA02g022580.3C	34	27	11	1	3	4	1.61021	1.58947	0.693909	0.0565126	0.15362	0.216388	2.57696	23.5243	-3.18732	0.000137795	0.000958628	BraA02g022580.3C	A02	13186767	13187602	+	744	-	PF00314:Thaumatin family	Thaumatin
BraA04g020630.3C	0	0	1	0	3	5	0	0	0.0623286	0	0.151784	0.267252	2.56237	0.381134	2.81879	0.242777	0.427959	BraA04g020630.3C	A04	15512124	15512876	-	753	-	PF00314:Thaumatin family	Thaumatin
BraA07g003060.3C	0	0	0	0	0	0	0	0	0	0	0	0	--	--	--	--	--	BraA07g003060.3C	A07	2314895	2318594	+	771	-	PF00314:Thaumatin family	Thaumatin
BraA02g024310.3C	2	0	4	0	10	7	0.0770166	0	0.205174	0	0.41637	0.307909	5.38173	2.0968	1.37814	0.397582	0.593271	BraA02g024310.3C	A02	14405911	14407116	+	915	-	PF00314:Thaumatin family	Thaumatin
BraA01g009760.3C	0	0	0	0	0	0	0	0	0	0	0	0	--	--	--	--	--	BraA01g009760.3C	A01	4950357	4953218	-	1305	-	PF07714:Protein tyrosine kinase|PF00314:Thaumatin family	Thaumatin
novel.885	0	0	0	0	1	3	0	0	0	0	0.126571	0.401144	1.28991	0	2.78897	0.434355	1	-	A07	27688994	27689489	+	301	-	PF00314:Thaumatin family	Thaumatin
BraA07g002950.3C	0	0	2	0	2	1	0	0	0.250312	0	0.203189	0.107328	0.945609	0.762268	0.358459	0.900158	1	BraA07g002950.3C	A07	2203692	2204149	-	375	-	PF00314:Thaumatin family	Thaumatin
BraA10g020660.3C	1041	921	834	421	495	522	12.5144	13.7628	13.3547	6.03927	6.43413	7.16804	467.503	943.311	-1.01214	5.57948e-13	1.85908e-11	BraA10g020660.3C	A10	14905478	14911772	-	2931	-	PF02225:PA domain|PF01095:Pectinesterase|PF04253:Transferrin receptor-like dimerisation domain|PF04389:Peptidase family M28	TFR_dimer
BraA02g008390.3C	282	274	241	117	170	136	7.83002	9.45693	8.91329	3.87652	5.10373	4.31343	136.994	269.999	-0.97598	2.63683e-06	2.7748e-05	BraA02g008390.3C	A02	3993548	3997008	+	1269	-	PF01095:Pectinesterase|PF04253:Transferrin receptor-like dimerisation domain	TFR_dimer
BraA04g005210.3C	246	159	116	135	198	198	4.00177	3.21514	2.51352	2.62056	3.48263	3.67919	172.067	171.153	0.00452921	0.985989	0.992954	BraA04g005210.3C	A04	3403187	3406142	+	2166	-	PF04389:Peptidase family M28|PF04253:Transferrin receptor-like dimerisation domain	TFR_dimer
BraA09g045530.3C	206	211	125	120	130	148	3.42702	4.36333	2.76992	2.38217	2.3384	2.81243	129.565	181.633	-0.488091	0.0497953	0.135368	BraA09g045530.3C	A09	34778582	34781695	-	2118	-	PF04389:Peptidase family M28|PF04253:Transferrin receptor-like dimerisation domain	TFR_dimer
BraA10g001820.3C	1371	1100	928	1010	1150	1025	16.1509	16.1079	14.5618	14.1979	14.6481	13.7928	1035.66	1137.23	-0.135396	0.264447	0.45272	BraA10g001820.3C	A10	924341	931076	+	2991	-	PF02002:TFIIE alpha subunit|PF01595:Domain of unknown function DUF21	TFIIE_alpha
BraA01g010630.3C	3	7	0	6	1	0	0.0924806	0.268234	0	0.220711	0.0333315	0	2.35802	3.34815	-0.515982	0.776398	0.877071	BraA01g010630.3C	A01	5474528	5476626	-	1143	-	PF02002:TFIIE alpha subunit	TFIIE_alpha
BraA03g022000.3C	1007	817	688	800	836	781	41.2099	41.5605	37.5032	39.0665	36.9917	36.5085	787.06	840.946	-0.0961987	0.449753	0.640014	BraA03g022000.3C	A03	10561366	10563095	-	861	-	PF00382:Transcription factor TFIIB repeat|PF08271:TFIIB zinc-binding	TFIIB_Zn_Ribbon
BraA03g034270.3C	582	424	387	470	510	482	21.839	19.7771	19.3432	21.0451	20.6921	20.6598	475.8	464.837	0.0322127	0.821229	0.904282	BraA03g034270.3C	A03	16942245	16944088	+	939	-	PF08271:TFIIB zinc-binding|PF00382:Transcription factor TFIIB repeat	TFIIB_Zn_Ribbon
BraA05g002310.3C	449	345	282	354	393	405	15.5561	14.858	13.014	14.6353	14.7222	16.028	374.829	358.663	0.061937	0.700328	0.830735	BraA05g002310.3C	A05	1312579	1314474	-	1017	-	PF08271:TFIIB zinc-binding|PF00382:Transcription factor TFIIB repeat	TFIIB_Zn_Ribbon
BraA02g038760.3C	0	0	0	0	0	0	0	0	0	0	0	0	--	--	--	--	--	BraA02g038760.3C	A02	26960853	26961961	-	990	-	PF08271:TFIIB zinc-binding	TFIIB_Zn_Ribbon
BraA06g036350.3C	0	0	0	0	0	0	0	0	0	0	0	0	--	--	--	--	--	BraA06g036350.3C	A06	24466308	24467451	+	1011	-	PF08271:TFIIB zinc-binding	TFIIB_Zn_Ribbon
BraA09g003810.3C	0	0	0	0	0	0	0	0	0	0	0	0	--	--	--	--	--	BraA09g003810.3C	A09	2387099	2388082	-	984	-	PF00382:Transcription factor TFIIB repeat|PF08271:TFIIB zinc-binding	TFIIB_Zn_Ribbon
BraA06g017630.3C	0	0	0	0	0	0	0	0	0	0	0	0	--	--	--	--	--	BraA06g017630.3C	A06	9739003	9740016	-	1014	-	PF00382:Transcription factor TFIIB repeat|PF08271:TFIIB zinc-binding	TFIIB_Zn_Ribbon
BraA03g025750.3C	834	2096	666	1302	1785	1846	36.1452	112.918	38.4473	67.3347	83.6466	91.3875	1600.16	1237.97	0.370348	0.503613	0.683358	BraA03g025750.3C	A03	12724801	12725917	+	813	-	PF00335:Tetraspanin family	Tetraspannin
BraA09g054080.3C	516	1500	379	941	1539	1619	22.1994	80.2174	21.7189	48.3085	71.5905	79.5625	1326.59	825.612	0.684321	0.297844	0.491577	BraA09g054080.3C	A09	39130834	39133094	+	819	-	PF00335:Tetraspanin family	Tetraspannin
BraA05g023220.3C	1154	983	963	872	1091	830	48.4063	51.2549	53.8058	43.6471	49.4819	39.769	906.552	1046.86	-0.206877	0.144204	0.298684	BraA05g023220.3C	A05	17120103	17121491	+	840	-	PF00335:Tetraspanin family	Tetraspannin
BraA01g025500.3C	1873	1322	1039	878	1214	1134	76.9177	67.4847	56.8343	43.0255	53.9054	53.1951	1046.02	1402.13	-0.423206	0.0120401	0.0438232	BraA01g025500.3C	A01	15193778	15195845	+	858	-	PF00335:Tetraspanin family	Tetraspannin
BraA01g018860.3C	1159	660	816	644	779	704	51.3679	36.3612	48.1732	34.0594	37.3311	35.6411	690.994	877.383	-0.345	0.0431353	0.121142	BraA01g018860.3C	A01	10047271	10048329	-	795	-	PF00335:Tetraspanin family	Tetraspannin
BraA09g032740.3C	763	774	650	630	757	669	31.7782	40.0712	36.06	31.3104	34.0899	31.8274	667.968	741.352	-0.14918	0.315757	0.51081	BraA09g032740.3C	A09	25410979	25412431	+	846	-	PF00335:Tetraspanin family	Tetraspannin
BraA09g022270.3C	273	202	250	322	305	340	11.8317	10.8823	14.4322	16.6527	14.2926	16.8319	315.432	245.245	0.364253	0.0574556	0.151042	BraA09g022270.3C	A09	14622801	14624086	+	813	-	PF00335:Tetraspanin family	Tetraspannin
BraA09g013030.3C	337	247	253	233	223	226	15.96	14.5407	15.9599	13.1674	11.4191	12.2259	222.414	280.707	-0.336812	0.0535198	0.142747	BraA09g013030.3C	A09	7650735	7652737	-	744	-	PF00335:Tetraspanin family	Tetraspannin
BraA09g056540.3C	127	47	57	113	99	110	8.28677	3.81211	4.95409	8.79838	6.98461	8.19869	105.164	74.7806	0.483503	0.159726	0.320301	BraA09g056540.3C	A09	40457391	40457997	+	540	-	PF00335:Tetraspanin family	Tetraspannin
BraA07g001250.3C	25	36	30	82	123	98	1.1936	2.13652	1.90786	4.67171	6.34965	5.3446	98.0828	31.3918	1.6562	2.36242e-06	2.51024e-05	BraA07g001250.3C	A07	886769	889700	+	738	-	PF00335:Tetraspanin family	Tetraspannin
BraA03g051040.3C	98	89	74	85	71	97	4.23167	4.77707	4.25622	4.37973	3.31489	4.7844	82.6924	87.9004	-0.0888393	0.750135	0.862161	BraA03g051040.3C	A03	26268021	26268905	+	816	-	PF00335:Tetraspanin family	Tetraspannin
BraA05g034820.3C	115	134	82	75	126	85	4.77272	6.91287	4.53303	3.71426	5.6541	4.02955	92.3719	111.819	-0.273145	0.36751	0.56406	BraA05g034820.3C	A05	24693703	24694990	+	849	-	PF00335:Tetraspanin family	Tetraspannin
BraA01g013980.3C	95	106	65	57	87	73	3.94268	5.46839	3.59326	2.82283	3.90402	3.46067	70.2379	89.6583	-0.350156	0.254076	0.441038	BraA01g013980.3C	A01	7376860	7378086	+	849	-	PF00335:Tetraspanin family	Tetraspannin
novel.442	207	38	65	62	72	74	5.8396	1.33255	2.44249	2.08712	2.19619	2.3846	67.6312	97.5193	-0.533565	0.26838	0.457081	-	A03	28055957	28057561	-	1249	-	PF00335:Tetraspanin family	Tetraspannin
BraA02g036310.3C	76	74	47	25	42	32	3.79839	4.59731	3.1289	1.49097	2.26966	1.82686	31.9891	65.9797	-1.04247	0.00453202	0.019657	BraA02g036310.3C	A02	25265264	25266066	+	705	-	PF00335:Tetraspanin family	Tetraspannin
BraA09g011910.3C	54	35	34	30	60	61	2.21759	1.78666	1.85983	1.47012	2.66419	2.86146	48.7436	40.8585	0.253403	0.525185	0.701304	BraA09g011910.3C	A09	7015027	7018317	-	858	-	PF00335:Tetraspanin family	Tetraspannin
BraA01g039210.3C	7	17	1	9	6	12	0.405001	1.22262	0.0770664	0.62136	0.375349	0.793066	8.85138	8.4306	0.0683392	0.944622	0.972108	BraA01g039210.3C	A01	26421946	26423172	+	609	-	PF00335:Tetraspanin family	Tetraspannin
BraA01g007320.3C	3	0	4	11	10	17	0.13552	0	0.240684	0.592948	0.488434	0.877203	12.406	2.38294	2.3899	0.0199306	0.0658334	BraA01g007320.3C	A01	3498769	3500084	+	780	-	PF00335:Tetraspanin family	Tetraspannin
BraA06g041750.3C	7	4	9	6	2	15	0.311421	0.221206	0.533335	0.318526	0.0962068	0.762275	7.57006	6.85586	0.146323	0.882211	0.937129	BraA06g041750.3C	A06	27486726	27488492	-	792	-	PF00335:Tetraspanin family	Tetraspannin
BraA03g010900.3C	3	0	0	3	2	7	0.1232	0	0	0.147012	0.0888062	0.328365	3.93099	0.858404	2.09847	0.237096	0.421016	BraA03g010900.3C	A03	4704866	4706360	-	858	-	PF00335:Tetraspanin family	Tetraspannin
BraA02g042650.3C	0	0	0	0	0	0	0	0	0	0	0	0	--	--	--	--	--	BraA02g042650.3C	A02	29592813	29593861	-	792	-	PF00335:Tetraspanin family	Tetraspannin
BraA06g014150.3C	0	0	0	0	0	0	0	0	0	0	0	0	--	--	--	--	--	BraA06g014150.3C	A06	7474565	7475552	+	819	-	PF00335:Tetraspanin family	Tetraspannin
BraA08g028740.3C	0	0	0	0	0	0	0	0	0	0	0	0	--	--	--	--	--	BraA08g028740.3C	A08	19987249	19988222	-	819	-	PF00335:Tetraspanin family	Tetraspannin
BraA06g041740.3C	2	0	0	0	0	0	0.0863605	0	0	0	0	0	0	0.57227	-1.70563	0.674291	1	BraA06g041740.3C	A06	27483153	27484191	-	816	-	PF00335:Tetraspanin family	Tetraspannin
BraA09g057220.3C	0	1	0	0	0	0	0	0.0534783	0	0	0	0	--	--	--	--	--	BraA09g057220.3C	A09	40800642	40801530	-	819	-	PF00335:Tetraspanin family	Tetraspannin
BraA02g012030.3C	0	0	0	0	0	0	0	0	0	0	0	0	--	--	--	--	--	BraA02g012030.3C	A02	5788499	5789874	+	837	-	PF00335:Tetraspanin family	Tetraspannin
BraA10g015910.3C	0	0	0	0	0	0	0	0	0	0	0	0	--	--	--	--	--	BraA10g015910.3C	A10	12434540	12435821	-	945	-	PF00335:Tetraspanin family	Tetraspannin
BraA02g033110.3C	0	0	0	0	0	0	0	0	0	0	0	0	--	--	--	--	--	BraA02g033110.3C	A02	22859723	22861411	+	585	-	PF00335:Tetraspanin family	Tetraspannin
BraA03g003460.3C	2669	2809	1795	1090	1485	1697	133.394	174.512	119.497	65.0063	80.2487	96.8809	1386.26	2446.93	-0.819673	4.25411e-05	0.000335893	BraA03g003460.3C	A03	1515320	1516024	+	705	-	PF03634:TCP family transcription factor	TCP
BraA09g006660.3C	2124	1785	1642	907	1205	1106	114.961	120.093	118.379	58.5793	70.5191	68.3785	1043.98	1868.46	-0.839305	6.01474e-11	1.46454e-09	BraA09g006660.3C	A09	3828154	3828804	-	651	-	PF03634:TCP family transcription factor	TCP
BraA06g019370.3C	3088	3021	2337	1613	2052	2090	77.6631	94.4439	78.2894	48.4077	55.8007	60.0418	1868.7	2848.8	-0.608111	3.34859e-05	0.000271507	BraA06g019370.3C	A06	11053616	11055016	-	1401	-	PF03634:TCP family transcription factor	TCP
BraA02g020650.3C	1917	1706	1078	1194	1529	1511	60.0406	66.4183	44.9727	44.6242	51.7792	54.0577	1374.59	1566.17	-0.188504	0.289102	0.481594	BraA02g020650.3C	A02	12044687	12045811	+	1125	-	PF03634:TCP family transcription factor	TCP
BraA02g002690.3C	1263	998	997	674	801	860	64.4956	63.3495	67.8154	41.0704	44.2267	50.1643	759.031	1096.34	-0.530163	0.000108605	0.000775148	BraA02g002690.3C	A02	1333940	1334629	+	690	-	PF03634:TCP family transcription factor	TCP
BraA05g032060.3C	1937	1919	1666	1055	1368	956	55.8971	68.8368	64.0386	36.3291	42.6846	31.5129	1095.92	1871.76	-0.771711	1.88443e-06	2.0449e-05	BraA05g032060.3C	A05	23323908	23325128	-	1221	-	PF03634:TCP family transcription factor	TCP
BraA07g036490.3C	1055	923	591	746	824	611	34.7087	37.7462	25.8989	29.2865	29.3115	22.9613	709.347	855.413	-0.270713	0.157576	0.317227	BraA07g036490.3C	A07	25557945	25559015	+	1071	-	PF03634:TCP family transcription factor	TCP
BraA03g036760.3C	935	944	890	835	675	568	26.9157	33.7794	34.1264	28.6829	21.0099	18.6772	679.582	942.505	-0.471566	0.0184458	0.0619965	BraA03g036760.3C	A03	18170275	18171498	+	1224	-	PF03634:TCP family transcription factor	TCP
BraA09g034850.3C	881	761	639	592	618	550	32.4369	34.8285	31.338	26.0093	24.6024	23.1311	573.095	766.3	-0.419326	0.00194921	0.00958528	BraA09g034850.3C	A09	27536923	27537879	+	957	-	PF03634:TCP family transcription factor	TCP
BraA06g030710.3C	1158	624	702	455	569	599	54.1863	36.2954	43.7547	25.4059	28.7884	32.0168	527.173	820.843	-0.639679	0.000862521	0.00478231	BraA06g030710.3C	A06	21237592	21238344	+	753	-	PF03634:TCP family transcription factor	TCP
BraA09g018190.3C	646	525	456	635	612	664	19.2083	19.4045	18.0605	22.5306	19.6759	22.5525	623.18	545.371	0.191639	0.174359	0.340436	BraA09g018190.3C	A09	11506511	11507695	+	1185	-	PF03634:TCP family transcription factor	TCP
BraA01g009870.3C	772	729	658	555	580	491	25.2567	29.6465	28.6743	21.6668	20.517	18.349	529.421	730.971	-0.464617	0.00184169	0.00914744	BraA01g009870.3C	A01	5039559	5040635	-	1077	-	PF03634:TCP family transcription factor	TCP
BraA05g013580.3C	1056	1276	912	483	606	618	35.4364	53.2259	40.7651	19.3409	21.9879	23.6889	554.391	1103.6	-0.99249	1.62865e-07	2.18354e-06	BraA05g013580.3C	A05	7572404	7573453	+	1050	-	PF03634:TCP family transcription factor	TCP
BraA10g030640.3C	840	573	646	296	497	460	41.628	35.2977	42.6428	17.5041	26.631	26.0396	405.177	690.369	-0.768185	0.000140702	0.000975212	BraA10g030640.3C	A10	19321643	19322353	+	711	-	PF03634:TCP family transcription factor	TCP
BraA07g030260.3C	694	355	468	328	375	397	25.5519	16.2472	22.9518	14.4105	14.9286	16.6965	357.768	503.214	-0.49316	0.0169418	0.0578132	BraA07g030260.3C	A07	22152270	22153226	-	957	-	PF03634:TCP family transcription factor	TCP
BraA02g019350.3C	418	298	282	311	326	331	15.2467	13.5114	13.7011	13.5363	12.857	13.791	315.232	333.076	-0.0811345	0.610905	0.767051	BraA02g019350.3C	A02	11031589	11032554	+	966	-	PF03634:TCP family transcription factor	TCP
BraA05g005380.3C	472	519	349	283	429	441	17.0574	23.3144	16.7998	12.2039	16.7631	18.2045	373.491	452.668	-0.276499	0.210222	0.387377	BraA05g005380.3C	A05	2733588	2734562	-	975	-	PF03634:TCP family transcription factor	TCP
BraA05g041050.3C	302	484	205	193	264	234	11.4419	22.7942	10.3455	8.72555	10.8149	10.1269	224.056	336.693	-0.586713	0.0545873	0.144946	BraA05g041050.3C	A05	27709681	27710610	+	930	-	PF03634:TCP family transcription factor	TCP
BraA03g048240.3C	362	402	261	231	233	221	11.1011	15.3238	10.6611	8.45299	7.72568	7.74137	223.191	346.039	-0.632429	0.00220279	0.0106388	BraA03g048240.3C	A03	24439073	24440221	-	1149	-	PF03634:TCP family transcription factor	TCP
BraA06g037920.3C	198	175	139	167	192	221	7.55038	8.29521	7.06034	7.59911	7.91644	9.62644	188.654	171.876	0.134188	0.519711	0.696634	BraA06g037920.3C	A06	25273586	25274509	+	924	-	PF03634:TCP family transcription factor	TCP
BraA02g042560.3C	534	354	310	94	191	157	35.4342	29.1991	27.3999	7.44306	13.7038	11.9001	142.502	396.857	-1.47688	5.47807e-09	9.59618e-08	BraA02g042560.3C	A02	29543733	29544263	-	531	-	PF03634:TCP family transcription factor	TCP
BraA07g034590.3C	685	199	331	158	287	204	24.9856	9.02272	16.0818	6.87699	11.3189	8.4996	209.416	392.937	-0.908827	0.00837489	0.0325159	BraA07g034590.3C	A07	24552984	24553949	+	966	-	PF03634:TCP family transcription factor	TCP
BraA02g015610.3C	69	74	57	136	159	114	2.87379	3.83109	3.16218	6.75907	7.16024	5.42351	132.888	67.7881	0.974463	0.000300981	0.00191349	BraA02g015610.3C	A02	8197689	8198534	+	846	-	PF03634:TCP family transcription factor	TCP
BraA03g030780.3C	130	204	126	104	126	86	5.4726	10.675	7.06525	5.22428	5.73516	4.13541	102.6	157.779	-0.617976	0.0455088	0.126341	BraA03g030780.3C	A03	15409334	15410943	+	837	-	PF03634:TCP family transcription factor	TCP
BraA08g023460.3C	88	120	71	78	67	79	3.34486	5.66974	3.59469	3.5378	2.75357	3.42999	73.1816	94.9217	-0.374011	0.240632	0.425052	BraA08g023460.3C	A08	17331781	17332707	+	927	-	PF03634:TCP family transcription factor	TCP
BraA01g036950.3C	94	53	62	64	77	75	3.14539	2.20449	2.76341	2.55546	2.78588	2.86668	70.1879	69.3779	0.0135572	0.963569	0.981413	BraA01g036950.3C	A01	25127141	25128193	-	1053	-	PF03634:TCP family transcription factor	TCP
BraA03g043950.3C	59	117	61	55	76	66	1.88817	4.65436	2.60031	2.10036	2.62983	2.41269	63.8639	81.7454	-0.351569	0.364457	0.560924	BraA03g043950.3C	A03	22228055	22229155	-	1101	-	PF03634:TCP family transcription factor	TCP
BraA08g001700.3C	36	25	41	50	38	30	1.22203	1.05488	1.85383	2.02531	1.39472	1.16324	38.6338	34.8193	0.153172	0.726498	0.847643	BraA08g001700.3C	A08	1193855	1194892	+	1038	-	PF03634:TCP family transcription factor	TCP
BraA03g003300.3C	57	93	81	31	70	38	2.71039	5.49701	5.13038	1.75898	3.59899	2.06401	44.6615	80.2595	-0.838133	0.0472296	0.130057	BraA03g003300.3C	A03	1449876	1450616	+	741	-	PF03634:TCP family transcription factor	TCP
BraA09g003050.3C	56	34	31	32	49	36	2.35743	1.77916	1.73828	1.60747	2.23034	1.7311	37.8522	39.9317	-0.0810033	0.83408	0.911331	BraA09g003050.3C	A09	1956140	1956976	-	837	-	PF03634:TCP family transcription factor	TCP
BraA02g042770.3C	36	29	41	20	17	16	1.40007	1.40195	2.12392	0.928154	0.714861	0.710784	17.3178	36.242	-1.06254	0.0235707	0.0751744	BraA02g042770.3C	A02	29704228	29705301	-	906	-	PF03634:TCP family transcription factor	TCP
BraA04g013610.3C	16	17	9	11	12	17	0.835202	1.10308	0.625779	0.685184	0.677296	1.01366	13.0248	14.0549	-0.111845	0.85805	0.924589	BraA04g013610.3C	A04	10643459	10644133	+	675	-	PF03634:TCP family transcription factor	TCP
BraA03g023810.3C	22	27	16	13	33	8	0.828176	1.26342	0.802281	0.583964	1.34319	0.344001	17.2631	21.9964	-0.343597	0.592498	0.75401	BraA03g023810.3C	A03	11439301	11440236	-	936	-	PF03634:TCP family transcription factor	TCP
BraA01g034360.3C	0	1	0	9	34	35	0	0.0348439	0	0.301041	1.03049	1.12067	25.0315	0.355678	6.10609	1.47005e-05	0.000130053	BraA01g034360.3C	A01	23549078	23550840	-	1257	-	PF03634:TCP family transcription factor	TCP
BraA02g018710.3C	2	3	3	5	1	3	0.0785621	0.146484	0.156968	0.234367	0.0424725	0.134609	2.99711	2.7827	0.111967	0.932183	0.965174	BraA02g018710.3C	A02	10566894	10568005	-	897	-	PF03634:TCP family transcription factor	TCP
BraA03g038400.3C	4	5	2	2	5	2	0.116866	0.181587	0.0778333	0.069727	0.157951	0.0667465	2.88348	3.68519	-0.348754	0.773431	0.875834	BraA03g038400.3C	A03	19008362	19010143	+	1206	-	PF03634:TCP family transcription factor	TCP
BraA07g031420.3C	0	0	0	0	0	0	0	0	0	0	0	0	--	--	--	--	--	BraA07g031420.3C	A07	22858046	22859186	+	1044	-	PF03634:TCP family transcription factor	TCP
BraA07g032600.3C	0	0	0	0	0	0	0	0	0	0	0	0	--	--	--	--	--	BraA07g032600.3C	A07	23511959	23513081	-	1026	-	PF03634:TCP family transcription factor	TCP
BraA02g017550.3C	0	0	0	0	0	0	0	0	0	0	0	0	--	--	--	--	--	BraA02g017550.3C	A02	9654494	9655534	-	1041	-	PF03634:TCP family transcription factor	TCP
BraA06g008440.3C	147	105	124	132	133	158	7.60582	6.75311	8.54589	8.14976	7.44055	9.33804	137.859	126.669	0.122639	0.597606	0.757452	BraA06g008440.3C	A06	4594930	4596102	-	681	-	PF07106:Tat binding protein 1(TBP-1)-interacting protein (TBPIP)	TBPIP
BraA03g030930.3C	2620	2766	1971	1882	2264	2296	76.7381	100.704	76.896	65.7767	71.6987	76.816	2093.46	2484.69	-0.246984	0.11208	0.248756	BraA03g030930.3C	A03	15466156	15469984	+	1203	-	PF08132:S-adenosyl-l-methionine decarboxylase leader peptide|PF00566:Rab-GTPase-TBC domain	TBC
BraA10g011890.3C	1312	1195	1056	1006	1114	1126	31.2566	35.3884	33.5103	28.5988	28.6958	30.6419	1056.17	1202.92	-0.187202	0.127913	0.274152	BraA10g011890.3C	A10	9828942	9831128	-	1479	-	PF00566:Rab-GTPase-TBC domain	TBC
BraA01g007720.3C	1584	1272	1152	1314	1701	1513	22.0428	22.0031	21.3536	21.8198	25.5942	24.0503	1469.43	1344.73	0.128043	0.295903	0.48942	BraA01g007720.3C	A01	3736617	3739495	-	2532	-	PF00566:Rab-GTPase-TBC domain	TBC
BraA04g008330.3C	993	788	740	643	780	730	26.2086	25.8527	26.0155	20.2511	22.2594	22.0083	699.46	846.445	-0.274986	0.0277742	0.0859655	BraA04g008330.3C	A04	5895164	5898195	-	1335	-	PF00566:Rab-GTPase-TBC domain	TBC
BraA02g006270.3C	576	435	516	512	537	464	19.0567	17.8896	22.7396	20.2134	19.2099	17.5353	492.611	516.198	-0.0666332	0.682752	0.819157	BraA02g006270.3C	A02	2978754	2980497	+	1065	-	PF00566:Rab-GTPase-TBC domain	TBC
BraA02g015240.3C	1160	895	762	931	1082	938	20.244	19.4155	17.7134	19.3879	20.417	18.6987	959.211	940.672	0.0275027	0.83005	0.909181	BraA02g015240.3C	A02	7951158	7954986	-	2019	-	PF12068:Domain of unknown function (DUF3548)|PF00566:Rab-GTPase-TBC domain	TBC
BraA09g045910.3C	1536	983	1062	1079	1148	1168	22.5505	17.9392	20.7681	18.9029	18.2235	19.5874	1105.34	1193.9	-0.111849	0.420918	0.614734	BraA09g045910.3C	A09	35000219	35005182	-	2400	-	PF00566:Rab-GTPase-TBC domain	TBC
BraA05g037840.3C	771	740	597	464	606	558	23.1596	27.6309	23.8868	16.6318	19.6823	19.1462	528.293	711.348	-0.428339	0.0052678	0.0222506	BraA05g037840.3C	A05	25973564	25975600	+	1173	-	PF00566:Rab-GTPase-TBC domain	TBC
BraA04g014560.3C	892	695	639	654	733	743	17.787	17.227	16.9725	15.5618	15.804	16.9238	692.924	745.973	-0.106795	0.398995	0.594601	BraA04g014560.3C	A04	11298622	11301148	+	1767	-	PF00566:Rab-GTPase-TBC domain	TBC
BraA03g033510.3C	387	338	274	389	534	379	11.335	12.3059	10.6897	13.5957	16.9113	12.68	421.904	335.384	0.331497	0.0666144	0.168919	BraA03g033510.3C	A03	16567067	16569245	-	1203	-	PF00566:Rab-GTPase-TBC domain	TBC
BraA01g023760.3C	336	340	225	420	532	462	8.12002	10.2137	7.24282	12.1118	13.9013	12.7535	458.998	302.827	0.60021	0.00129214	0.00675276	BraA01g023760.3C	A01	13665228	13666910	+	1458	-	PF00566:Rab-GTPase-TBC domain	TBC
BraA04g021960.3C	496	222	339	386	520	409	12.5012	6.95516	11.3809	11.6091	14.1709	11.775	426.354	350.088	0.283383	0.237209	0.421191	BraA04g021960.3C	A04	16340560	16343424	-	1398	-	PF00566:Rab-GTPase-TBC domain	TBC
BraA07g020740.3C	543	466	418	473	505	478	10.7186	11.4343	10.9906	11.1414	10.7784	10.7779	473.97	480.431	-0.0192105	0.88864	0.940707	BraA07g020740.3C	A07	17172028	17174814	+	1785	-	PF00566:Rab-GTPase-TBC domain	TBC
BraA02g014510.3C	459	394	323	368	439	430	10.3872	11.0833	9.73635	9.93751	10.7418	11.1154	402.011	394.579	0.0268454	0.860659	0.926315	BraA02g014510.3C	A02	7497864	7499778	+	1557	-	PF00566:Rab-GTPase-TBC domain	TBC
BraA07g000360.3C	360	341	279	290	402	289	10.0433	11.8253	10.3677	9.65412	12.1262	9.20959	317.847	330.631	-0.0555255	0.766817	0.872182	BraA07g000360.3C	A07	182198	184263	+	1263	-	PF00566:Rab-GTPase-TBC domain	TBC
BraA08g018920.3C	84	55	79	285	332	281	2.34901	1.91185	2.94265	9.51026	10.0385	8.97597	291.868	73.7072	1.98878	3.95234e-18	2.71382e-16	BraA08g018920.3C	A08	14864077	14866292	-	1260	-	PF00566:Rab-GTPase-TBC domain	TBC
BraA10g015130.3C	818	559	579	495	605	572	13.1249	11.1491	12.3745	9.47744	10.496	10.4836	543.144	653.559	-0.267436	0.0641898	0.164311	BraA10g015130.3C	A10	12060390	12063187	-	2196	-	PF00566:Rab-GTPase-TBC domain	TBC
BraA01g017800.3C	347	303	250	292	303	250	9.39062	10.1928	9.0118	9.42953	8.8661	7.72813	275.154	302.343	-0.136218	0.435285	0.62718	BraA01g017800.3C	A01	9456464	9459113	+	1302	-	PF00566:Rab-GTPase-TBC domain	TBC
BraA08g034650.3C	370	291	248	298	283	268	9.65703	9.44106	8.62185	9.28113	7.98644	7.99	276.898	303.893	-0.135894	0.426728	0.620103	BraA08g034650.3C	A08	22437808	22440156	+	1350	-	PF00566:Rab-GTPase-TBC domain	TBC
BraA02g013670.3C	221	188	156	239	195	208	5.96702	6.3097	5.61044	7.70026	5.69279	6.41503	209.917	189.56	0.145697	0.480041	0.664568	BraA02g013670.3C	A02	6961746	6964365	+	1305	-	PF00566:Rab-GTPase-TBC domain	TBC
BraA05g003620.3C	238	191	199	278	280	294	3.90408	3.89458	4.34812	5.44163	4.9662	5.50882	277.639	211.88	0.390908	0.0257135	0.0807154	BraA05g003620.3C	A05	1916150	1919232	-	2148	-	PF00566:Rab-GTPase-TBC domain	TBC
BraA05g008180.3C	284	207	179	226	238	322	3.30584	2.99516	2.77538	3.13917	2.99547	4.28143	256.042	223.11	0.196804	0.360623	0.557452	BraA05g008180.3C	A05	4197696	4204255	+	3027	-	PF00566:Rab-GTPase-TBC domain	TBC
BraA03g016370.3C	144	197	154	157	184	180	2.24905	3.82462	3.20379	2.92603	3.10727	3.21129	169.364	169.967	-0.00117709	0.996255	0.9984	BraA03g016370.3C	A03	7562167	7568957	-	2256	-	PF00566:Rab-GTPase-TBC domain	TBC
BraA10g003320.3C	86	94	75	58	81	59	2.42806	3.29894	2.82052	1.95403	2.4727	1.90276	64.1473	86.6263	-0.429194	0.146402	0.301981	BraA10g003320.3C	A10	1725845	1728073	-	1248	-	PF00566:Rab-GTPase-TBC domain	TBC
BraA01g041250.3C	50	71	51	46	53	77	1.3949	2.46216	1.89517	1.53134	1.59872	2.45376	57.2705	58.9977	-0.0382379	0.918795	0.958114	BraA01g041250.3C	A01	27701022	27703422	+	1263	-	PF00566:Rab-GTPase-TBC domain	TBC
BraA09g049450.3C	159	70	77	61	76	84	2.63394	1.44142	1.69905	1.20581	1.36128	1.58949	71.7958	99.7402	-0.479413	0.142162	0.29578	BraA09g049450.3C	A09	36929042	36932308	-	2127	-	PF00566:Rab-GTPase-TBC domain	TBC
BraA06g031730.3C	19	14	9	31	17	18	0.412487	0.377808	0.260259	0.803085	0.399054	0.446375	21.7273	13.8463	0.639201	0.274999	0.465235	BraA06g031730.3C	A06	21851846	21854295	-	1623	-	PF00566:Rab-GTPase-TBC domain	TBC
BraA09g012340.3C	9	3	4	17	8	9	0.248135	0.102814	0.146897	0.559289	0.238484	0.283437	11.2211	5.16678	1.09675	0.198118	0.372162	BraA09g012340.3C	A09	7260015	7262076	-	1278	-	PF00566:Rab-GTPase-TBC domain	TBC
BraA02g009390.3C	43	27	43	15	20	25	1.28836	1.00558	1.7161	0.536293	0.647923	0.855615	19.4803	38.2958	-0.97171	0.0372639	0.107741	BraA02g009390.3C	A02	4443910	4445864	+	1176	-	PF00566:Rab-GTPase-TBC domain	TBC
BraA07g020750.3C	1	0	0	3	0	3	0.0204261	0	0	0.0731224	0	0.0699967	2.00485	0.286135	2.45764	0.341542	1	BraA07g020750.3C	A07	17176700	17179251	+	1725	-	PF03871:RNA polymerase Rpb5, N-terminal domain|PF00566:Rab-GTPase-TBC domain|PF01191:RNA polymerase Rpb5, C-terminal domain	TBC
BraA03g013740.3C	3	0	0	2	28	9	0.0815627	0	0	0.0648848	0.823102	0.279501	12.2872	0.858404	3.72229	0.0123502	0.0447445	BraA03g013740.3C	A03	6005054	6008418	+	1296	-	PF00566:Rab-GTPase-TBC domain	TBC
BraA04g030310.3C	0	0	0	0	0	0	0	0	0	0	0	0	--	--	--	--	--	BraA04g030310.3C	A04	20764187	20767151	+	2058	-	PF00566:Rab-GTPase-TBC domain	TBC
BraA03g057710.3C	0	0	0	0	0	0	0	0	0	0	0	0	--	--	--	--	--	BraA03g057710.3C	A03	30339786	30341941	-	936	-	PF13640:2OG-Fe(II) oxygenase superfamily|PF00566:Rab-GTPase-TBC domain	TBC
BraA02g022380.3C	927	561	570	614	684	706	60.1527	45.2506	49.2672	47.543	47.9907	52.33	652.013	682.028	-0.0663601	0.681644	0.818351	BraA02g022380.3C	A02	13073211	13074311	-	543	-	PF03134:TB2/DP1, HVA22 family	TB2_DP1_HVA22
BraA07g034600.3C	594	377	484	506	485	496	37.3078	29.4334	40.4916	37.9233	32.9367	35.5848	484.933	488.523	-0.0109084	0.950603	0.975083	BraA07g034600.3C	A07	24556858	24558250	+	561	-	PF03134:TB2/DP1, HVA22 family	TB2_DP1_HVA22
BraA06g044160.3C	638	571	383	458	567	466	26.1092	29.0465	20.8775	22.3656	25.0888	21.7835	484.108	531.62	-0.135593	0.443915	0.634789	BraA06g044160.3C	A06	28731893	28733162	-	861	-	PF03134:TB2/DP1, HVA22 family	TB2_DP1_HVA22
BraA02g019360.3C	220	136	166	261	188	210	13.9671	10.7327	14.0378	19.7727	12.9052	15.229	215.917	174.59	0.304707	0.207371	0.383956	BraA02g019360.3C	A02	11038010	11040144	+	555	-	PF03134:TB2/DP1, HVA22 family	TB2_DP1_HVA22
BraA01g015650.3C	284	253	268	233	295	237	17.4638	19.3387	21.9514	17.097	19.6141	16.6471	248.285	273.393	-0.136189	0.466706	0.653317	BraA01g015650.3C	A01	8306470	8308293	+	573	-	PF03134:TB2/DP1, HVA22 family	TB2_DP1_HVA22
BraA08g028010.3C	390	230	250	332	318	309	14.5415	10.66	12.4163	14.7715	12.8202	13.1605	312.736	288.682	0.112869	0.552301	0.723196	BraA08g028010.3C	A08	19626073	19627482	-	945	-	PF03134:TB2/DP1, HVA22 family	TB2_DP1_HVA22
BraA07g038420.3C	230	137	128	134	183	150	15.0075	11.1119	11.125	10.4335	12.9109	11.18	151.396	163.324	-0.112445	0.630932	0.78244	BraA07g038420.3C	A07	26419091	26420080	-	540	-	PF03134:TB2/DP1, HVA22 family	TB2_DP1_HVA22
BraA08g021230.3C	126	118	102	150	205	141	7.11478	8.28245	7.67181	10.1071	12.5161	9.09453	160.724	116.899	0.461805	0.0499262	0.135608	BraA08g021230.3C	A08	16097281	16099123	+	624	-	PF03134:TB2/DP1, HVA22 family	TB2_DP1_HVA22
BraA06g015550.3C	158	203	126	165	159	145	5.90992	9.43858	6.27772	7.36464	6.43053	6.1953	152.922	165.435	-0.112139	0.66193	0.804977	BraA06g015550.3C	A06	8420183	8421551	+	942	-	PF03134:TB2/DP1, HVA22 family	TB2_DP1_HVA22
BraA05g003120.3C	52	52	42	64	62	50	3.84114	4.7747	4.13251	5.64131	4.95193	4.21888	57.376	49.3819	0.218084	0.507313	0.6867	BraA05g003120.3C	A05	1689450	1690294	+	477	-	PF03134:TB2/DP1, HVA22 family	TB2_DP1_HVA22
BraA03g015890.3C	31	20	33	39	40	32	3.11193	2.49565	4.41255	4.67171	4.34164	3.66934	36.1504	28.5611	0.344348	0.422117	0.615774	BraA03g015890.3C	A03	7280949	7282279	+	351	-	PF03134:TB2/DP1, HVA22 family	TB2_DP1_HVA22
BraA07g039190.3C	59	13	32	31	22	35	3.68594	1.00955	2.66289	2.311	1.48609	2.49767	28.8306	33.702	-0.233297	0.671727	0.81189	BraA07g039190.3C	A07	26851567	26852559	+	564	-	PF03134:TB2/DP1, HVA22 family	TB2_DP1_HVA22
BraA03g060220.3C	85	65	74	47	58	68	2.72024	2.58576	3.15447	1.79485	2.00697	2.48581	56.2172	75.6444	-0.426137	0.162642	0.324485	BraA03g060220.3C	A03	32026832	32029664	+	1101	-	PF03134:TB2/DP1, HVA22 family	TB2_DP1_HVA22
[truncated: 45,823 more rows]
