# Supplementary material for: Comparative Transcriptome and Co-Expression Network Analyses Reveal the Molecular Mechanism of Calcium-Deficiency-Triggered Tipburn in Chinese Cabbage (Brassica rapa L. ssp. Pekinensis)
Source: Plants (Basel). 2022 Dec 16;11(24):3555. doi: 10.3390/plants11243555 (PMC9785529; doi:10.3390/plants11243555)
Supplement: Supplementary file 1 [file plants-11-03555-s001.zip › Table S6 GO enrichment.xlsx]

## Sheet: S6 GO enrichment
Category	GOID	Description	GeneRatio	BgRatio	pvalue	padj	geneID	geneName	Count	Up	Up_Gene_names	Down	Down_Gene_names
BP	GO:0015979	photosynthesis	67/3294	76/10368	1.4002e-24	7.91113e-22	BraA10g005400.3C/BraA07g017380.3C/BraA06g027510.3C/BraA10g002150.3C/BraA09g033700.3C/BraA08g009190.3C/BraA08g033850.3C/BraA09g001460.3C/BraA04g004720.3C/BraA09g008070.3C/BraA08g018830.3C/BraA02g045720.3C/BraA08g023320.3C/BraA01g012030.3C/BraA01g008760.3C/BraA09g063780.3C/BraA05g016110.3C/BraA02g017820.3C/BraA05g006520.3C/BraA08g010100.3C/BraA06g002120.3C/BraA09g024970.3C/BraA09g034680.3C/BraA07g0…	BraA10g005400.3C/BraA07g017380.3C/BraA06g027510.3C/BraA10g002150.3C/BraA09g033700.3C/BraA08g009190.3C/BraA08g033850.3C/BraA09g001460.3C/BraA04g004720.3C/BraA09g008070.3C/BraA08g018830.3C/BraA02g045720.3C/BraA08g023320.3C/BraA01g012030.3C/BraA01g008760.3C/BraA09g063780.3C/BraA05g016110.3C/BraA02g017820.3C/BraA05g006520.3C/BraA08g010100.3C/BraA06g002120.3C/BraA09g024970.3C/BraA09g034680.3C/BraA07g0…	67	0		67	BraA10g005400.3C/BraA07g017380.3C/BraA06g027510.3C/BraA10g002150.3C/BraA09g033700.3C/BraA08g009190.3C/BraA08g033850.3C/BraA09g001460.3C/BraA04g004720.3C/BraA09g008070.3C/BraA08g018830.3C/BraA02g045720.3C/BraA08g023320.3C/BraA01g012030.3C/BraA01g008760.3C/BraA09g063780.3C/BraA05g016110.3C/BraA02g017820.3C/BraA05g006520.3C/BraA08g010100.3C/BraA06g002120.3C/BraA09g024970.3C/BraA09g034680.3C/BraA07g0…
BP	GO:0046034	ATP metabolic process	61/3294	106/10368	3.39713e-08	5.15209e-06	BraA04g006580.3C/BraA01g000200.3C/BraA10g030890.3C/BraA08g022720.3C/BraA02g027600.3C/BraA09g029800.3C/BraA03g028250.3C/BraA04g015630.3C/BraA03g012880.3C/BraA09g025620.3C/BraA06g044580.3C/BraA09g054830.3C/BraA02g034390.3C/BraA03g035490.3C/BraA01g005820.3C/BraA01g038640.3C/BraA03g013000.3C/BraA09g043990.3C/BraA07g042460.3C/BraA01g005200.3C/BraA10g014240.3C/BraA09g055600.3C/BraA01g017270.3C/BraA01g0…	BraA04g006580.3C/BraA01g000200.3C/BraA10g030890.3C/BraA08g022720.3C/BraA02g027600.3C/BraA09g029800.3C/BraA03g028250.3C/BraA04g015630.3C/BraA03g012880.3C/BraA09g025620.3C/BraA06g044580.3C/BraA09g054830.3C/BraA02g034390.3C/BraA03g035490.3C/BraA01g005820.3C/BraA01g038640.3C/BraA03g013000.3C/BraA09g043990.3C/BraA07g042460.3C/BraA01g005200.3C/BraA10g014240.3C/BraA09g055600.3C/BraA01g017270.3C/BraA01g0…	61	41	BraA04g006580.3C/BraA10g030890.3C/BraA03g012880.3C/BraA09g054830.3C/BraA02g034390.3C/BraA03g013000.3C/BraA09g043990.3C/BraA07g042460.3C/BraA01g005200.3C/BraA10g014240.3C/BraA01g017010.3C/BraA01g008130.3C/BraA06g027130.3C/BraA07g021050.3C/BraA10g030990.3C/BraA06g009590.3C/BraA07g014510.3C/novel.570/BraA07g021000.3C/BraA06g041370.3C/BraA01g017000.3C/BraA03g005750.3C/BraA02g004900.3C/BraA07g015870.3…	20	BraA01g000200.3C/BraA08g022720.3C/BraA02g027600.3C/BraA09g029800.3C/BraA03g028250.3C/BraA04g015630.3C/BraA09g025620.3C/BraA06g044580.3C/BraA03g035490.3C/BraA01g005820.3C/BraA01g038640.3C/BraA09g055600.3C/BraA01g017270.3C/BraA03g027010.3C/BraA05g023210.3C/BraA05g034280.3C/BraA03g044610.3C/BraA02g015020.3C/BraA01g031180.3C/BraA07g026480.3C
BP	GO:0019693	ribose phosphate metabolic process	74/3294	137/10368	4.93666e-08	5.15209e-06	BraA01g044410.3C/BraA04g006580.3C/BraA01g000200.3C/BraA05g041200.3C/BraA10g030890.3C/BraA08g022720.3C/BraA02g027600.3C/BraA09g029800.3C/BraA03g028250.3C/BraA04g015630.3C/BraA03g012880.3C/BraA09g025620.3C/BraA06g044580.3C/BraA01g042920.3C/BraA09g054830.3C/BraA02g034390.3C/BraA03g035490.3C/BraA01g005820.3C/BraA01g038640.3C/BraA03g013000.3C/BraA09g043990.3C/BraA07g042460.3C/BraA01g005200.3C/BraA10g0…	BraA01g044410.3C/BraA04g006580.3C/BraA01g000200.3C/BraA05g041200.3C/BraA10g030890.3C/BraA08g022720.3C/BraA02g027600.3C/BraA09g029800.3C/BraA03g028250.3C/BraA04g015630.3C/BraA03g012880.3C/BraA09g025620.3C/BraA06g044580.3C/BraA01g042920.3C/BraA09g054830.3C/BraA02g034390.3C/BraA03g035490.3C/BraA01g005820.3C/BraA01g038640.3C/BraA03g013000.3C/BraA09g043990.3C/BraA07g042460.3C/BraA01g005200.3C/BraA10g0…	74	47	BraA01g044410.3C/BraA04g006580.3C/BraA05g041200.3C/BraA10g030890.3C/BraA03g012880.3C/BraA09g054830.3C/BraA02g034390.3C/BraA03g013000.3C/BraA09g043990.3C/BraA07g042460.3C/BraA01g005200.3C/BraA10g014240.3C/BraA01g017010.3C/BraA01g008130.3C/BraA06g027130.3C/BraA07g021050.3C/BraA10g030990.3C/BraA06g009590.3C/BraA07g014510.3C/novel.570/BraA07g021000.3C/BraA06g041370.3C/BraA01g017000.3C/BraA05g033020.3…	27	BraA01g000200.3C/BraA08g022720.3C/BraA02g027600.3C/BraA09g029800.3C/BraA03g028250.3C/BraA04g015630.3C/BraA09g025620.3C/BraA06g044580.3C/BraA01g042920.3C/BraA03g035490.3C/BraA01g005820.3C/BraA01g038640.3C/BraA09g055600.3C/BraA01g017270.3C/BraA03g027010.3C/BraA05g023210.3C/BraA07g040140.3C/BraA03g037940.3C/BraA02g026920.3C/BraA05g034280.3C/BraA06g043030.3C/BraA09g001890.3C/BraA02g034560.3C/BraA03g0…
BP	GO:0009144	purine nucleoside triphosphate metabolic process	61/3294	107/10368	5.47125e-08	5.15209e-06	BraA04g006580.3C/BraA01g000200.3C/BraA10g030890.3C/BraA08g022720.3C/BraA02g027600.3C/BraA09g029800.3C/BraA03g028250.3C/BraA04g015630.3C/BraA03g012880.3C/BraA09g025620.3C/BraA06g044580.3C/BraA09g054830.3C/BraA02g034390.3C/BraA03g035490.3C/BraA01g005820.3C/BraA01g038640.3C/BraA03g013000.3C/BraA09g043990.3C/BraA07g042460.3C/BraA01g005200.3C/BraA10g014240.3C/BraA09g055600.3C/BraA01g017270.3C/BraA01g0…	BraA04g006580.3C/BraA01g000200.3C/BraA10g030890.3C/BraA08g022720.3C/BraA02g027600.3C/BraA09g029800.3C/BraA03g028250.3C/BraA04g015630.3C/BraA03g012880.3C/BraA09g025620.3C/BraA06g044580.3C/BraA09g054830.3C/BraA02g034390.3C/BraA03g035490.3C/BraA01g005820.3C/BraA01g038640.3C/BraA03g013000.3C/BraA09g043990.3C/BraA07g042460.3C/BraA01g005200.3C/BraA10g014240.3C/BraA09g055600.3C/BraA01g017270.3C/BraA01g0…	61	41	BraA04g006580.3C/BraA10g030890.3C/BraA03g012880.3C/BraA09g054830.3C/BraA02g034390.3C/BraA03g013000.3C/BraA09g043990.3C/BraA07g042460.3C/BraA01g005200.3C/BraA10g014240.3C/BraA01g017010.3C/BraA01g008130.3C/BraA06g027130.3C/BraA07g021050.3C/BraA10g030990.3C/BraA06g009590.3C/BraA07g014510.3C/novel.570/BraA07g021000.3C/BraA06g041370.3C/BraA01g017000.3C/BraA03g005750.3C/BraA02g004900.3C/BraA07g015870.3…	20	BraA01g000200.3C/BraA08g022720.3C/BraA02g027600.3C/BraA09g029800.3C/BraA03g028250.3C/BraA04g015630.3C/BraA09g025620.3C/BraA06g044580.3C/BraA03g035490.3C/BraA01g005820.3C/BraA01g038640.3C/BraA09g055600.3C/BraA01g017270.3C/BraA03g027010.3C/BraA05g023210.3C/BraA05g034280.3C/BraA03g044610.3C/BraA02g015020.3C/BraA01g031180.3C/BraA07g026480.3C
BP	GO:0009199	ribonucleoside triphosphate metabolic process	61/3294	107/10368	5.47125e-08	5.15209e-06	BraA04g006580.3C/BraA01g000200.3C/BraA10g030890.3C/BraA08g022720.3C/BraA02g027600.3C/BraA09g029800.3C/BraA03g028250.3C/BraA04g015630.3C/BraA03g012880.3C/BraA09g025620.3C/BraA06g044580.3C/BraA09g054830.3C/BraA02g034390.3C/BraA03g035490.3C/BraA01g005820.3C/BraA01g038640.3C/BraA03g013000.3C/BraA09g043990.3C/BraA07g042460.3C/BraA01g005200.3C/BraA10g014240.3C/BraA09g055600.3C/BraA01g017270.3C/BraA01g0…	BraA04g006580.3C/BraA01g000200.3C/BraA10g030890.3C/BraA08g022720.3C/BraA02g027600.3C/BraA09g029800.3C/BraA03g028250.3C/BraA04g015630.3C/BraA03g012880.3C/BraA09g025620.3C/BraA06g044580.3C/BraA09g054830.3C/BraA02g034390.3C/BraA03g035490.3C/BraA01g005820.3C/BraA01g038640.3C/BraA03g013000.3C/BraA09g043990.3C/BraA07g042460.3C/BraA01g005200.3C/BraA10g014240.3C/BraA09g055600.3C/BraA01g017270.3C/BraA01g0…	61	41	BraA04g006580.3C/BraA10g030890.3C/BraA03g012880.3C/BraA09g054830.3C/BraA02g034390.3C/BraA03g013000.3C/BraA09g043990.3C/BraA07g042460.3C/BraA01g005200.3C/BraA10g014240.3C/BraA01g017010.3C/BraA01g008130.3C/BraA06g027130.3C/BraA07g021050.3C/BraA10g030990.3C/BraA06g009590.3C/BraA07g014510.3C/novel.570/BraA07g021000.3C/BraA06g041370.3C/BraA01g017000.3C/BraA03g005750.3C/BraA02g004900.3C/BraA07g015870.3…	20	BraA01g000200.3C/BraA08g022720.3C/BraA02g027600.3C/BraA09g029800.3C/BraA03g028250.3C/BraA04g015630.3C/BraA09g025620.3C/BraA06g044580.3C/BraA03g035490.3C/BraA01g005820.3C/BraA01g038640.3C/BraA09g055600.3C/BraA01g017270.3C/BraA03g027010.3C/BraA05g023210.3C/BraA05g034280.3C/BraA03g044610.3C/BraA02g015020.3C/BraA01g031180.3C/BraA07g026480.3C
BP	GO:0009205	purine ribonucleoside triphosphate metabolic process	61/3294	107/10368	5.47125e-08	5.15209e-06	BraA04g006580.3C/BraA01g000200.3C/BraA10g030890.3C/BraA08g022720.3C/BraA02g027600.3C/BraA09g029800.3C/BraA03g028250.3C/BraA04g015630.3C/BraA03g012880.3C/BraA09g025620.3C/BraA06g044580.3C/BraA09g054830.3C/BraA02g034390.3C/BraA03g035490.3C/BraA01g005820.3C/BraA01g038640.3C/BraA03g013000.3C/BraA09g043990.3C/BraA07g042460.3C/BraA01g005200.3C/BraA10g014240.3C/BraA09g055600.3C/BraA01g017270.3C/BraA01g0…	BraA04g006580.3C/BraA01g000200.3C/BraA10g030890.3C/BraA08g022720.3C/BraA02g027600.3C/BraA09g029800.3C/BraA03g028250.3C/BraA04g015630.3C/BraA03g012880.3C/BraA09g025620.3C/BraA06g044580.3C/BraA09g054830.3C/BraA02g034390.3C/BraA03g035490.3C/BraA01g005820.3C/BraA01g038640.3C/BraA03g013000.3C/BraA09g043990.3C/BraA07g042460.3C/BraA01g005200.3C/BraA10g014240.3C/BraA09g055600.3C/BraA01g017270.3C/BraA01g0…	61	41	BraA04g006580.3C/BraA10g030890.3C/BraA03g012880.3C/BraA09g054830.3C/BraA02g034390.3C/BraA03g013000.3C/BraA09g043990.3C/BraA07g042460.3C/BraA01g005200.3C/BraA10g014240.3C/BraA01g017010.3C/BraA01g008130.3C/BraA06g027130.3C/BraA07g021050.3C/BraA10g030990.3C/BraA06g009590.3C/BraA07g014510.3C/novel.570/BraA07g021000.3C/BraA06g041370.3C/BraA01g017000.3C/BraA03g005750.3C/BraA02g004900.3C/BraA07g015870.3…	20	BraA01g000200.3C/BraA08g022720.3C/BraA02g027600.3C/BraA09g029800.3C/BraA03g028250.3C/BraA04g015630.3C/BraA09g025620.3C/BraA06g044580.3C/BraA03g035490.3C/BraA01g005820.3C/BraA01g038640.3C/BraA09g055600.3C/BraA01g017270.3C/BraA03g027010.3C/BraA05g023210.3C/BraA05g034280.3C/BraA03g044610.3C/BraA02g015020.3C/BraA01g031180.3C/BraA07g026480.3C
BP	GO:0009141	nucleoside triphosphate metabolic process	61/3294	109/10368	1.36893e-07	1.10492e-05	BraA04g006580.3C/BraA01g000200.3C/BraA10g030890.3C/BraA08g022720.3C/BraA02g027600.3C/BraA09g029800.3C/BraA03g028250.3C/BraA04g015630.3C/BraA03g012880.3C/BraA09g025620.3C/BraA06g044580.3C/BraA09g054830.3C/BraA02g034390.3C/BraA03g035490.3C/BraA01g005820.3C/BraA01g038640.3C/BraA03g013000.3C/BraA09g043990.3C/BraA07g042460.3C/BraA01g005200.3C/BraA10g014240.3C/BraA09g055600.3C/BraA01g017270.3C/BraA01g0…	BraA04g006580.3C/BraA01g000200.3C/BraA10g030890.3C/BraA08g022720.3C/BraA02g027600.3C/BraA09g029800.3C/BraA03g028250.3C/BraA04g015630.3C/BraA03g012880.3C/BraA09g025620.3C/BraA06g044580.3C/BraA09g054830.3C/BraA02g034390.3C/BraA03g035490.3C/BraA01g005820.3C/BraA01g038640.3C/BraA03g013000.3C/BraA09g043990.3C/BraA07g042460.3C/BraA01g005200.3C/BraA10g014240.3C/BraA09g055600.3C/BraA01g017270.3C/BraA01g0…	61	41	BraA04g006580.3C/BraA10g030890.3C/BraA03g012880.3C/BraA09g054830.3C/BraA02g034390.3C/BraA03g013000.3C/BraA09g043990.3C/BraA07g042460.3C/BraA01g005200.3C/BraA10g014240.3C/BraA01g017010.3C/BraA01g008130.3C/BraA06g027130.3C/BraA07g021050.3C/BraA10g030990.3C/BraA06g009590.3C/BraA07g014510.3C/novel.570/BraA07g021000.3C/BraA06g041370.3C/BraA01g017000.3C/BraA03g005750.3C/BraA02g004900.3C/BraA07g015870.3…	20	BraA01g000200.3C/BraA08g022720.3C/BraA02g027600.3C/BraA09g029800.3C/BraA03g028250.3C/BraA04g015630.3C/BraA09g025620.3C/BraA06g044580.3C/BraA03g035490.3C/BraA01g005820.3C/BraA01g038640.3C/BraA09g055600.3C/BraA01g017270.3C/BraA03g027010.3C/BraA05g023210.3C/BraA05g034280.3C/BraA03g044610.3C/BraA02g015020.3C/BraA01g031180.3C/BraA07g026480.3C
BP	GO:1901135	carbohydrate derivative metabolic process	134/3294	291/10368	1.73055e-07	1.2222e-05	BraA03g022910.3C/BraA05g003700.3C/BraA03g022840.3C/BraA03g022860.3C/BraA09g002350.3C/BraA05g003680.3C/BraA04g030200.3C/BraA05g009820.3C/BraA01g044410.3C/BraA03g022850.3C/BraA04g006580.3C/BraA01g000200.3C/BraA04g031750.3C/BraA03g035300.3C/BraA05g041200.3C/BraA10g030890.3C/BraA08g022720.3C/BraA05g034520.3C/BraA09g045350.3C/BraA02g027600.3C/BraA09g037040.3C/BraA09g029800.3C/BraA03g028250.3C/BraA04g0…	BraA03g022910.3C/BraA05g003700.3C/BraA03g022840.3C/BraA03g022860.3C/BraA09g002350.3C/BraA05g003680.3C/BraA04g030200.3C/BraA05g009820.3C/BraA01g044410.3C/BraA03g022850.3C/BraA04g006580.3C/BraA01g000200.3C/BraA04g031750.3C/BraA03g035300.3C/BraA05g041200.3C/BraA10g030890.3C/BraA08g022720.3C/BraA05g034520.3C/BraA09g045350.3C/BraA02g027600.3C/BraA09g037040.3C/BraA09g029800.3C/BraA03g028250.3C/BraA04g0…	134	92	BraA03g022910.3C/BraA05g003700.3C/BraA03g022840.3C/BraA03g022860.3C/BraA09g002350.3C/BraA05g003680.3C/BraA04g030200.3C/BraA05g009820.3C/BraA01g044410.3C/BraA03g022850.3C/BraA04g006580.3C/BraA04g031750.3C/BraA03g035300.3C/BraA05g041200.3C/BraA10g030890.3C/BraA05g034520.3C/BraA09g045350.3C/BraA09g037040.3C/BraA03g040930.3C/BraA03g012880.3C/BraA10g001120.3C/BraA09g054830.3C/BraA07g041010.3C/BraA02g0…	42	BraA01g000200.3C/BraA08g022720.3C/BraA02g027600.3C/BraA09g029800.3C/BraA03g028250.3C/BraA04g015630.3C/BraA09g025620.3C/BraA09g009920.3C/BraA06g044580.3C/BraA01g042920.3C/BraA03g035490.3C/BraA01g005820.3C/BraA03g056950.3C/BraA01g038640.3C/BraA08g014510.3C/BraA09g055600.3C/BraA01g017270.3C/BraA03g027010.3C/BraA01g015160.3C/BraA05g023210.3C/BraA07g040140.3C/BraA03g037940.3C/BraA01g003910.3C/BraA10g0…
BP	GO:0009123	nucleoside monophosphate metabolic process	62/3294	113/10368	2.83349e-07	1.3341e-05	BraA04g006580.3C/BraA01g000200.3C/BraA10g030890.3C/BraA08g022720.3C/BraA02g027600.3C/BraA09g029800.3C/BraA03g028250.3C/BraA04g015630.3C/BraA03g012880.3C/BraA09g025620.3C/BraA06g044580.3C/BraA09g054830.3C/BraA02g034390.3C/BraA03g035490.3C/BraA01g005820.3C/BraA01g038640.3C/BraA03g013000.3C/BraA09g043990.3C/BraA07g042460.3C/BraA01g005200.3C/BraA10g014240.3C/BraA09g055600.3C/BraA01g017270.3C/BraA01g0…	BraA04g006580.3C/BraA01g000200.3C/BraA10g030890.3C/BraA08g022720.3C/BraA02g027600.3C/BraA09g029800.3C/BraA03g028250.3C/BraA04g015630.3C/BraA03g012880.3C/BraA09g025620.3C/BraA06g044580.3C/BraA09g054830.3C/BraA02g034390.3C/BraA03g035490.3C/BraA01g005820.3C/BraA01g038640.3C/BraA03g013000.3C/BraA09g043990.3C/BraA07g042460.3C/BraA01g005200.3C/BraA10g014240.3C/BraA09g055600.3C/BraA01g017270.3C/BraA01g0…	62	42	BraA04g006580.3C/BraA10g030890.3C/BraA03g012880.3C/BraA09g054830.3C/BraA02g034390.3C/BraA03g013000.3C/BraA09g043990.3C/BraA07g042460.3C/BraA01g005200.3C/BraA10g014240.3C/BraA01g017010.3C/BraA01g008130.3C/BraA06g027130.3C/BraA07g021050.3C/BraA10g030990.3C/BraA06g009590.3C/BraA07g014510.3C/novel.570/BraA07g021000.3C/BraA06g041370.3C/BraA01g017000.3C/BraA03g005750.3C/BraA02g004900.3C/BraA07g015870.3…	20	BraA01g000200.3C/BraA08g022720.3C/BraA02g027600.3C/BraA09g029800.3C/BraA03g028250.3C/BraA04g015630.3C/BraA09g025620.3C/BraA06g044580.3C/BraA03g035490.3C/BraA01g005820.3C/BraA01g038640.3C/BraA09g055600.3C/BraA01g017270.3C/BraA03g027010.3C/BraA05g023210.3C/BraA05g034280.3C/BraA03g044610.3C/BraA02g015020.3C/BraA01g031180.3C/BraA07g026480.3C
BP	GO:0009126	purine nucleoside monophosphate metabolic process	62/3294	113/10368	2.83349e-07	1.3341e-05	BraA04g006580.3C/BraA01g000200.3C/BraA10g030890.3C/BraA08g022720.3C/BraA02g027600.3C/BraA09g029800.3C/BraA03g028250.3C/BraA04g015630.3C/BraA03g012880.3C/BraA09g025620.3C/BraA06g044580.3C/BraA09g054830.3C/BraA02g034390.3C/BraA03g035490.3C/BraA01g005820.3C/BraA01g038640.3C/BraA03g013000.3C/BraA09g043990.3C/BraA07g042460.3C/BraA01g005200.3C/BraA10g014240.3C/BraA09g055600.3C/BraA01g017270.3C/BraA01g0…	BraA04g006580.3C/BraA01g000200.3C/BraA10g030890.3C/BraA08g022720.3C/BraA02g027600.3C/BraA09g029800.3C/BraA03g028250.3C/BraA04g015630.3C/BraA03g012880.3C/BraA09g025620.3C/BraA06g044580.3C/BraA09g054830.3C/BraA02g034390.3C/BraA03g035490.3C/BraA01g005820.3C/BraA01g038640.3C/BraA03g013000.3C/BraA09g043990.3C/BraA07g042460.3C/BraA01g005200.3C/BraA10g014240.3C/BraA09g055600.3C/BraA01g017270.3C/BraA01g0…	62	42	BraA04g006580.3C/BraA10g030890.3C/BraA03g012880.3C/BraA09g054830.3C/BraA02g034390.3C/BraA03g013000.3C/BraA09g043990.3C/BraA07g042460.3C/BraA01g005200.3C/BraA10g014240.3C/BraA01g017010.3C/BraA01g008130.3C/BraA06g027130.3C/BraA07g021050.3C/BraA10g030990.3C/BraA06g009590.3C/BraA07g014510.3C/novel.570/BraA07g021000.3C/BraA06g041370.3C/BraA01g017000.3C/BraA03g005750.3C/BraA02g004900.3C/BraA07g015870.3…	20	BraA01g000200.3C/BraA08g022720.3C/BraA02g027600.3C/BraA09g029800.3C/BraA03g028250.3C/BraA04g015630.3C/BraA09g025620.3C/BraA06g044580.3C/BraA03g035490.3C/BraA01g005820.3C/BraA01g038640.3C/BraA09g055600.3C/BraA01g017270.3C/BraA03g027010.3C/BraA05g023210.3C/BraA05g034280.3C/BraA03g044610.3C/BraA02g015020.3C/BraA01g031180.3C/BraA07g026480.3C
BP	GO:0009161	ribonucleoside monophosphate metabolic process	62/3294	113/10368	2.83349e-07	1.3341e-05	BraA04g006580.3C/BraA01g000200.3C/BraA10g030890.3C/BraA08g022720.3C/BraA02g027600.3C/BraA09g029800.3C/BraA03g028250.3C/BraA04g015630.3C/BraA03g012880.3C/BraA09g025620.3C/BraA06g044580.3C/BraA09g054830.3C/BraA02g034390.3C/BraA03g035490.3C/BraA01g005820.3C/BraA01g038640.3C/BraA03g013000.3C/BraA09g043990.3C/BraA07g042460.3C/BraA01g005200.3C/BraA10g014240.3C/BraA09g055600.3C/BraA01g017270.3C/BraA01g0…	BraA04g006580.3C/BraA01g000200.3C/BraA10g030890.3C/BraA08g022720.3C/BraA02g027600.3C/BraA09g029800.3C/BraA03g028250.3C/BraA04g015630.3C/BraA03g012880.3C/BraA09g025620.3C/BraA06g044580.3C/BraA09g054830.3C/BraA02g034390.3C/BraA03g035490.3C/BraA01g005820.3C/BraA01g038640.3C/BraA03g013000.3C/BraA09g043990.3C/BraA07g042460.3C/BraA01g005200.3C/BraA10g014240.3C/BraA09g055600.3C/BraA01g017270.3C/BraA01g0…	62	42	BraA04g006580.3C/BraA10g030890.3C/BraA03g012880.3C/BraA09g054830.3C/BraA02g034390.3C/BraA03g013000.3C/BraA09g043990.3C/BraA07g042460.3C/BraA01g005200.3C/BraA10g014240.3C/BraA01g017010.3C/BraA01g008130.3C/BraA06g027130.3C/BraA07g021050.3C/BraA10g030990.3C/BraA06g009590.3C/BraA07g014510.3C/novel.570/BraA07g021000.3C/BraA06g041370.3C/BraA01g017000.3C/BraA03g005750.3C/BraA02g004900.3C/BraA07g015870.3…	20	BraA01g000200.3C/BraA08g022720.3C/BraA02g027600.3C/BraA09g029800.3C/BraA03g028250.3C/BraA04g015630.3C/BraA09g025620.3C/BraA06g044580.3C/BraA03g035490.3C/BraA01g005820.3C/BraA01g038640.3C/BraA09g055600.3C/BraA01g017270.3C/BraA03g027010.3C/BraA05g023210.3C/BraA05g034280.3C/BraA03g044610.3C/BraA02g015020.3C/BraA01g031180.3C/BraA07g026480.3C
BP	GO:0009167	purine ribonucleoside monophosphate metabolic process	62/3294	113/10368	2.83349e-07	1.3341e-05	BraA04g006580.3C/BraA01g000200.3C/BraA10g030890.3C/BraA08g022720.3C/BraA02g027600.3C/BraA09g029800.3C/BraA03g028250.3C/BraA04g015630.3C/BraA03g012880.3C/BraA09g025620.3C/BraA06g044580.3C/BraA09g054830.3C/BraA02g034390.3C/BraA03g035490.3C/BraA01g005820.3C/BraA01g038640.3C/BraA03g013000.3C/BraA09g043990.3C/BraA07g042460.3C/BraA01g005200.3C/BraA10g014240.3C/BraA09g055600.3C/BraA01g017270.3C/BraA01g0…	BraA04g006580.3C/BraA01g000200.3C/BraA10g030890.3C/BraA08g022720.3C/BraA02g027600.3C/BraA09g029800.3C/BraA03g028250.3C/BraA04g015630.3C/BraA03g012880.3C/BraA09g025620.3C/BraA06g044580.3C/BraA09g054830.3C/BraA02g034390.3C/BraA03g035490.3C/BraA01g005820.3C/BraA01g038640.3C/BraA03g013000.3C/BraA09g043990.3C/BraA07g042460.3C/BraA01g005200.3C/BraA10g014240.3C/BraA09g055600.3C/BraA01g017270.3C/BraA01g0…	62	42	BraA04g006580.3C/BraA10g030890.3C/BraA03g012880.3C/BraA09g054830.3C/BraA02g034390.3C/BraA03g013000.3C/BraA09g043990.3C/BraA07g042460.3C/BraA01g005200.3C/BraA10g014240.3C/BraA01g017010.3C/BraA01g008130.3C/BraA06g027130.3C/BraA07g021050.3C/BraA10g030990.3C/BraA06g009590.3C/BraA07g014510.3C/novel.570/BraA07g021000.3C/BraA06g041370.3C/BraA01g017000.3C/BraA03g005750.3C/BraA02g004900.3C/BraA07g015870.3…	20	BraA01g000200.3C/BraA08g022720.3C/BraA02g027600.3C/BraA09g029800.3C/BraA03g028250.3C/BraA04g015630.3C/BraA09g025620.3C/BraA06g044580.3C/BraA03g035490.3C/BraA01g005820.3C/BraA01g038640.3C/BraA09g055600.3C/BraA01g017270.3C/BraA03g027010.3C/BraA05g023210.3C/BraA05g034280.3C/BraA03g044610.3C/BraA02g015020.3C/BraA01g031180.3C/BraA07g026480.3C
BP	GO:0009150	purine ribonucleotide metabolic process	67/3294	127/10368	6.68837e-07	2.69923e-05	BraA04g006580.3C/BraA01g000200.3C/BraA10g030890.3C/BraA08g022720.3C/BraA02g027600.3C/BraA09g029800.3C/BraA03g028250.3C/BraA04g015630.3C/BraA03g012880.3C/BraA09g025620.3C/BraA06g044580.3C/BraA09g054830.3C/BraA02g034390.3C/BraA03g035490.3C/BraA01g005820.3C/BraA01g038640.3C/BraA03g013000.3C/BraA09g043990.3C/BraA07g042460.3C/BraA01g005200.3C/BraA10g014240.3C/BraA09g055600.3C/BraA01g017270.3C/BraA01g0…	BraA04g006580.3C/BraA01g000200.3C/BraA10g030890.3C/BraA08g022720.3C/BraA02g027600.3C/BraA09g029800.3C/BraA03g028250.3C/BraA04g015630.3C/BraA03g012880.3C/BraA09g025620.3C/BraA06g044580.3C/BraA09g054830.3C/BraA02g034390.3C/BraA03g035490.3C/BraA01g005820.3C/BraA01g038640.3C/BraA03g013000.3C/BraA09g043990.3C/BraA07g042460.3C/BraA01g005200.3C/BraA10g014240.3C/BraA09g055600.3C/BraA01g017270.3C/BraA01g0…	67	43	BraA04g006580.3C/BraA10g030890.3C/BraA03g012880.3C/BraA09g054830.3C/BraA02g034390.3C/BraA03g013000.3C/BraA09g043990.3C/BraA07g042460.3C/BraA01g005200.3C/BraA10g014240.3C/BraA01g017010.3C/BraA01g008130.3C/BraA06g027130.3C/BraA07g021050.3C/BraA10g030990.3C/BraA06g009590.3C/BraA07g014510.3C/novel.570/BraA07g021000.3C/BraA06g041370.3C/BraA01g017000.3C/BraA05g033020.3C/BraA03g005750.3C/BraA02g004900.3…	24	BraA01g000200.3C/BraA08g022720.3C/BraA02g027600.3C/BraA09g029800.3C/BraA03g028250.3C/BraA04g015630.3C/BraA09g025620.3C/BraA06g044580.3C/BraA03g035490.3C/BraA01g005820.3C/BraA01g038640.3C/BraA09g055600.3C/BraA01g017270.3C/BraA03g027010.3C/BraA05g023210.3C/BraA07g040140.3C/BraA03g037940.3C/BraA02g026920.3C/BraA05g034280.3C/BraA09g001890.3C/BraA03g044610.3C/BraA02g015020.3C/BraA01g031180.3C/BraA07g0…
BP	GO:0009259	ribonucleotide metabolic process	67/3294	127/10368	6.68837e-07	2.69923e-05	BraA04g006580.3C/BraA01g000200.3C/BraA10g030890.3C/BraA08g022720.3C/BraA02g027600.3C/BraA09g029800.3C/BraA03g028250.3C/BraA04g015630.3C/BraA03g012880.3C/BraA09g025620.3C/BraA06g044580.3C/BraA09g054830.3C/BraA02g034390.3C/BraA03g035490.3C/BraA01g005820.3C/BraA01g038640.3C/BraA03g013000.3C/BraA09g043990.3C/BraA07g042460.3C/BraA01g005200.3C/BraA10g014240.3C/BraA09g055600.3C/BraA01g017270.3C/BraA01g0…	BraA04g006580.3C/BraA01g000200.3C/BraA10g030890.3C/BraA08g022720.3C/BraA02g027600.3C/BraA09g029800.3C/BraA03g028250.3C/BraA04g015630.3C/BraA03g012880.3C/BraA09g025620.3C/BraA06g044580.3C/BraA09g054830.3C/BraA02g034390.3C/BraA03g035490.3C/BraA01g005820.3C/BraA01g038640.3C/BraA03g013000.3C/BraA09g043990.3C/BraA07g042460.3C/BraA01g005200.3C/BraA10g014240.3C/BraA09g055600.3C/BraA01g017270.3C/BraA01g0…	67	43	BraA04g006580.3C/BraA10g030890.3C/BraA03g012880.3C/BraA09g054830.3C/BraA02g034390.3C/BraA03g013000.3C/BraA09g043990.3C/BraA07g042460.3C/BraA01g005200.3C/BraA10g014240.3C/BraA01g017010.3C/BraA01g008130.3C/BraA06g027130.3C/BraA07g021050.3C/BraA10g030990.3C/BraA06g009590.3C/BraA07g014510.3C/novel.570/BraA07g021000.3C/BraA06g041370.3C/BraA01g017000.3C/BraA05g033020.3C/BraA03g005750.3C/BraA02g004900.3…	24	BraA01g000200.3C/BraA08g022720.3C/BraA02g027600.3C/BraA09g029800.3C/BraA03g028250.3C/BraA04g015630.3C/BraA09g025620.3C/BraA06g044580.3C/BraA03g035490.3C/BraA01g005820.3C/BraA01g038640.3C/BraA09g055600.3C/BraA01g017270.3C/BraA03g027010.3C/BraA05g023210.3C/BraA07g040140.3C/BraA03g037940.3C/BraA02g026920.3C/BraA05g034280.3C/BraA09g001890.3C/BraA03g044610.3C/BraA02g015020.3C/BraA01g031180.3C/BraA07g0…
BP	GO:0006163	purine nucleotide metabolic process	68/3294	131/10368	1.20268e-06	4.53011e-05	BraA04g006580.3C/BraA01g000200.3C/BraA10g030890.3C/BraA08g022720.3C/BraA02g027600.3C/BraA09g029800.3C/BraA03g028250.3C/BraA04g015630.3C/BraA03g012880.3C/BraA09g025620.3C/BraA06g044580.3C/BraA09g054830.3C/BraA02g034390.3C/BraA03g035490.3C/BraA01g005820.3C/BraA01g038640.3C/BraA03g013000.3C/BraA09g043990.3C/BraA07g042460.3C/BraA01g005200.3C/BraA10g014240.3C/BraA09g055600.3C/BraA01g017270.3C/BraA01g0…	BraA04g006580.3C/BraA01g000200.3C/BraA10g030890.3C/BraA08g022720.3C/BraA02g027600.3C/BraA09g029800.3C/BraA03g028250.3C/BraA04g015630.3C/BraA03g012880.3C/BraA09g025620.3C/BraA06g044580.3C/BraA09g054830.3C/BraA02g034390.3C/BraA03g035490.3C/BraA01g005820.3C/BraA01g038640.3C/BraA03g013000.3C/BraA09g043990.3C/BraA07g042460.3C/BraA01g005200.3C/BraA10g014240.3C/BraA09g055600.3C/BraA01g017270.3C/BraA01g0…	68	44	BraA04g006580.3C/BraA10g030890.3C/BraA03g012880.3C/BraA09g054830.3C/BraA02g034390.3C/BraA03g013000.3C/BraA09g043990.3C/BraA07g042460.3C/BraA01g005200.3C/BraA10g014240.3C/BraA01g017010.3C/BraA01g008130.3C/BraA06g027130.3C/BraA07g021050.3C/BraA10g030990.3C/BraA06g009590.3C/BraA07g014510.3C/novel.570/BraA07g021000.3C/BraA06g041370.3C/BraA01g017000.3C/BraA05g033020.3C/BraA03g005750.3C/BraA02g004900.3…	24	BraA01g000200.3C/BraA08g022720.3C/BraA02g027600.3C/BraA09g029800.3C/BraA03g028250.3C/BraA04g015630.3C/BraA09g025620.3C/BraA06g044580.3C/BraA03g035490.3C/BraA01g005820.3C/BraA01g038640.3C/BraA09g055600.3C/BraA01g017270.3C/BraA03g027010.3C/BraA05g023210.3C/BraA07g040140.3C/BraA03g037940.3C/BraA02g026920.3C/BraA05g034280.3C/BraA09g001890.3C/BraA03g044610.3C/BraA02g015020.3C/BraA01g031180.3C/BraA07g0…
BP	GO:0072521	purine-containing compound metabolic process	68/3294	133/10368	2.43384e-06	8.59449e-05	BraA04g006580.3C/BraA01g000200.3C/BraA10g030890.3C/BraA08g022720.3C/BraA02g027600.3C/BraA09g029800.3C/BraA03g028250.3C/BraA04g015630.3C/BraA03g012880.3C/BraA09g025620.3C/BraA06g044580.3C/BraA09g054830.3C/BraA02g034390.3C/BraA03g035490.3C/BraA01g005820.3C/BraA01g038640.3C/BraA03g013000.3C/BraA09g043990.3C/BraA07g042460.3C/BraA01g005200.3C/BraA10g014240.3C/BraA09g055600.3C/BraA01g017270.3C/BraA01g0…	BraA04g006580.3C/BraA01g000200.3C/BraA10g030890.3C/BraA08g022720.3C/BraA02g027600.3C/BraA09g029800.3C/BraA03g028250.3C/BraA04g015630.3C/BraA03g012880.3C/BraA09g025620.3C/BraA06g044580.3C/BraA09g054830.3C/BraA02g034390.3C/BraA03g035490.3C/BraA01g005820.3C/BraA01g038640.3C/BraA03g013000.3C/BraA09g043990.3C/BraA07g042460.3C/BraA01g005200.3C/BraA10g014240.3C/BraA09g055600.3C/BraA01g017270.3C/BraA01g0…	68	44	BraA04g006580.3C/BraA10g030890.3C/BraA03g012880.3C/BraA09g054830.3C/BraA02g034390.3C/BraA03g013000.3C/BraA09g043990.3C/BraA07g042460.3C/BraA01g005200.3C/BraA10g014240.3C/BraA01g017010.3C/BraA01g008130.3C/BraA06g027130.3C/BraA07g021050.3C/BraA10g030990.3C/BraA06g009590.3C/BraA07g014510.3C/novel.570/BraA07g021000.3C/BraA06g041370.3C/BraA01g017000.3C/BraA05g033020.3C/BraA03g005750.3C/BraA02g004900.3…	24	BraA01g000200.3C/BraA08g022720.3C/BraA02g027600.3C/BraA09g029800.3C/BraA03g028250.3C/BraA04g015630.3C/BraA09g025620.3C/BraA06g044580.3C/BraA03g035490.3C/BraA01g005820.3C/BraA01g038640.3C/BraA09g055600.3C/BraA01g017270.3C/BraA03g027010.3C/BraA05g023210.3C/BraA07g040140.3C/BraA03g037940.3C/BraA02g026920.3C/BraA05g034280.3C/BraA09g001890.3C/BraA03g044610.3C/BraA02g015020.3C/BraA01g031180.3C/BraA07g0…
BP	GO:0055086	nucleobase-containing small molecule metabolic process	93/3294	198/10368	4.7298e-06	0.000157196	BraA01g044410.3C/BraA04g006580.3C/BraA01g000200.3C/BraA05g041200.3C/BraA10g030890.3C/BraA08g022720.3C/BraA02g027600.3C/BraA09g037040.3C/BraA09g029800.3C/BraA03g028250.3C/BraA04g015630.3C/BraA03g012880.3C/BraA09g025620.3C/BraA06g044580.3C/BraA01g042920.3C/BraA09g054830.3C/BraA02g034390.3C/BraA03g035490.3C/BraA01g008590.3C/BraA01g005820.3C/BraA01g038640.3C/BraA03g013000.3C/BraA09g043990.3C/BraA07g0…	BraA01g044410.3C/BraA04g006580.3C/BraA01g000200.3C/BraA05g041200.3C/BraA10g030890.3C/BraA08g022720.3C/BraA02g027600.3C/BraA09g037040.3C/BraA09g029800.3C/BraA03g028250.3C/BraA04g015630.3C/BraA03g012880.3C/BraA09g025620.3C/BraA06g044580.3C/BraA01g042920.3C/BraA09g054830.3C/BraA02g034390.3C/BraA03g035490.3C/BraA01g008590.3C/BraA01g005820.3C/BraA01g038640.3C/BraA03g013000.3C/BraA09g043990.3C/BraA07g0…	93	60	BraA01g044410.3C/BraA04g006580.3C/BraA05g041200.3C/BraA10g030890.3C/BraA09g037040.3C/BraA03g012880.3C/BraA09g054830.3C/BraA02g034390.3C/BraA01g008590.3C/BraA03g013000.3C/BraA09g043990.3C/BraA07g042460.3C/BraA01g005200.3C/BraA10g014240.3C/BraA08g015660.3C/BraA01g017010.3C/BraA01g008130.3C/BraA06g027130.3C/BraA07g021050.3C/BraA10g030990.3C/BraA07g001260.3C/BraA06g009590.3C/BraA08g024900.3C/BraA07g0…	33	BraA01g000200.3C/BraA08g022720.3C/BraA02g027600.3C/BraA09g029800.3C/BraA03g028250.3C/BraA04g015630.3C/BraA09g025620.3C/BraA06g044580.3C/BraA01g042920.3C/BraA03g035490.3C/BraA01g005820.3C/BraA01g038640.3C/BraA09g055600.3C/BraA01g017270.3C/BraA03g027010.3C/BraA01g015160.3C/BraA05g023210.3C/BraA07g040140.3C/BraA03g037940.3C/BraA02g026920.3C/BraA01g003570.3C/BraA05g034280.3C/BraA06g043030.3C/BraA09g0…
BP	GO:0006754	ATP biosynthetic process	24/3294	35/10368	8.38424e-06	0.000215323	BraA02g027600.3C/BraA09g029800.3C/BraA03g028250.3C/BraA09g025620.3C/BraA01g005820.3C/BraA01g008130.3C/BraA03g027010.3C/BraA10g030990.3C/BraA07g014510.3C/novel.570/BraA06g041370.3C/BraA01g017000.3C/BraA03g005750.3C/BraA02g004900.3C/BraA03g003790.3C/BraA09g043500.3C/BraA03g017390.3C/BraA10g030970.3C/BraA02g033480.3C/BraA02g002820.3C/BraA03g003800.3C/BraA03g039660.3C/BraA03g045980.3C/BraA09g022480.3C	BraA02g027600.3C/BraA09g029800.3C/BraA03g028250.3C/BraA09g025620.3C/BraA01g005820.3C/BraA01g008130.3C/BraA03g027010.3C/BraA10g030990.3C/BraA07g014510.3C/-/BraA06g041370.3C/BraA01g017000.3C/BraA03g005750.3C/BraA02g004900.3C/BraA03g003790.3C/BraA09g043500.3C/BraA03g017390.3C/BraA10g030970.3C/BraA02g033480.3C/BraA02g002820.3C/BraA03g003800.3C/BraA03g039660.3C/BraA03g045980.3C/BraA09g022480.3C	24	18	BraA01g008130.3C/BraA10g030990.3C/BraA07g014510.3C/novel.570/BraA06g041370.3C/BraA01g017000.3C/BraA03g005750.3C/BraA02g004900.3C/BraA03g003790.3C/BraA09g043500.3C/BraA03g017390.3C/BraA10g030970.3C/BraA02g033480.3C/BraA02g002820.3C/BraA03g003800.3C/BraA03g039660.3C/BraA03g045980.3C/BraA09g022480.3C	6	BraA02g027600.3C/BraA09g029800.3C/BraA03g028250.3C/BraA09g025620.3C/BraA01g005820.3C/BraA03g027010.3C
BP	GO:0009142	nucleoside triphosphate biosynthetic process	24/3294	35/10368	8.38424e-06	0.000215323	BraA02g027600.3C/BraA09g029800.3C/BraA03g028250.3C/BraA09g025620.3C/BraA01g005820.3C/BraA01g008130.3C/BraA03g027010.3C/BraA10g030990.3C/BraA07g014510.3C/novel.570/BraA06g041370.3C/BraA01g017000.3C/BraA03g005750.3C/BraA02g004900.3C/BraA03g003790.3C/BraA09g043500.3C/BraA03g017390.3C/BraA10g030970.3C/BraA02g033480.3C/BraA02g002820.3C/BraA03g003800.3C/BraA03g039660.3C/BraA03g045980.3C/BraA09g022480.3C	BraA02g027600.3C/BraA09g029800.3C/BraA03g028250.3C/BraA09g025620.3C/BraA01g005820.3C/BraA01g008130.3C/BraA03g027010.3C/BraA10g030990.3C/BraA07g014510.3C/-/BraA06g041370.3C/BraA01g017000.3C/BraA03g005750.3C/BraA02g004900.3C/BraA03g003790.3C/BraA09g043500.3C/BraA03g017390.3C/BraA10g030970.3C/BraA02g033480.3C/BraA02g002820.3C/BraA03g003800.3C/BraA03g039660.3C/BraA03g045980.3C/BraA09g022480.3C	24	18	BraA01g008130.3C/BraA10g030990.3C/BraA07g014510.3C/novel.570/BraA06g041370.3C/BraA01g017000.3C/BraA03g005750.3C/BraA02g004900.3C/BraA03g003790.3C/BraA09g043500.3C/BraA03g017390.3C/BraA10g030970.3C/BraA02g033480.3C/BraA02g002820.3C/BraA03g003800.3C/BraA03g039660.3C/BraA03g045980.3C/BraA09g022480.3C	6	BraA02g027600.3C/BraA09g029800.3C/BraA03g028250.3C/BraA09g025620.3C/BraA01g005820.3C/BraA03g027010.3C
BP	GO:0009145	purine nucleoside triphosphate biosynthetic process	24/3294	35/10368	8.38424e-06	0.000215323	BraA02g027600.3C/BraA09g029800.3C/BraA03g028250.3C/BraA09g025620.3C/BraA01g005820.3C/BraA01g008130.3C/BraA03g027010.3C/BraA10g030990.3C/BraA07g014510.3C/novel.570/BraA06g041370.3C/BraA01g017000.3C/BraA03g005750.3C/BraA02g004900.3C/BraA03g003790.3C/BraA09g043500.3C/BraA03g017390.3C/BraA10g030970.3C/BraA02g033480.3C/BraA02g002820.3C/BraA03g003800.3C/BraA03g039660.3C/BraA03g045980.3C/BraA09g022480.3C	BraA02g027600.3C/BraA09g029800.3C/BraA03g028250.3C/BraA09g025620.3C/BraA01g005820.3C/BraA01g008130.3C/BraA03g027010.3C/BraA10g030990.3C/BraA07g014510.3C/-/BraA06g041370.3C/BraA01g017000.3C/BraA03g005750.3C/BraA02g004900.3C/BraA03g003790.3C/BraA09g043500.3C/BraA03g017390.3C/BraA10g030970.3C/BraA02g033480.3C/BraA02g002820.3C/BraA03g003800.3C/BraA03g039660.3C/BraA03g045980.3C/BraA09g022480.3C	24	18	BraA01g008130.3C/BraA10g030990.3C/BraA07g014510.3C/novel.570/BraA06g041370.3C/BraA01g017000.3C/BraA03g005750.3C/BraA02g004900.3C/BraA03g003790.3C/BraA09g043500.3C/BraA03g017390.3C/BraA10g030970.3C/BraA02g033480.3C/BraA02g002820.3C/BraA03g003800.3C/BraA03g039660.3C/BraA03g045980.3C/BraA09g022480.3C	6	BraA02g027600.3C/BraA09g029800.3C/BraA03g028250.3C/BraA09g025620.3C/BraA01g005820.3C/BraA03g027010.3C
BP	GO:0009201	ribonucleoside triphosphate biosynthetic process	24/3294	35/10368	8.38424e-06	0.000215323	BraA02g027600.3C/BraA09g029800.3C/BraA03g028250.3C/BraA09g025620.3C/BraA01g005820.3C/BraA01g008130.3C/BraA03g027010.3C/BraA10g030990.3C/BraA07g014510.3C/novel.570/BraA06g041370.3C/BraA01g017000.3C/BraA03g005750.3C/BraA02g004900.3C/BraA03g003790.3C/BraA09g043500.3C/BraA03g017390.3C/BraA10g030970.3C/BraA02g033480.3C/BraA02g002820.3C/BraA03g003800.3C/BraA03g039660.3C/BraA03g045980.3C/BraA09g022480.3C	BraA02g027600.3C/BraA09g029800.3C/BraA03g028250.3C/BraA09g025620.3C/BraA01g005820.3C/BraA01g008130.3C/BraA03g027010.3C/BraA10g030990.3C/BraA07g014510.3C/-/BraA06g041370.3C/BraA01g017000.3C/BraA03g005750.3C/BraA02g004900.3C/BraA03g003790.3C/BraA09g043500.3C/BraA03g017390.3C/BraA10g030970.3C/BraA02g033480.3C/BraA02g002820.3C/BraA03g003800.3C/BraA03g039660.3C/BraA03g045980.3C/BraA09g022480.3C	24	18	BraA01g008130.3C/BraA10g030990.3C/BraA07g014510.3C/novel.570/BraA06g041370.3C/BraA01g017000.3C/BraA03g005750.3C/BraA02g004900.3C/BraA03g003790.3C/BraA09g043500.3C/BraA03g017390.3C/BraA10g030970.3C/BraA02g033480.3C/BraA02g002820.3C/BraA03g003800.3C/BraA03g039660.3C/BraA03g045980.3C/BraA09g022480.3C	6	BraA02g027600.3C/BraA09g029800.3C/BraA03g028250.3C/BraA09g025620.3C/BraA01g005820.3C/BraA03g027010.3C
BP	GO:0009206	purine ribonucleoside triphosphate biosynthetic process	24/3294	35/10368	8.38424e-06	0.000215323	BraA02g027600.3C/BraA09g029800.3C/BraA03g028250.3C/BraA09g025620.3C/BraA01g005820.3C/BraA01g008130.3C/BraA03g027010.3C/BraA10g030990.3C/BraA07g014510.3C/novel.570/BraA06g041370.3C/BraA01g017000.3C/BraA03g005750.3C/BraA02g004900.3C/BraA03g003790.3C/BraA09g043500.3C/BraA03g017390.3C/BraA10g030970.3C/BraA02g033480.3C/BraA02g002820.3C/BraA03g003800.3C/BraA03g039660.3C/BraA03g045980.3C/BraA09g022480.3C	BraA02g027600.3C/BraA09g029800.3C/BraA03g028250.3C/BraA09g025620.3C/BraA01g005820.3C/BraA01g008130.3C/BraA03g027010.3C/BraA10g030990.3C/BraA07g014510.3C/-/BraA06g041370.3C/BraA01g017000.3C/BraA03g005750.3C/BraA02g004900.3C/BraA03g003790.3C/BraA09g043500.3C/BraA03g017390.3C/BraA10g030970.3C/BraA02g033480.3C/BraA02g002820.3C/BraA03g003800.3C/BraA03g039660.3C/BraA03g045980.3C/BraA09g022480.3C	24	18	BraA01g008130.3C/BraA10g030990.3C/BraA07g014510.3C/novel.570/BraA06g041370.3C/BraA01g017000.3C/BraA03g005750.3C/BraA02g004900.3C/BraA03g003790.3C/BraA09g043500.3C/BraA03g017390.3C/BraA10g030970.3C/BraA02g033480.3C/BraA02g002820.3C/BraA03g003800.3C/BraA03g039660.3C/BraA03g045980.3C/BraA09g022480.3C	6	BraA02g027600.3C/BraA09g029800.3C/BraA03g028250.3C/BraA09g025620.3C/BraA01g005820.3C/BraA03g027010.3C
BP	GO:0009117	nucleotide metabolic process	81/3294	170/10368	9.80962e-06	0.000240976	BraA01g044410.3C/BraA04g006580.3C/BraA01g000200.3C/BraA05g041200.3C/BraA10g030890.3C/BraA08g022720.3C/BraA02g027600.3C/BraA09g029800.3C/BraA03g028250.3C/BraA04g015630.3C/BraA03g012880.3C/BraA09g025620.3C/BraA06g044580.3C/BraA01g042920.3C/BraA09g054830.3C/BraA02g034390.3C/BraA03g035490.3C/BraA01g005820.3C/BraA01g038640.3C/BraA03g013000.3C/BraA09g043990.3C/BraA07g042460.3C/BraA01g005200.3C/BraA10g0…	BraA01g044410.3C/BraA04g006580.3C/BraA01g000200.3C/BraA05g041200.3C/BraA10g030890.3C/BraA08g022720.3C/BraA02g027600.3C/BraA09g029800.3C/BraA03g028250.3C/BraA04g015630.3C/BraA03g012880.3C/BraA09g025620.3C/BraA06g044580.3C/BraA01g042920.3C/BraA09g054830.3C/BraA02g034390.3C/BraA03g035490.3C/BraA01g005820.3C/BraA01g038640.3C/BraA03g013000.3C/BraA09g043990.3C/BraA07g042460.3C/BraA01g005200.3C/BraA10g0…	81	50	BraA01g044410.3C/BraA04g006580.3C/BraA05g041200.3C/BraA10g030890.3C/BraA03g012880.3C/BraA09g054830.3C/BraA02g034390.3C/BraA03g013000.3C/BraA09g043990.3C/BraA07g042460.3C/BraA01g005200.3C/BraA10g014240.3C/BraA01g017010.3C/BraA01g008130.3C/BraA06g027130.3C/BraA07g021050.3C/BraA10g030990.3C/BraA06g009590.3C/BraA07g014510.3C/novel.570/BraA07g021000.3C/BraA06g041370.3C/BraA01g017000.3C/BraA05g033020.3…	31	BraA01g000200.3C/BraA08g022720.3C/BraA02g027600.3C/BraA09g029800.3C/BraA03g028250.3C/BraA04g015630.3C/BraA09g025620.3C/BraA06g044580.3C/BraA01g042920.3C/BraA03g035490.3C/BraA01g005820.3C/BraA01g038640.3C/BraA09g055600.3C/BraA01g017270.3C/BraA03g027010.3C/BraA05g023210.3C/BraA07g040140.3C/BraA03g037940.3C/BraA02g026920.3C/BraA05g034280.3C/BraA06g043030.3C/BraA09g001890.3C/BraA02g024790.3C/BraA05g0…
BP	GO:0006753	nucleoside phosphate metabolic process	81/3294	172/10368	1.68825e-05	0.000397443	BraA01g044410.3C/BraA04g006580.3C/BraA01g000200.3C/BraA05g041200.3C/BraA10g030890.3C/BraA08g022720.3C/BraA02g027600.3C/BraA09g029800.3C/BraA03g028250.3C/BraA04g015630.3C/BraA03g012880.3C/BraA09g025620.3C/BraA06g044580.3C/BraA01g042920.3C/BraA09g054830.3C/BraA02g034390.3C/BraA03g035490.3C/BraA01g005820.3C/BraA01g038640.3C/BraA03g013000.3C/BraA09g043990.3C/BraA07g042460.3C/BraA01g005200.3C/BraA10g0…	BraA01g044410.3C/BraA04g006580.3C/BraA01g000200.3C/BraA05g041200.3C/BraA10g030890.3C/BraA08g022720.3C/BraA02g027600.3C/BraA09g029800.3C/BraA03g028250.3C/BraA04g015630.3C/BraA03g012880.3C/BraA09g025620.3C/BraA06g044580.3C/BraA01g042920.3C/BraA09g054830.3C/BraA02g034390.3C/BraA03g035490.3C/BraA01g005820.3C/BraA01g038640.3C/BraA03g013000.3C/BraA09g043990.3C/BraA07g042460.3C/BraA01g005200.3C/BraA10g0…	81	50	BraA01g044410.3C/BraA04g006580.3C/BraA05g041200.3C/BraA10g030890.3C/BraA03g012880.3C/BraA09g054830.3C/BraA02g034390.3C/BraA03g013000.3C/BraA09g043990.3C/BraA07g042460.3C/BraA01g005200.3C/BraA10g014240.3C/BraA01g017010.3C/BraA01g008130.3C/BraA06g027130.3C/BraA07g021050.3C/BraA10g030990.3C/BraA06g009590.3C/BraA07g014510.3C/novel.570/BraA07g021000.3C/BraA06g041370.3C/BraA01g017000.3C/BraA05g033020.3…	31	BraA01g000200.3C/BraA08g022720.3C/BraA02g027600.3C/BraA09g029800.3C/BraA03g028250.3C/BraA04g015630.3C/BraA09g025620.3C/BraA06g044580.3C/BraA01g042920.3C/BraA03g035490.3C/BraA01g005820.3C/BraA01g038640.3C/BraA09g055600.3C/BraA01g017270.3C/BraA03g027010.3C/BraA05g023210.3C/BraA07g040140.3C/BraA03g037940.3C/BraA02g026920.3C/BraA05g034280.3C/BraA06g043030.3C/BraA09g001890.3C/BraA02g024790.3C/BraA05g0…
BP	GO:0006090	pyruvate metabolic process	35/3294	61/10368	3.077e-05	0.000695402	BraA04g006580.3C/BraA01g000200.3C/BraA10g030890.3C/BraA08g022720.3C/BraA04g015630.3C/BraA03g012880.3C/BraA06g044580.3C/BraA09g054830.3C/BraA02g034390.3C/BraA03g035490.3C/BraA01g038640.3C/BraA03g013000.3C/BraA09g043990.3C/BraA07g042460.3C/BraA01g005200.3C/BraA10g014240.3C/BraA09g055600.3C/BraA01g017270.3C/BraA01g017010.3C/BraA06g027130.3C/BraA05g023210.3C/BraA07g021050.3C/BraA01g003910.3C/BraA06g0…	BraA04g006580.3C/BraA01g000200.3C/BraA10g030890.3C/BraA08g022720.3C/BraA04g015630.3C/BraA03g012880.3C/BraA06g044580.3C/BraA09g054830.3C/BraA02g034390.3C/BraA03g035490.3C/BraA01g038640.3C/BraA03g013000.3C/BraA09g043990.3C/BraA07g042460.3C/BraA01g005200.3C/BraA10g014240.3C/BraA09g055600.3C/BraA01g017270.3C/BraA01g017010.3C/BraA06g027130.3C/BraA05g023210.3C/BraA07g021050.3C/BraA01g003910.3C/BraA06g0…	35	20	BraA04g006580.3C/BraA10g030890.3C/BraA03g012880.3C/BraA09g054830.3C/BraA02g034390.3C/BraA03g013000.3C/BraA09g043990.3C/BraA07g042460.3C/BraA01g005200.3C/BraA10g014240.3C/BraA01g017010.3C/BraA06g027130.3C/BraA07g021050.3C/BraA06g009590.3C/BraA07g021000.3C/BraA02g025380.3C/BraA10g014550.3C/BraA09g044040.3C/BraA08g027570.3C/BraA06g016400.3C	15	BraA01g000200.3C/BraA08g022720.3C/BraA04g015630.3C/BraA06g044580.3C/BraA03g035490.3C/BraA01g038640.3C/BraA09g055600.3C/BraA01g017270.3C/BraA05g023210.3C/BraA01g003910.3C/BraA05g034280.3C/BraA08g016030.3C/BraA03g044610.3C/BraA02g015020.3C/BraA01g031180.3C
BP	GO:0032787	monocarboxylic acid metabolic process	63/3294	130/10368	4.88402e-05	0.00106134	BraA04g006580.3C/BraA01g000200.3C/BraA10g030890.3C/BraA08g022720.3C/BraA04g015630.3C/BraA03g012880.3C/BraA03g022970.3C/BraA06g044580.3C/BraA09g054830.3C/BraA02g034390.3C/BraA03g035490.3C/BraA05g038680.3C/BraA03g054820.3C/BraA01g038640.3C/BraA09g010440.3C/BraA03g013000.3C/BraA03g032970.3C/BraA09g043990.3C/BraA07g042460.3C/BraA01g005200.3C/BraA10g014240.3C/BraA09g055600.3C/BraA01g017270.3C/BraA01g0…	BraA04g006580.3C/BraA01g000200.3C/BraA10g030890.3C/BraA08g022720.3C/BraA04g015630.3C/BraA03g012880.3C/BraA03g022970.3C/BraA06g044580.3C/BraA09g054830.3C/BraA02g034390.3C/BraA03g035490.3C/BraA05g038680.3C/BraA03g054820.3C/BraA01g038640.3C/BraA09g010440.3C/BraA03g013000.3C/BraA03g032970.3C/BraA09g043990.3C/BraA07g042460.3C/BraA01g005200.3C/BraA10g014240.3C/BraA09g055600.3C/BraA01g017270.3C/BraA01g0…	63	30	BraA04g006580.3C/BraA10g030890.3C/BraA03g012880.3C/BraA09g054830.3C/BraA02g034390.3C/BraA05g038680.3C/BraA03g054820.3C/BraA03g013000.3C/BraA03g032970.3C/BraA09g043990.3C/BraA07g042460.3C/BraA01g005200.3C/BraA10g014240.3C/BraA01g017010.3C/BraA06g027130.3C/BraA07g021050.3C/BraA01g008530.3C/BraA10g000750.3C/BraA06g009590.3C/BraA07g021000.3C/BraA01g019720.3C/BraA03g031070.3C/BraA02g025380.3C/BraA10g0…	33	BraA01g000200.3C/BraA08g022720.3C/BraA04g015630.3C/BraA03g022970.3C/BraA06g044580.3C/BraA03g035490.3C/BraA01g038640.3C/BraA09g010440.3C/BraA09g055600.3C/BraA01g017270.3C/BraA03g058730.3C/BraA05g023210.3C/BraA01g003910.3C/BraA02g001120.3C/BraA05g001130.3C/BraA09g062740.3C/BraA06g005660.3C/BraA07g004540.3C/BraA04g019210.3C/BraA07g005530.3C/BraA05g003770.3C/BraA08g007750.3C/BraA05g034280.3C/BraA08g0…
BP	GO:0006733	oxidoreduction coenzyme metabolic process	43/3294	81/10368	5.34369e-05	0.00111822	BraA01g044410.3C/BraA04g006580.3C/BraA01g000200.3C/BraA05g041200.3C/BraA10g030890.3C/BraA08g022720.3C/BraA04g015630.3C/BraA03g012880.3C/BraA06g044580.3C/BraA01g042920.3C/BraA09g054830.3C/BraA02g034390.3C/BraA03g035490.3C/BraA01g038640.3C/BraA03g013000.3C/BraA09g043990.3C/BraA07g042460.3C/BraA01g005200.3C/BraA10g014240.3C/BraA09g055600.3C/BraA01g017270.3C/BraA01g017010.3C/BraA06g027130.3C/BraA05g0…	BraA01g044410.3C/BraA04g006580.3C/BraA01g000200.3C/BraA05g041200.3C/BraA10g030890.3C/BraA08g022720.3C/BraA04g015630.3C/BraA03g012880.3C/BraA06g044580.3C/BraA01g042920.3C/BraA09g054830.3C/BraA02g034390.3C/BraA03g035490.3C/BraA01g038640.3C/BraA03g013000.3C/BraA09g043990.3C/BraA07g042460.3C/BraA01g005200.3C/BraA10g014240.3C/BraA09g055600.3C/BraA01g017270.3C/BraA01g017010.3C/BraA06g027130.3C/BraA05g0…	43	25	BraA01g044410.3C/BraA04g006580.3C/BraA05g041200.3C/BraA10g030890.3C/BraA03g012880.3C/BraA09g054830.3C/BraA02g034390.3C/BraA03g013000.3C/BraA09g043990.3C/BraA07g042460.3C/BraA01g005200.3C/BraA10g014240.3C/BraA01g017010.3C/BraA06g027130.3C/BraA07g021050.3C/BraA06g009590.3C/BraA07g021000.3C/BraA02g025380.3C/BraA10g014550.3C/BraA04g014140.3C/BraA05g026050.3C/BraA09g044040.3C/BraA08g027570.3C/BraA06g0…	18	BraA01g000200.3C/BraA08g022720.3C/BraA04g015630.3C/BraA06g044580.3C/BraA01g042920.3C/BraA03g035490.3C/BraA01g038640.3C/BraA09g055600.3C/BraA01g017270.3C/BraA05g023210.3C/BraA05g034280.3C/BraA06g043030.3C/BraA02g024790.3C/BraA02g034560.3C/BraA03g044610.3C/BraA02g036170.3C/BraA02g015020.3C/BraA01g031180.3C
BP	GO:0006091	generation of precursor metabolites and energy	47/3294	91/10368	6.08928e-05	0.00117088	BraA04g006580.3C/BraA01g000200.3C/BraA07g017380.3C/BraA10g002150.3C/BraA10g030890.3C/BraA08g022720.3C/BraA02g045720.3C/BraA04g015630.3C/BraA03g012880.3C/BraA08g001620.3C/BraA01g022780.3C/BraA09g009530.3C/BraA06g044580.3C/BraA09g054830.3C/BraA02g034390.3C/BraA03g035490.3C/BraA01g038640.3C/BraA03g013000.3C/BraA05g003030.3C/BraA09g043990.3C/BraA07g042460.3C/BraA01g005200.3C/BraA10g014240.3C/BraA04g0…	BraA04g006580.3C/BraA01g000200.3C/BraA07g017380.3C/BraA10g002150.3C/BraA10g030890.3C/BraA08g022720.3C/BraA02g045720.3C/BraA04g015630.3C/BraA03g012880.3C/BraA08g001620.3C/BraA01g022780.3C/BraA09g009530.3C/BraA06g044580.3C/BraA09g054830.3C/BraA02g034390.3C/BraA03g035490.3C/BraA01g038640.3C/BraA03g013000.3C/BraA05g003030.3C/BraA09g043990.3C/BraA07g042460.3C/BraA01g005200.3C/BraA10g014240.3C/BraA04g0…	47	23	BraA04g006580.3C/BraA10g030890.3C/BraA03g012880.3C/BraA08g001620.3C/BraA09g054830.3C/BraA02g034390.3C/BraA03g013000.3C/BraA09g043990.3C/BraA07g042460.3C/BraA01g005200.3C/BraA10g014240.3C/BraA01g017010.3C/BraA06g027130.3C/BraA07g021050.3C/BraA05g000400.3C/BraA06g009590.3C/BraA07g021000.3C/BraA02g025380.3C/BraA10g014550.3C/BraA08g017060.3C/BraA09g044040.3C/BraA08g027570.3C/BraA06g016400.3C	24	BraA01g000200.3C/BraA07g017380.3C/BraA10g002150.3C/BraA08g022720.3C/BraA02g045720.3C/BraA04g015630.3C/BraA01g022780.3C/BraA09g009530.3C/BraA06g044580.3C/BraA03g035490.3C/BraA01g038640.3C/BraA05g003030.3C/BraA04g029950.3C/BraA09g055600.3C/BraA09g055960.3C/BraA01g017270.3C/BraA05g023210.3C/BraA01g014590.3C/BraA05g034280.3C/BraA08g035330.3C/BraA10g004210.3C/BraA03g044610.3C/BraA02g015020.3C/BraA01g0…
BP	GO:0019362	pyridine nucleotide metabolic process	42/3294	79/10368	6.21706e-05	0.00117088	BraA01g044410.3C/BraA04g006580.3C/BraA01g000200.3C/BraA05g041200.3C/BraA10g030890.3C/BraA08g022720.3C/BraA04g015630.3C/BraA03g012880.3C/BraA06g044580.3C/BraA01g042920.3C/BraA09g054830.3C/BraA02g034390.3C/BraA03g035490.3C/BraA01g038640.3C/BraA03g013000.3C/BraA09g043990.3C/BraA07g042460.3C/BraA01g005200.3C/BraA10g014240.3C/BraA09g055600.3C/BraA01g017270.3C/BraA01g017010.3C/BraA06g027130.3C/BraA05g0…	BraA01g044410.3C/BraA04g006580.3C/BraA01g000200.3C/BraA05g041200.3C/BraA10g030890.3C/BraA08g022720.3C/BraA04g015630.3C/BraA03g012880.3C/BraA06g044580.3C/BraA01g042920.3C/BraA09g054830.3C/BraA02g034390.3C/BraA03g035490.3C/BraA01g038640.3C/BraA03g013000.3C/BraA09g043990.3C/BraA07g042460.3C/BraA01g005200.3C/BraA10g014240.3C/BraA09g055600.3C/BraA01g017270.3C/BraA01g017010.3C/BraA06g027130.3C/BraA05g0…	42	25	BraA01g044410.3C/BraA04g006580.3C/BraA05g041200.3C/BraA10g030890.3C/BraA03g012880.3C/BraA09g054830.3C/BraA02g034390.3C/BraA03g013000.3C/BraA09g043990.3C/BraA07g042460.3C/BraA01g005200.3C/BraA10g014240.3C/BraA01g017010.3C/BraA06g027130.3C/BraA07g021050.3C/BraA06g009590.3C/BraA07g021000.3C/BraA02g025380.3C/BraA10g014550.3C/BraA04g014140.3C/BraA05g026050.3C/BraA09g044040.3C/BraA08g027570.3C/BraA06g0…	17	BraA01g000200.3C/BraA08g022720.3C/BraA04g015630.3C/BraA06g044580.3C/BraA01g042920.3C/BraA03g035490.3C/BraA01g038640.3C/BraA09g055600.3C/BraA01g017270.3C/BraA05g023210.3C/BraA05g034280.3C/BraA06g043030.3C/BraA02g024790.3C/BraA02g034560.3C/BraA03g044610.3C/BraA02g015020.3C/BraA01g031180.3C
BP	GO:0046496	nicotinamide nucleotide metabolic process	42/3294	79/10368	6.21706e-05	0.00117088	BraA01g044410.3C/BraA04g006580.3C/BraA01g000200.3C/BraA05g041200.3C/BraA10g030890.3C/BraA08g022720.3C/BraA04g015630.3C/BraA03g012880.3C/BraA06g044580.3C/BraA01g042920.3C/BraA09g054830.3C/BraA02g034390.3C/BraA03g035490.3C/BraA01g038640.3C/BraA03g013000.3C/BraA09g043990.3C/BraA07g042460.3C/BraA01g005200.3C/BraA10g014240.3C/BraA09g055600.3C/BraA01g017270.3C/BraA01g017010.3C/BraA06g027130.3C/BraA05g0…	BraA01g044410.3C/BraA04g006580.3C/BraA01g000200.3C/BraA05g041200.3C/BraA10g030890.3C/BraA08g022720.3C/BraA04g015630.3C/BraA03g012880.3C/BraA06g044580.3C/BraA01g042920.3C/BraA09g054830.3C/BraA02g034390.3C/BraA03g035490.3C/BraA01g038640.3C/BraA03g013000.3C/BraA09g043990.3C/BraA07g042460.3C/BraA01g005200.3C/BraA10g014240.3C/BraA09g055600.3C/BraA01g017270.3C/BraA01g017010.3C/BraA06g027130.3C/BraA05g0…	42	25	BraA01g044410.3C/BraA04g006580.3C/BraA05g041200.3C/BraA10g030890.3C/BraA03g012880.3C/BraA09g054830.3C/BraA02g034390.3C/BraA03g013000.3C/BraA09g043990.3C/BraA07g042460.3C/BraA01g005200.3C/BraA10g014240.3C/BraA01g017010.3C/BraA06g027130.3C/BraA07g021050.3C/BraA06g009590.3C/BraA07g021000.3C/BraA02g025380.3C/BraA10g014550.3C/BraA04g014140.3C/BraA05g026050.3C/BraA09g044040.3C/BraA08g027570.3C/BraA06g0…	17	BraA01g000200.3C/BraA08g022720.3C/BraA04g015630.3C/BraA06g044580.3C/BraA01g042920.3C/BraA03g035490.3C/BraA01g038640.3C/BraA09g055600.3C/BraA01g017270.3C/BraA05g023210.3C/BraA05g034280.3C/BraA06g043030.3C/BraA02g024790.3C/BraA02g034560.3C/BraA03g044610.3C/BraA02g015020.3C/BraA01g031180.3C
BP	GO:0044712	single-organism catabolic process	48/3294	94/10368	7.41184e-05	0.00135087	BraA03g058660.3C/BraA04g006580.3C/BraA01g000200.3C/BraA07g001030.3C/BraA10g030890.3C/BraA08g022720.3C/BraA08g032410.3C/BraA04g015630.3C/BraA03g012880.3C/BraA09g012070.3C/BraA06g044580.3C/BraA09g054830.3C/BraA02g034390.3C/BraA03g035490.3C/BraA01g004980.3C/BraA01g038640.3C/BraA03g013000.3C/BraA09g043990.3C/BraA07g042460.3C/BraA01g005200.3C/BraA10g014240.3C/BraA09g055600.3C/BraA01g017270.3C/BraA01g0…	BraA03g058660.3C/BraA04g006580.3C/BraA01g000200.3C/BraA07g001030.3C/BraA10g030890.3C/BraA08g022720.3C/BraA08g032410.3C/BraA04g015630.3C/BraA03g012880.3C/BraA09g012070.3C/BraA06g044580.3C/BraA09g054830.3C/BraA02g034390.3C/BraA03g035490.3C/BraA01g004980.3C/BraA01g038640.3C/BraA03g013000.3C/BraA09g043990.3C/BraA07g042460.3C/BraA01g005200.3C/BraA10g014240.3C/BraA09g055600.3C/BraA01g017270.3C/BraA01g0…	48	30	BraA03g058660.3C/BraA04g006580.3C/BraA10g030890.3C/BraA08g032410.3C/BraA03g012880.3C/BraA09g054830.3C/BraA02g034390.3C/BraA03g013000.3C/BraA09g043990.3C/BraA07g042460.3C/BraA01g005200.3C/BraA10g014240.3C/BraA01g017010.3C/BraA06g027130.3C/BraA07g021050.3C/BraA07g001260.3C/BraA06g015220.3C/BraA06g009590.3C/BraA07g021000.3C/BraA02g014190.3C/BraA01g019720.3C/BraA02g025380.3C/BraA10g014550.3C/BraA04g0…	18	BraA01g000200.3C/BraA07g001030.3C/BraA08g022720.3C/BraA04g015630.3C/BraA09g012070.3C/BraA06g044580.3C/BraA03g035490.3C/BraA01g004980.3C/BraA01g038640.3C/BraA09g055600.3C/BraA01g017270.3C/BraA05g023210.3C/BraA02g017720.3C/BraA05g034280.3C/BraA09g019990.3C/BraA03g044610.3C/BraA02g015020.3C/BraA01g031180.3C
BP	GO:0072524	pyridine-containing compound metabolic process	42/3294	80/10368	9.10258e-05	0.00138257	BraA01g044410.3C/BraA04g006580.3C/BraA01g000200.3C/BraA05g041200.3C/BraA10g030890.3C/BraA08g022720.3C/BraA04g015630.3C/BraA03g012880.3C/BraA06g044580.3C/BraA01g042920.3C/BraA09g054830.3C/BraA02g034390.3C/BraA03g035490.3C/BraA01g038640.3C/BraA03g013000.3C/BraA09g043990.3C/BraA07g042460.3C/BraA01g005200.3C/BraA10g014240.3C/BraA09g055600.3C/BraA01g017270.3C/BraA01g017010.3C/BraA06g027130.3C/BraA05g0…	BraA01g044410.3C/BraA04g006580.3C/BraA01g000200.3C/BraA05g041200.3C/BraA10g030890.3C/BraA08g022720.3C/BraA04g015630.3C/BraA03g012880.3C/BraA06g044580.3C/BraA01g042920.3C/BraA09g054830.3C/BraA02g034390.3C/BraA03g035490.3C/BraA01g038640.3C/BraA03g013000.3C/BraA09g043990.3C/BraA07g042460.3C/BraA01g005200.3C/BraA10g014240.3C/BraA09g055600.3C/BraA01g017270.3C/BraA01g017010.3C/BraA06g027130.3C/BraA05g0…	42	25	BraA01g044410.3C/BraA04g006580.3C/BraA05g041200.3C/BraA10g030890.3C/BraA03g012880.3C/BraA09g054830.3C/BraA02g034390.3C/BraA03g013000.3C/BraA09g043990.3C/BraA07g042460.3C/BraA01g005200.3C/BraA10g014240.3C/BraA01g017010.3C/BraA06g027130.3C/BraA07g021050.3C/BraA06g009590.3C/BraA07g021000.3C/BraA02g025380.3C/BraA10g014550.3C/BraA04g014140.3C/BraA05g026050.3C/BraA09g044040.3C/BraA08g027570.3C/BraA06g0…	17	BraA01g000200.3C/BraA08g022720.3C/BraA04g015630.3C/BraA06g044580.3C/BraA01g042920.3C/BraA03g035490.3C/BraA01g038640.3C/BraA09g055600.3C/BraA01g017270.3C/BraA05g023210.3C/BraA05g034280.3C/BraA06g043030.3C/BraA02g024790.3C/BraA02g034560.3C/BraA03g044610.3C/BraA02g015020.3C/BraA01g031180.3C
BP	GO:0044724	single-organism carbohydrate catabolic process	36/3294	66/10368	0.000102263	0.00138257	BraA04g006580.3C/BraA01g000200.3C/BraA07g001030.3C/BraA10g030890.3C/BraA08g022720.3C/BraA08g032410.3C/BraA04g015630.3C/BraA03g012880.3C/BraA09g012070.3C/BraA06g044580.3C/BraA09g054830.3C/BraA02g034390.3C/BraA03g035490.3C/BraA01g038640.3C/BraA03g013000.3C/BraA09g043990.3C/BraA07g042460.3C/BraA01g005200.3C/BraA10g014240.3C/BraA09g055600.3C/BraA01g017270.3C/BraA01g017010.3C/BraA06g027130.3C/BraA05g0…	BraA04g006580.3C/BraA01g000200.3C/BraA07g001030.3C/BraA10g030890.3C/BraA08g022720.3C/BraA08g032410.3C/BraA04g015630.3C/BraA03g012880.3C/BraA09g012070.3C/BraA06g044580.3C/BraA09g054830.3C/BraA02g034390.3C/BraA03g035490.3C/BraA01g038640.3C/BraA03g013000.3C/BraA09g043990.3C/BraA07g042460.3C/BraA01g005200.3C/BraA10g014240.3C/BraA09g055600.3C/BraA01g017270.3C/BraA01g017010.3C/BraA06g027130.3C/BraA05g0…	36	21	BraA04g006580.3C/BraA10g030890.3C/BraA08g032410.3C/BraA03g012880.3C/BraA09g054830.3C/BraA02g034390.3C/BraA03g013000.3C/BraA09g043990.3C/BraA07g042460.3C/BraA01g005200.3C/BraA10g014240.3C/BraA01g017010.3C/BraA06g027130.3C/BraA07g021050.3C/BraA06g009590.3C/BraA07g021000.3C/BraA02g025380.3C/BraA10g014550.3C/BraA09g044040.3C/BraA08g027570.3C/BraA06g016400.3C	15	BraA01g000200.3C/BraA07g001030.3C/BraA08g022720.3C/BraA04g015630.3C/BraA09g012070.3C/BraA06g044580.3C/BraA03g035490.3C/BraA01g038640.3C/BraA09g055600.3C/BraA01g017270.3C/BraA05g023210.3C/BraA05g034280.3C/BraA03g044610.3C/BraA02g015020.3C/BraA01g031180.3C
BP	GO:0006096	glycolytic process	33/3294	59/10368	0.000102775	0.00138257	BraA04g006580.3C/BraA01g000200.3C/BraA10g030890.3C/BraA08g022720.3C/BraA04g015630.3C/BraA03g012880.3C/BraA06g044580.3C/BraA09g054830.3C/BraA02g034390.3C/BraA03g035490.3C/BraA01g038640.3C/BraA03g013000.3C/BraA09g043990.3C/BraA07g042460.3C/BraA01g005200.3C/BraA10g014240.3C/BraA09g055600.3C/BraA01g017270.3C/BraA01g017010.3C/BraA06g027130.3C/BraA05g023210.3C/BraA07g021050.3C/BraA06g009590.3C/BraA07g0…	BraA04g006580.3C/BraA01g000200.3C/BraA10g030890.3C/BraA08g022720.3C/BraA04g015630.3C/BraA03g012880.3C/BraA06g044580.3C/BraA09g054830.3C/BraA02g034390.3C/BraA03g035490.3C/BraA01g038640.3C/BraA03g013000.3C/BraA09g043990.3C/BraA07g042460.3C/BraA01g005200.3C/BraA10g014240.3C/BraA09g055600.3C/BraA01g017270.3C/BraA01g017010.3C/BraA06g027130.3C/BraA05g023210.3C/BraA07g021050.3C/BraA06g009590.3C/BraA07g0…	33	20	BraA04g006580.3C/BraA10g030890.3C/BraA03g012880.3C/BraA09g054830.3C/BraA02g034390.3C/BraA03g013000.3C/BraA09g043990.3C/BraA07g042460.3C/BraA01g005200.3C/BraA10g014240.3C/BraA01g017010.3C/BraA06g027130.3C/BraA07g021050.3C/BraA06g009590.3C/BraA07g021000.3C/BraA02g025380.3C/BraA10g014550.3C/BraA09g044040.3C/BraA08g027570.3C/BraA06g016400.3C	13	BraA01g000200.3C/BraA08g022720.3C/BraA04g015630.3C/BraA06g044580.3C/BraA03g035490.3C/BraA01g038640.3C/BraA09g055600.3C/BraA01g017270.3C/BraA05g023210.3C/BraA05g034280.3C/BraA03g044610.3C/BraA02g015020.3C/BraA01g031180.3C
BP	GO:0006165	nucleoside diphosphate phosphorylation	33/3294	59/10368	0.000102775	0.00138257	BraA04g006580.3C/BraA01g000200.3C/BraA10g030890.3C/BraA08g022720.3C/BraA04g015630.3C/BraA03g012880.3C/BraA06g044580.3C/BraA09g054830.3C/BraA02g034390.3C/BraA03g035490.3C/BraA01g038640.3C/BraA03g013000.3C/BraA09g043990.3C/BraA07g042460.3C/BraA01g005200.3C/BraA10g014240.3C/BraA09g055600.3C/BraA01g017270.3C/BraA01g017010.3C/BraA06g027130.3C/BraA05g023210.3C/BraA07g021050.3C/BraA06g009590.3C/BraA07g0…	BraA04g006580.3C/BraA01g000200.3C/BraA10g030890.3C/BraA08g022720.3C/BraA04g015630.3C/BraA03g012880.3C/BraA06g044580.3C/BraA09g054830.3C/BraA02g034390.3C/BraA03g035490.3C/BraA01g038640.3C/BraA03g013000.3C/BraA09g043990.3C/BraA07g042460.3C/BraA01g005200.3C/BraA10g014240.3C/BraA09g055600.3C/BraA01g017270.3C/BraA01g017010.3C/BraA06g027130.3C/BraA05g023210.3C/BraA07g021050.3C/BraA06g009590.3C/BraA07g0…	33	20	BraA04g006580.3C/BraA10g030890.3C/BraA03g012880.3C/BraA09g054830.3C/BraA02g034390.3C/BraA03g013000.3C/BraA09g043990.3C/BraA07g042460.3C/BraA01g005200.3C/BraA10g014240.3C/BraA01g017010.3C/BraA06g027130.3C/BraA07g021050.3C/BraA06g009590.3C/BraA07g021000.3C/BraA02g025380.3C/BraA10g014550.3C/BraA09g044040.3C/BraA08g027570.3C/BraA06g016400.3C	13	BraA01g000200.3C/BraA08g022720.3C/BraA04g015630.3C/BraA06g044580.3C/BraA03g035490.3C/BraA01g038640.3C/BraA09g055600.3C/BraA01g017270.3C/BraA05g023210.3C/BraA05g034280.3C/BraA03g044610.3C/BraA02g015020.3C/BraA01g031180.3C
BP	GO:0006757	ATP generation from ADP	33/3294	59/10368	0.000102775	0.00138257	BraA04g006580.3C/BraA01g000200.3C/BraA10g030890.3C/BraA08g022720.3C/BraA04g015630.3C/BraA03g012880.3C/BraA06g044580.3C/BraA09g054830.3C/BraA02g034390.3C/BraA03g035490.3C/BraA01g038640.3C/BraA03g013000.3C/BraA09g043990.3C/BraA07g042460.3C/BraA01g005200.3C/BraA10g014240.3C/BraA09g055600.3C/BraA01g017270.3C/BraA01g017010.3C/BraA06g027130.3C/BraA05g023210.3C/BraA07g021050.3C/BraA06g009590.3C/BraA07g0…	BraA04g006580.3C/BraA01g000200.3C/BraA10g030890.3C/BraA08g022720.3C/BraA04g015630.3C/BraA03g012880.3C/BraA06g044580.3C/BraA09g054830.3C/BraA02g034390.3C/BraA03g035490.3C/BraA01g038640.3C/BraA03g013000.3C/BraA09g043990.3C/BraA07g042460.3C/BraA01g005200.3C/BraA10g014240.3C/BraA09g055600.3C/BraA01g017270.3C/BraA01g017010.3C/BraA06g027130.3C/BraA05g023210.3C/BraA07g021050.3C/BraA06g009590.3C/BraA07g0…	33	20	BraA04g006580.3C/BraA10g030890.3C/BraA03g012880.3C/BraA09g054830.3C/BraA02g034390.3C/BraA03g013000.3C/BraA09g043990.3C/BraA07g042460.3C/BraA01g005200.3C/BraA10g014240.3C/BraA01g017010.3C/BraA06g027130.3C/BraA07g021050.3C/BraA06g009590.3C/BraA07g021000.3C/BraA02g025380.3C/BraA10g014550.3C/BraA09g044040.3C/BraA08g027570.3C/BraA06g016400.3C	13	BraA01g000200.3C/BraA08g022720.3C/BraA04g015630.3C/BraA06g044580.3C/BraA03g035490.3C/BraA01g038640.3C/BraA09g055600.3C/BraA01g017270.3C/BraA05g023210.3C/BraA05g034280.3C/BraA03g044610.3C/BraA02g015020.3C/BraA01g031180.3C
BP	GO:0009132	nucleoside diphosphate metabolic process	33/3294	59/10368	0.000102775	0.00138257	BraA04g006580.3C/BraA01g000200.3C/BraA10g030890.3C/BraA08g022720.3C/BraA04g015630.3C/BraA03g012880.3C/BraA06g044580.3C/BraA09g054830.3C/BraA02g034390.3C/BraA03g035490.3C/BraA01g038640.3C/BraA03g013000.3C/BraA09g043990.3C/BraA07g042460.3C/BraA01g005200.3C/BraA10g014240.3C/BraA09g055600.3C/BraA01g017270.3C/BraA01g017010.3C/BraA06g027130.3C/BraA05g023210.3C/BraA07g021050.3C/BraA06g009590.3C/BraA07g0…	BraA04g006580.3C/BraA01g000200.3C/BraA10g030890.3C/BraA08g022720.3C/BraA04g015630.3C/BraA03g012880.3C/BraA06g044580.3C/BraA09g054830.3C/BraA02g034390.3C/BraA03g035490.3C/BraA01g038640.3C/BraA03g013000.3C/BraA09g043990.3C/BraA07g042460.3C/BraA01g005200.3C/BraA10g014240.3C/BraA09g055600.3C/BraA01g017270.3C/BraA01g017010.3C/BraA06g027130.3C/BraA05g023210.3C/BraA07g021050.3C/BraA06g009590.3C/BraA07g0…	33	20	BraA04g006580.3C/BraA10g030890.3C/BraA03g012880.3C/BraA09g054830.3C/BraA02g034390.3C/BraA03g013000.3C/BraA09g043990.3C/BraA07g042460.3C/BraA01g005200.3C/BraA10g014240.3C/BraA01g017010.3C/BraA06g027130.3C/BraA07g021050.3C/BraA06g009590.3C/BraA07g021000.3C/BraA02g025380.3C/BraA10g014550.3C/BraA09g044040.3C/BraA08g027570.3C/BraA06g016400.3C	13	BraA01g000200.3C/BraA08g022720.3C/BraA04g015630.3C/BraA06g044580.3C/BraA03g035490.3C/BraA01g038640.3C/BraA09g055600.3C/BraA01g017270.3C/BraA05g023210.3C/BraA05g034280.3C/BraA03g044610.3C/BraA02g015020.3C/BraA01g031180.3C
BP	GO:0009135	purine nucleoside diphosphate metabolic process	33/3294	59/10368	0.000102775	0.00138257	BraA04g006580.3C/BraA01g000200.3C/BraA10g030890.3C/BraA08g022720.3C/BraA04g015630.3C/BraA03g012880.3C/BraA06g044580.3C/BraA09g054830.3C/BraA02g034390.3C/BraA03g035490.3C/BraA01g038640.3C/BraA03g013000.3C/BraA09g043990.3C/BraA07g042460.3C/BraA01g005200.3C/BraA10g014240.3C/BraA09g055600.3C/BraA01g017270.3C/BraA01g017010.3C/BraA06g027130.3C/BraA05g023210.3C/BraA07g021050.3C/BraA06g009590.3C/BraA07g0…	BraA04g006580.3C/BraA01g000200.3C/BraA10g030890.3C/BraA08g022720.3C/BraA04g015630.3C/BraA03g012880.3C/BraA06g044580.3C/BraA09g054830.3C/BraA02g034390.3C/BraA03g035490.3C/BraA01g038640.3C/BraA03g013000.3C/BraA09g043990.3C/BraA07g042460.3C/BraA01g005200.3C/BraA10g014240.3C/BraA09g055600.3C/BraA01g017270.3C/BraA01g017010.3C/BraA06g027130.3C/BraA05g023210.3C/BraA07g021050.3C/BraA06g009590.3C/BraA07g0…	33	20	BraA04g006580.3C/BraA10g030890.3C/BraA03g012880.3C/BraA09g054830.3C/BraA02g034390.3C/BraA03g013000.3C/BraA09g043990.3C/BraA07g042460.3C/BraA01g005200.3C/BraA10g014240.3C/BraA01g017010.3C/BraA06g027130.3C/BraA07g021050.3C/BraA06g009590.3C/BraA07g021000.3C/BraA02g025380.3C/BraA10g014550.3C/BraA09g044040.3C/BraA08g027570.3C/BraA06g016400.3C	13	BraA01g000200.3C/BraA08g022720.3C/BraA04g015630.3C/BraA06g044580.3C/BraA03g035490.3C/BraA01g038640.3C/BraA09g055600.3C/BraA01g017270.3C/BraA05g023210.3C/BraA05g034280.3C/BraA03g044610.3C/BraA02g015020.3C/BraA01g031180.3C
BP	GO:0009179	purine ribonucleoside diphosphate metabolic process	33/3294	59/10368	0.000102775	0.00138257	BraA04g006580.3C/BraA01g000200.3C/BraA10g030890.3C/BraA08g022720.3C/BraA04g015630.3C/BraA03g012880.3C/BraA06g044580.3C/BraA09g054830.3C/BraA02g034390.3C/BraA03g035490.3C/BraA01g038640.3C/BraA03g013000.3C/BraA09g043990.3C/BraA07g042460.3C/BraA01g005200.3C/BraA10g014240.3C/BraA09g055600.3C/BraA01g017270.3C/BraA01g017010.3C/BraA06g027130.3C/BraA05g023210.3C/BraA07g021050.3C/BraA06g009590.3C/BraA07g0…	BraA04g006580.3C/BraA01g000200.3C/BraA10g030890.3C/BraA08g022720.3C/BraA04g015630.3C/BraA03g012880.3C/BraA06g044580.3C/BraA09g054830.3C/BraA02g034390.3C/BraA03g035490.3C/BraA01g038640.3C/BraA03g013000.3C/BraA09g043990.3C/BraA07g042460.3C/BraA01g005200.3C/BraA10g014240.3C/BraA09g055600.3C/BraA01g017270.3C/BraA01g017010.3C/BraA06g027130.3C/BraA05g023210.3C/BraA07g021050.3C/BraA06g009590.3C/BraA07g0…	33	20	BraA04g006580.3C/BraA10g030890.3C/BraA03g012880.3C/BraA09g054830.3C/BraA02g034390.3C/BraA03g013000.3C/BraA09g043990.3C/BraA07g042460.3C/BraA01g005200.3C/BraA10g014240.3C/BraA01g017010.3C/BraA06g027130.3C/BraA07g021050.3C/BraA06g009590.3C/BraA07g021000.3C/BraA02g025380.3C/BraA10g014550.3C/BraA09g044040.3C/BraA08g027570.3C/BraA06g016400.3C	13	BraA01g000200.3C/BraA08g022720.3C/BraA04g015630.3C/BraA06g044580.3C/BraA03g035490.3C/BraA01g038640.3C/BraA09g055600.3C/BraA01g017270.3C/BraA05g023210.3C/BraA05g034280.3C/BraA03g044610.3C/BraA02g015020.3C/BraA01g031180.3C
BP	GO:0009185	ribonucleoside diphosphate metabolic process	33/3294	59/10368	0.000102775	0.00138257	BraA04g006580.3C/BraA01g000200.3C/BraA10g030890.3C/BraA08g022720.3C/BraA04g015630.3C/BraA03g012880.3C/BraA06g044580.3C/BraA09g054830.3C/BraA02g034390.3C/BraA03g035490.3C/BraA01g038640.3C/BraA03g013000.3C/BraA09g043990.3C/BraA07g042460.3C/BraA01g005200.3C/BraA10g014240.3C/BraA09g055600.3C/BraA01g017270.3C/BraA01g017010.3C/BraA06g027130.3C/BraA05g023210.3C/BraA07g021050.3C/BraA06g009590.3C/BraA07g0…	BraA04g006580.3C/BraA01g000200.3C/BraA10g030890.3C/BraA08g022720.3C/BraA04g015630.3C/BraA03g012880.3C/BraA06g044580.3C/BraA09g054830.3C/BraA02g034390.3C/BraA03g035490.3C/BraA01g038640.3C/BraA03g013000.3C/BraA09g043990.3C/BraA07g042460.3C/BraA01g005200.3C/BraA10g014240.3C/BraA09g055600.3C/BraA01g017270.3C/BraA01g017010.3C/BraA06g027130.3C/BraA05g023210.3C/BraA07g021050.3C/BraA06g009590.3C/BraA07g0…	33	20	BraA04g006580.3C/BraA10g030890.3C/BraA03g012880.3C/BraA09g054830.3C/BraA02g034390.3C/BraA03g013000.3C/BraA09g043990.3C/BraA07g042460.3C/BraA01g005200.3C/BraA10g014240.3C/BraA01g017010.3C/BraA06g027130.3C/BraA07g021050.3C/BraA06g009590.3C/BraA07g021000.3C/BraA02g025380.3C/BraA10g014550.3C/BraA09g044040.3C/BraA08g027570.3C/BraA06g016400.3C	13	BraA01g000200.3C/BraA08g022720.3C/BraA04g015630.3C/BraA06g044580.3C/BraA03g035490.3C/BraA01g038640.3C/BraA09g055600.3C/BraA01g017270.3C/BraA05g023210.3C/BraA05g034280.3C/BraA03g044610.3C/BraA02g015020.3C/BraA01g031180.3C
BP	GO:0046031	ADP metabolic process	33/3294	59/10368	0.000102775	0.00138257	BraA04g006580.3C/BraA01g000200.3C/BraA10g030890.3C/BraA08g022720.3C/BraA04g015630.3C/BraA03g012880.3C/BraA06g044580.3C/BraA09g054830.3C/BraA02g034390.3C/BraA03g035490.3C/BraA01g038640.3C/BraA03g013000.3C/BraA09g043990.3C/BraA07g042460.3C/BraA01g005200.3C/BraA10g014240.3C/BraA09g055600.3C/BraA01g017270.3C/BraA01g017010.3C/BraA06g027130.3C/BraA05g023210.3C/BraA07g021050.3C/BraA06g009590.3C/BraA07g0…	BraA04g006580.3C/BraA01g000200.3C/BraA10g030890.3C/BraA08g022720.3C/BraA04g015630.3C/BraA03g012880.3C/BraA06g044580.3C/BraA09g054830.3C/BraA02g034390.3C/BraA03g035490.3C/BraA01g038640.3C/BraA03g013000.3C/BraA09g043990.3C/BraA07g042460.3C/BraA01g005200.3C/BraA10g014240.3C/BraA09g055600.3C/BraA01g017270.3C/BraA01g017010.3C/BraA06g027130.3C/BraA05g023210.3C/BraA07g021050.3C/BraA06g009590.3C/BraA07g0…	33	20	BraA04g006580.3C/BraA10g030890.3C/BraA03g012880.3C/BraA09g054830.3C/BraA02g034390.3C/BraA03g013000.3C/BraA09g043990.3C/BraA07g042460.3C/BraA01g005200.3C/BraA10g014240.3C/BraA01g017010.3C/BraA06g027130.3C/BraA07g021050.3C/BraA06g009590.3C/BraA07g021000.3C/BraA02g025380.3C/BraA10g014550.3C/BraA09g044040.3C/BraA08g027570.3C/BraA06g016400.3C	13	BraA01g000200.3C/BraA08g022720.3C/BraA04g015630.3C/BraA06g044580.3C/BraA03g035490.3C/BraA01g038640.3C/BraA09g055600.3C/BraA01g017270.3C/BraA05g023210.3C/BraA05g034280.3C/BraA03g044610.3C/BraA02g015020.3C/BraA01g031180.3C
BP	GO:0046939	nucleotide phosphorylation	33/3294	59/10368	0.000102775	0.00138257	BraA04g006580.3C/BraA01g000200.3C/BraA10g030890.3C/BraA08g022720.3C/BraA04g015630.3C/BraA03g012880.3C/BraA06g044580.3C/BraA09g054830.3C/BraA02g034390.3C/BraA03g035490.3C/BraA01g038640.3C/BraA03g013000.3C/BraA09g043990.3C/BraA07g042460.3C/BraA01g005200.3C/BraA10g014240.3C/BraA09g055600.3C/BraA01g017270.3C/BraA01g017010.3C/BraA06g027130.3C/BraA05g023210.3C/BraA07g021050.3C/BraA06g009590.3C/BraA07g0…	BraA04g006580.3C/BraA01g000200.3C/BraA10g030890.3C/BraA08g022720.3C/BraA04g015630.3C/BraA03g012880.3C/BraA06g044580.3C/BraA09g054830.3C/BraA02g034390.3C/BraA03g035490.3C/BraA01g038640.3C/BraA03g013000.3C/BraA09g043990.3C/BraA07g042460.3C/BraA01g005200.3C/BraA10g014240.3C/BraA09g055600.3C/BraA01g017270.3C/BraA01g017010.3C/BraA06g027130.3C/BraA05g023210.3C/BraA07g021050.3C/BraA06g009590.3C/BraA07g0…	33	20	BraA04g006580.3C/BraA10g030890.3C/BraA03g012880.3C/BraA09g054830.3C/BraA02g034390.3C/BraA03g013000.3C/BraA09g043990.3C/BraA07g042460.3C/BraA01g005200.3C/BraA10g014240.3C/BraA01g017010.3C/BraA06g027130.3C/BraA07g021050.3C/BraA06g009590.3C/BraA07g021000.3C/BraA02g025380.3C/BraA10g014550.3C/BraA09g044040.3C/BraA08g027570.3C/BraA06g016400.3C	13	BraA01g000200.3C/BraA08g022720.3C/BraA04g015630.3C/BraA06g044580.3C/BraA03g035490.3C/BraA01g038640.3C/BraA09g055600.3C/BraA01g017270.3C/BraA05g023210.3C/BraA05g034280.3C/BraA03g044610.3C/BraA02g015020.3C/BraA01g031180.3C
BP	GO:0009124	nucleoside monophosphate biosynthetic process	25/3294	42/10368	0.000187147	0.0020778	BraA02g027600.3C/BraA09g029800.3C/BraA03g028250.3C/BraA09g025620.3C/BraA01g005820.3C/BraA01g008130.3C/BraA03g027010.3C/BraA10g030990.3C/BraA07g014510.3C/novel.570/BraA06g041370.3C/BraA01g017000.3C/BraA03g005750.3C/BraA02g004900.3C/BraA03g003790.3C/BraA09g043500.3C/BraA03g017390.3C/BraA10g030970.3C/BraA02g033480.3C/BraA02g002820.3C/BraA03g003800.3C/BraA09g015120.3C/BraA03g039660.3C/BraA03g045980.3…	BraA02g027600.3C/BraA09g029800.3C/BraA03g028250.3C/BraA09g025620.3C/BraA01g005820.3C/BraA01g008130.3C/BraA03g027010.3C/BraA10g030990.3C/BraA07g014510.3C/-/BraA06g041370.3C/BraA01g017000.3C/BraA03g005750.3C/BraA02g004900.3C/BraA03g003790.3C/BraA09g043500.3C/BraA03g017390.3C/BraA10g030970.3C/BraA02g033480.3C/BraA02g002820.3C/BraA03g003800.3C/BraA09g015120.3C/BraA03g039660.3C/BraA03g045980.3C/BraA09…	25	19	BraA01g008130.3C/BraA10g030990.3C/BraA07g014510.3C/novel.570/BraA06g041370.3C/BraA01g017000.3C/BraA03g005750.3C/BraA02g004900.3C/BraA03g003790.3C/BraA09g043500.3C/BraA03g017390.3C/BraA10g030970.3C/BraA02g033480.3C/BraA02g002820.3C/BraA03g003800.3C/BraA09g015120.3C/BraA03g039660.3C/BraA03g045980.3C/BraA09g022480.3C	6	BraA02g027600.3C/BraA09g029800.3C/BraA03g028250.3C/BraA09g025620.3C/BraA01g005820.3C/BraA03g027010.3C
BP	GO:0009127	purine nucleoside monophosphate biosynthetic process	25/3294	42/10368	0.000187147	0.0020778	BraA02g027600.3C/BraA09g029800.3C/BraA03g028250.3C/BraA09g025620.3C/BraA01g005820.3C/BraA01g008130.3C/BraA03g027010.3C/BraA10g030990.3C/BraA07g014510.3C/novel.570/BraA06g041370.3C/BraA01g017000.3C/BraA03g005750.3C/BraA02g004900.3C/BraA03g003790.3C/BraA09g043500.3C/BraA03g017390.3C/BraA10g030970.3C/BraA02g033480.3C/BraA02g002820.3C/BraA03g003800.3C/BraA09g015120.3C/BraA03g039660.3C/BraA03g045980.3…	BraA02g027600.3C/BraA09g029800.3C/BraA03g028250.3C/BraA09g025620.3C/BraA01g005820.3C/BraA01g008130.3C/BraA03g027010.3C/BraA10g030990.3C/BraA07g014510.3C/-/BraA06g041370.3C/BraA01g017000.3C/BraA03g005750.3C/BraA02g004900.3C/BraA03g003790.3C/BraA09g043500.3C/BraA03g017390.3C/BraA10g030970.3C/BraA02g033480.3C/BraA02g002820.3C/BraA03g003800.3C/BraA09g015120.3C/BraA03g039660.3C/BraA03g045980.3C/BraA09…	25	19	BraA01g008130.3C/BraA10g030990.3C/BraA07g014510.3C/novel.570/BraA06g041370.3C/BraA01g017000.3C/BraA03g005750.3C/BraA02g004900.3C/BraA03g003790.3C/BraA09g043500.3C/BraA03g017390.3C/BraA10g030970.3C/BraA02g033480.3C/BraA02g002820.3C/BraA03g003800.3C/BraA09g015120.3C/BraA03g039660.3C/BraA03g045980.3C/BraA09g022480.3C	6	BraA02g027600.3C/BraA09g029800.3C/BraA03g028250.3C/BraA09g025620.3C/BraA01g005820.3C/BraA03g027010.3C
BP	GO:0009156	ribonucleoside monophosphate biosynthetic process	25/3294	42/10368	0.000187147	0.0020778	BraA02g027600.3C/BraA09g029800.3C/BraA03g028250.3C/BraA09g025620.3C/BraA01g005820.3C/BraA01g008130.3C/BraA03g027010.3C/BraA10g030990.3C/BraA07g014510.3C/novel.570/BraA06g041370.3C/BraA01g017000.3C/BraA03g005750.3C/BraA02g004900.3C/BraA03g003790.3C/BraA09g043500.3C/BraA03g017390.3C/BraA10g030970.3C/BraA02g033480.3C/BraA02g002820.3C/BraA03g003800.3C/BraA09g015120.3C/BraA03g039660.3C/BraA03g045980.3…	BraA02g027600.3C/BraA09g029800.3C/BraA03g028250.3C/BraA09g025620.3C/BraA01g005820.3C/BraA01g008130.3C/BraA03g027010.3C/BraA10g030990.3C/BraA07g014510.3C/-/BraA06g041370.3C/BraA01g017000.3C/BraA03g005750.3C/BraA02g004900.3C/BraA03g003790.3C/BraA09g043500.3C/BraA03g017390.3C/BraA10g030970.3C/BraA02g033480.3C/BraA02g002820.3C/BraA03g003800.3C/BraA09g015120.3C/BraA03g039660.3C/BraA03g045980.3C/BraA09…	25	19	BraA01g008130.3C/BraA10g030990.3C/BraA07g014510.3C/novel.570/BraA06g041370.3C/BraA01g017000.3C/BraA03g005750.3C/BraA02g004900.3C/BraA03g003790.3C/BraA09g043500.3C/BraA03g017390.3C/BraA10g030970.3C/BraA02g033480.3C/BraA02g002820.3C/BraA03g003800.3C/BraA09g015120.3C/BraA03g039660.3C/BraA03g045980.3C/BraA09g022480.3C	6	BraA02g027600.3C/BraA09g029800.3C/BraA03g028250.3C/BraA09g025620.3C/BraA01g005820.3C/BraA03g027010.3C
BP	GO:0009168	purine ribonucleoside monophosphate biosynthetic process	25/3294	42/10368	0.000187147	0.0020778	BraA02g027600.3C/BraA09g029800.3C/BraA03g028250.3C/BraA09g025620.3C/BraA01g005820.3C/BraA01g008130.3C/BraA03g027010.3C/BraA10g030990.3C/BraA07g014510.3C/novel.570/BraA06g041370.3C/BraA01g017000.3C/BraA03g005750.3C/BraA02g004900.3C/BraA03g003790.3C/BraA09g043500.3C/BraA03g017390.3C/BraA10g030970.3C/BraA02g033480.3C/BraA02g002820.3C/BraA03g003800.3C/BraA09g015120.3C/BraA03g039660.3C/BraA03g045980.3…	BraA02g027600.3C/BraA09g029800.3C/BraA03g028250.3C/BraA09g025620.3C/BraA01g005820.3C/BraA01g008130.3C/BraA03g027010.3C/BraA10g030990.3C/BraA07g014510.3C/-/BraA06g041370.3C/BraA01g017000.3C/BraA03g005750.3C/BraA02g004900.3C/BraA03g003790.3C/BraA09g043500.3C/BraA03g017390.3C/BraA10g030970.3C/BraA02g033480.3C/BraA02g002820.3C/BraA03g003800.3C/BraA09g015120.3C/BraA03g039660.3C/BraA03g045980.3C/BraA09…	25	19	BraA01g008130.3C/BraA10g030990.3C/BraA07g014510.3C/novel.570/BraA06g041370.3C/BraA01g017000.3C/BraA03g005750.3C/BraA02g004900.3C/BraA03g003790.3C/BraA09g043500.3C/BraA03g017390.3C/BraA10g030970.3C/BraA02g033480.3C/BraA02g002820.3C/BraA03g003800.3C/BraA09g015120.3C/BraA03g039660.3C/BraA03g045980.3C/BraA09g022480.3C	6	BraA02g027600.3C/BraA09g029800.3C/BraA03g028250.3C/BraA09g025620.3C/BraA01g005820.3C/BraA03g027010.3C
BP	GO:0015985	energy coupled proton transport, down electrochemical gradient	19/3294	29/10368	0.00019103	0.0020778	BraA02g027600.3C/BraA09g029800.3C/BraA03g028250.3C/BraA09g025620.3C/BraA01g005820.3C/BraA01g008130.3C/BraA03g027010.3C/BraA07g014510.3C/novel.570/BraA06g041370.3C/BraA01g017000.3C/BraA03g005750.3C/BraA02g004900.3C/BraA09g043500.3C/BraA03g017390.3C/BraA02g033480.3C/BraA03g039660.3C/BraA03g045980.3C/BraA09g022480.3C	BraA02g027600.3C/BraA09g029800.3C/BraA03g028250.3C/BraA09g025620.3C/BraA01g005820.3C/BraA01g008130.3C/BraA03g027010.3C/BraA07g014510.3C/-/BraA06g041370.3C/BraA01g017000.3C/BraA03g005750.3C/BraA02g004900.3C/BraA09g043500.3C/BraA03g017390.3C/BraA02g033480.3C/BraA03g039660.3C/BraA03g045980.3C/BraA09g022480.3C	19	13	BraA01g008130.3C/BraA07g014510.3C/novel.570/BraA06g041370.3C/BraA01g017000.3C/BraA03g005750.3C/BraA02g004900.3C/BraA09g043500.3C/BraA03g017390.3C/BraA02g033480.3C/BraA03g039660.3C/BraA03g045980.3C/BraA09g022480.3C	6	BraA02g027600.3C/BraA09g029800.3C/BraA03g028250.3C/BraA09g025620.3C/BraA01g005820.3C/BraA03g027010.3C
BP	GO:0015986	ATP synthesis coupled proton transport	19/3294	29/10368	0.00019103	0.0020778	BraA02g027600.3C/BraA09g029800.3C/BraA03g028250.3C/BraA09g025620.3C/BraA01g005820.3C/BraA01g008130.3C/BraA03g027010.3C/BraA07g014510.3C/novel.570/BraA06g041370.3C/BraA01g017000.3C/BraA03g005750.3C/BraA02g004900.3C/BraA09g043500.3C/BraA03g017390.3C/BraA02g033480.3C/BraA03g039660.3C/BraA03g045980.3C/BraA09g022480.3C	BraA02g027600.3C/BraA09g029800.3C/BraA03g028250.3C/BraA09g025620.3C/BraA01g005820.3C/BraA01g008130.3C/BraA03g027010.3C/BraA07g014510.3C/-/BraA06g041370.3C/BraA01g017000.3C/BraA03g005750.3C/BraA02g004900.3C/BraA09g043500.3C/BraA03g017390.3C/BraA02g033480.3C/BraA03g039660.3C/BraA03g045980.3C/BraA09g022480.3C	19	13	BraA01g008130.3C/BraA07g014510.3C/novel.570/BraA06g041370.3C/BraA01g017000.3C/BraA03g005750.3C/BraA02g004900.3C/BraA09g043500.3C/BraA03g017390.3C/BraA02g033480.3C/BraA03g039660.3C/BraA03g045980.3C/BraA09g022480.3C	6	BraA02g027600.3C/BraA09g029800.3C/BraA03g028250.3C/BraA09g025620.3C/BraA01g005820.3C/BraA03g027010.3C
BP	GO:0006022	aminoglycan metabolic process	17/3294	25/10368	0.000213296	0.0020778	BraA03g022910.3C/BraA05g003700.3C/BraA03g022840.3C/BraA03g022860.3C/BraA09g002350.3C/BraA05g003680.3C/BraA04g030200.3C/BraA05g009820.3C/BraA03g022850.3C/BraA03g035300.3C/BraA05g034520.3C/BraA09g045350.3C/BraA10g001120.3C/BraA03g035320.3C/BraA03g018400.3C/BraA09g018740.3C/BraA08g034170.3C	BraA03g022910.3C/BraA05g003700.3C/BraA03g022840.3C/BraA03g022860.3C/BraA09g002350.3C/BraA05g003680.3C/BraA04g030200.3C/BraA05g009820.3C/BraA03g022850.3C/BraA03g035300.3C/BraA05g034520.3C/BraA09g045350.3C/BraA10g001120.3C/BraA03g035320.3C/BraA03g018400.3C/BraA09g018740.3C/BraA08g034170.3C	17	16	BraA03g022910.3C/BraA05g003700.3C/BraA03g022840.3C/BraA03g022860.3C/BraA09g002350.3C/BraA05g003680.3C/BraA04g030200.3C/BraA05g009820.3C/BraA03g022850.3C/BraA03g035300.3C/BraA05g034520.3C/BraA09g045350.3C/BraA10g001120.3C/BraA03g035320.3C/BraA03g018400.3C/BraA09g018740.3C	1	BraA08g034170.3C
BP	GO:0006026	aminoglycan catabolic process	17/3294	25/10368	0.000213296	0.0020778	BraA03g022910.3C/BraA05g003700.3C/BraA03g022840.3C/BraA03g022860.3C/BraA09g002350.3C/BraA05g003680.3C/BraA04g030200.3C/BraA05g009820.3C/BraA03g022850.3C/BraA03g035300.3C/BraA05g034520.3C/BraA09g045350.3C/BraA10g001120.3C/BraA03g035320.3C/BraA03g018400.3C/BraA09g018740.3C/BraA08g034170.3C	BraA03g022910.3C/BraA05g003700.3C/BraA03g022840.3C/BraA03g022860.3C/BraA09g002350.3C/BraA05g003680.3C/BraA04g030200.3C/BraA05g009820.3C/BraA03g022850.3C/BraA03g035300.3C/BraA05g034520.3C/BraA09g045350.3C/BraA10g001120.3C/BraA03g035320.3C/BraA03g018400.3C/BraA09g018740.3C/BraA08g034170.3C	17	16	BraA03g022910.3C/BraA05g003700.3C/BraA03g022840.3C/BraA03g022860.3C/BraA09g002350.3C/BraA05g003680.3C/BraA04g030200.3C/BraA05g009820.3C/BraA03g022850.3C/BraA03g035300.3C/BraA05g034520.3C/BraA09g045350.3C/BraA10g001120.3C/BraA03g035320.3C/BraA03g018400.3C/BraA09g018740.3C	1	BraA08g034170.3C
BP	GO:0006030	chitin metabolic process	17/3294	25/10368	0.000213296	0.0020778	BraA03g022910.3C/BraA05g003700.3C/BraA03g022840.3C/BraA03g022860.3C/BraA09g002350.3C/BraA05g003680.3C/BraA04g030200.3C/BraA05g009820.3C/BraA03g022850.3C/BraA03g035300.3C/BraA05g034520.3C/BraA09g045350.3C/BraA10g001120.3C/BraA03g035320.3C/BraA03g018400.3C/BraA09g018740.3C/BraA08g034170.3C	BraA03g022910.3C/BraA05g003700.3C/BraA03g022840.3C/BraA03g022860.3C/BraA09g002350.3C/BraA05g003680.3C/BraA04g030200.3C/BraA05g009820.3C/BraA03g022850.3C/BraA03g035300.3C/BraA05g034520.3C/BraA09g045350.3C/BraA10g001120.3C/BraA03g035320.3C/BraA03g018400.3C/BraA09g018740.3C/BraA08g034170.3C	17	16	BraA03g022910.3C/BraA05g003700.3C/BraA03g022840.3C/BraA03g022860.3C/BraA09g002350.3C/BraA05g003680.3C/BraA04g030200.3C/BraA05g009820.3C/BraA03g022850.3C/BraA03g035300.3C/BraA05g034520.3C/BraA09g045350.3C/BraA10g001120.3C/BraA03g035320.3C/BraA03g018400.3C/BraA09g018740.3C	1	BraA08g034170.3C
BP	GO:0006032	chitin catabolic process	17/3294	25/10368	0.000213296	0.0020778	BraA03g022910.3C/BraA05g003700.3C/BraA03g022840.3C/BraA03g022860.3C/BraA09g002350.3C/BraA05g003680.3C/BraA04g030200.3C/BraA05g009820.3C/BraA03g022850.3C/BraA03g035300.3C/BraA05g034520.3C/BraA09g045350.3C/BraA10g001120.3C/BraA03g035320.3C/BraA03g018400.3C/BraA09g018740.3C/BraA08g034170.3C	BraA03g022910.3C/BraA05g003700.3C/BraA03g022840.3C/BraA03g022860.3C/BraA09g002350.3C/BraA05g003680.3C/BraA04g030200.3C/BraA05g009820.3C/BraA03g022850.3C/BraA03g035300.3C/BraA05g034520.3C/BraA09g045350.3C/BraA10g001120.3C/BraA03g035320.3C/BraA03g018400.3C/BraA09g018740.3C/BraA08g034170.3C	17	16	BraA03g022910.3C/BraA05g003700.3C/BraA03g022840.3C/BraA03g022860.3C/BraA09g002350.3C/BraA05g003680.3C/BraA04g030200.3C/BraA05g009820.3C/BraA03g022850.3C/BraA03g035300.3C/BraA05g034520.3C/BraA09g045350.3C/BraA10g001120.3C/BraA03g035320.3C/BraA03g018400.3C/BraA09g018740.3C	1	BraA08g034170.3C
BP	GO:0006040	amino sugar metabolic process	17/3294	25/10368	0.000213296	0.0020778	BraA03g022910.3C/BraA05g003700.3C/BraA03g022840.3C/BraA03g022860.3C/BraA09g002350.3C/BraA05g003680.3C/BraA04g030200.3C/BraA05g009820.3C/BraA03g022850.3C/BraA03g035300.3C/BraA05g034520.3C/BraA09g045350.3C/BraA10g001120.3C/BraA03g035320.3C/BraA03g018400.3C/BraA09g018740.3C/BraA08g034170.3C	BraA03g022910.3C/BraA05g003700.3C/BraA03g022840.3C/BraA03g022860.3C/BraA09g002350.3C/BraA05g003680.3C/BraA04g030200.3C/BraA05g009820.3C/BraA03g022850.3C/BraA03g035300.3C/BraA05g034520.3C/BraA09g045350.3C/BraA10g001120.3C/BraA03g035320.3C/BraA03g018400.3C/BraA09g018740.3C/BraA08g034170.3C	17	16	BraA03g022910.3C/BraA05g003700.3C/BraA03g022840.3C/BraA03g022860.3C/BraA09g002350.3C/BraA05g003680.3C/BraA04g030200.3C/BraA05g009820.3C/BraA03g022850.3C/BraA03g035300.3C/BraA05g034520.3C/BraA09g045350.3C/BraA10g001120.3C/BraA03g035320.3C/BraA03g018400.3C/BraA09g018740.3C	1	BraA08g034170.3C
BP	GO:0016998	cell wall macromolecule catabolic process	17/3294	25/10368	0.000213296	0.0020778	BraA03g022910.3C/BraA05g003700.3C/BraA03g022840.3C/BraA03g022860.3C/BraA09g002350.3C/BraA05g003680.3C/BraA04g030200.3C/BraA05g009820.3C/BraA03g022850.3C/BraA03g035300.3C/BraA05g034520.3C/BraA09g045350.3C/BraA10g001120.3C/BraA03g035320.3C/BraA03g018400.3C/BraA09g018740.3C/BraA08g034170.3C	BraA03g022910.3C/BraA05g003700.3C/BraA03g022840.3C/BraA03g022860.3C/BraA09g002350.3C/BraA05g003680.3C/BraA04g030200.3C/BraA05g009820.3C/BraA03g022850.3C/BraA03g035300.3C/BraA05g034520.3C/BraA09g045350.3C/BraA10g001120.3C/BraA03g035320.3C/BraA03g018400.3C/BraA09g018740.3C/BraA08g034170.3C	17	16	BraA03g022910.3C/BraA05g003700.3C/BraA03g022840.3C/BraA03g022860.3C/BraA09g002350.3C/BraA05g003680.3C/BraA04g030200.3C/BraA05g009820.3C/BraA03g022850.3C/BraA03g035300.3C/BraA05g034520.3C/BraA09g045350.3C/BraA10g001120.3C/BraA03g035320.3C/BraA03g018400.3C/BraA09g018740.3C	1	BraA08g034170.3C
BP	GO:0044036	cell wall macromolecule metabolic process	17/3294	25/10368	0.000213296	0.0020778	BraA03g022910.3C/BraA05g003700.3C/BraA03g022840.3C/BraA03g022860.3C/BraA09g002350.3C/BraA05g003680.3C/BraA04g030200.3C/BraA05g009820.3C/BraA03g022850.3C/BraA03g035300.3C/BraA05g034520.3C/BraA09g045350.3C/BraA10g001120.3C/BraA03g035320.3C/BraA03g018400.3C/BraA09g018740.3C/BraA08g034170.3C	BraA03g022910.3C/BraA05g003700.3C/BraA03g022840.3C/BraA03g022860.3C/BraA09g002350.3C/BraA05g003680.3C/BraA04g030200.3C/BraA05g009820.3C/BraA03g022850.3C/BraA03g035300.3C/BraA05g034520.3C/BraA09g045350.3C/BraA10g001120.3C/BraA03g035320.3C/BraA03g018400.3C/BraA09g018740.3C/BraA08g034170.3C	17	16	BraA03g022910.3C/BraA05g003700.3C/BraA03g022840.3C/BraA03g022860.3C/BraA09g002350.3C/BraA05g003680.3C/BraA04g030200.3C/BraA05g009820.3C/BraA03g022850.3C/BraA03g035300.3C/BraA05g034520.3C/BraA09g045350.3C/BraA10g001120.3C/BraA03g035320.3C/BraA03g018400.3C/BraA09g018740.3C	1	BraA08g034170.3C
BP	GO:0046348	amino sugar catabolic process	17/3294	25/10368	0.000213296	0.0020778	BraA03g022910.3C/BraA05g003700.3C/BraA03g022840.3C/BraA03g022860.3C/BraA09g002350.3C/BraA05g003680.3C/BraA04g030200.3C/BraA05g009820.3C/BraA03g022850.3C/BraA03g035300.3C/BraA05g034520.3C/BraA09g045350.3C/BraA10g001120.3C/BraA03g035320.3C/BraA03g018400.3C/BraA09g018740.3C/BraA08g034170.3C	BraA03g022910.3C/BraA05g003700.3C/BraA03g022840.3C/BraA03g022860.3C/BraA09g002350.3C/BraA05g003680.3C/BraA04g030200.3C/BraA05g009820.3C/BraA03g022850.3C/BraA03g035300.3C/BraA05g034520.3C/BraA09g045350.3C/BraA10g001120.3C/BraA03g035320.3C/BraA03g018400.3C/BraA09g018740.3C/BraA08g034170.3C	17	16	BraA03g022910.3C/BraA05g003700.3C/BraA03g022840.3C/BraA03g022860.3C/BraA09g002350.3C/BraA05g003680.3C/BraA04g030200.3C/BraA05g009820.3C/BraA03g022850.3C/BraA03g035300.3C/BraA05g034520.3C/BraA09g045350.3C/BraA10g001120.3C/BraA03g035320.3C/BraA03g018400.3C/BraA09g018740.3C	1	BraA08g034170.3C
BP	GO:1901071	glucosamine-containing compound metabolic process	17/3294	25/10368	0.000213296	0.0020778	BraA03g022910.3C/BraA05g003700.3C/BraA03g022840.3C/BraA03g022860.3C/BraA09g002350.3C/BraA05g003680.3C/BraA04g030200.3C/BraA05g009820.3C/BraA03g022850.3C/BraA03g035300.3C/BraA05g034520.3C/BraA09g045350.3C/BraA10g001120.3C/BraA03g035320.3C/BraA03g018400.3C/BraA09g018740.3C/BraA08g034170.3C	BraA03g022910.3C/BraA05g003700.3C/BraA03g022840.3C/BraA03g022860.3C/BraA09g002350.3C/BraA05g003680.3C/BraA04g030200.3C/BraA05g009820.3C/BraA03g022850.3C/BraA03g035300.3C/BraA05g034520.3C/BraA09g045350.3C/BraA10g001120.3C/BraA03g035320.3C/BraA03g018400.3C/BraA09g018740.3C/BraA08g034170.3C	17	16	BraA03g022910.3C/BraA05g003700.3C/BraA03g022840.3C/BraA03g022860.3C/BraA09g002350.3C/BraA05g003680.3C/BraA04g030200.3C/BraA05g009820.3C/BraA03g022850.3C/BraA03g035300.3C/BraA05g034520.3C/BraA09g045350.3C/BraA10g001120.3C/BraA03g035320.3C/BraA03g018400.3C/BraA09g018740.3C	1	BraA08g034170.3C
BP	GO:1901072	glucosamine-containing compound catabolic process	17/3294	25/10368	0.000213296	0.0020778	BraA03g022910.3C/BraA05g003700.3C/BraA03g022840.3C/BraA03g022860.3C/BraA09g002350.3C/BraA05g003680.3C/BraA04g030200.3C/BraA05g009820.3C/BraA03g022850.3C/BraA03g035300.3C/BraA05g034520.3C/BraA09g045350.3C/BraA10g001120.3C/BraA03g035320.3C/BraA03g018400.3C/BraA09g018740.3C/BraA08g034170.3C	BraA03g022910.3C/BraA05g003700.3C/BraA03g022840.3C/BraA03g022860.3C/BraA09g002350.3C/BraA05g003680.3C/BraA04g030200.3C/BraA05g009820.3C/BraA03g022850.3C/BraA03g035300.3C/BraA05g034520.3C/BraA09g045350.3C/BraA10g001120.3C/BraA03g035320.3C/BraA03g018400.3C/BraA09g018740.3C/BraA08g034170.3C	17	16	BraA03g022910.3C/BraA05g003700.3C/BraA03g022840.3C/BraA03g022860.3C/BraA09g002350.3C/BraA05g003680.3C/BraA04g030200.3C/BraA05g009820.3C/BraA03g022850.3C/BraA03g035300.3C/BraA05g034520.3C/BraA09g045350.3C/BraA10g001120.3C/BraA03g035320.3C/BraA03g018400.3C/BraA09g018740.3C	1	BraA08g034170.3C
BP	GO:0006979	response to oxidative stress	51/3294	106/10368	0.000308295	0.00295232	BraA10g029420.3C/BraA09g029360.3C/BraA05g040640.3C/BraA01g001360.3C/BraA09g026940.3C/BraA10g028260.3C/BraA06g027600.3C/BraA01g023890.3C/BraA10g003860.3C/BraA09g010080.3C/BraA02g011630.3C/BraA04g027200.3C/BraA02g001710.3C/BraA03g055510.3C/BraA03g020070.3C/BraA07g040850.3C/BraA01g002320.3C/BraA02g044460.3C/BraA04g016370.3C/BraA10g020520.3C/BraA06g017920.3C/BraA03g019340.3C/BraA02g005900.3C/BraA09g0…	BraA10g029420.3C/BraA09g029360.3C/BraA05g040640.3C/BraA01g001360.3C/BraA09g026940.3C/BraA10g028260.3C/BraA06g027600.3C/BraA01g023890.3C/BraA10g003860.3C/BraA09g010080.3C/BraA02g011630.3C/BraA04g027200.3C/BraA02g001710.3C/BraA03g055510.3C/BraA03g020070.3C/BraA07g040850.3C/BraA01g002320.3C/BraA02g044460.3C/BraA04g016370.3C/BraA10g020520.3C/BraA06g017920.3C/BraA03g019340.3C/BraA02g005900.3C/BraA09g0…	51	40	BraA10g029420.3C/BraA09g029360.3C/BraA05g040640.3C/BraA01g001360.3C/BraA09g026940.3C/BraA10g028260.3C/BraA06g027600.3C/BraA01g023890.3C/BraA09g010080.3C/BraA02g011630.3C/BraA04g027200.3C/BraA02g001710.3C/BraA03g055510.3C/BraA03g020070.3C/BraA01g002320.3C/BraA02g044460.3C/BraA04g016370.3C/BraA10g020520.3C/BraA06g017920.3C/BraA03g019340.3C/BraA02g005900.3C/BraA09g027240.3C/BraA09g029180.3C/BraA03g0…	11	BraA10g003860.3C/BraA07g040850.3C/BraA02g021870.3C/BraA03g026770.3C/novel.1143/BraA09g053340.3C/BraA05g011000.3C/BraA03g043300.3C/BraA03g057260.3C/BraA07g025370.3C/BraA03g057030.3C
BP	GO:1901565	organonitrogen compound catabolic process	28/3294	50/10368	0.000330312	0.00311044	BraA03g022910.3C/BraA05g003700.3C/BraA03g022840.3C/BraA03g022860.3C/BraA09g002350.3C/BraA05g003680.3C/BraA04g030200.3C/BraA05g009820.3C/BraA03g022850.3C/BraA03g058660.3C/BraA03g035300.3C/BraA05g034520.3C/BraA09g045350.3C/BraA10g001120.3C/BraA01g004980.3C/BraA03g035320.3C/BraA03g018400.3C/BraA07g017740.3C/BraA01g000570.3C/BraA07g001260.3C/BraA06g015220.3C/BraA02g014190.3C/BraA02g017720.3C/BraA03g0…	BraA03g022910.3C/BraA05g003700.3C/BraA03g022840.3C/BraA03g022860.3C/BraA09g002350.3C/BraA05g003680.3C/BraA04g030200.3C/BraA05g009820.3C/BraA03g022850.3C/BraA03g058660.3C/BraA03g035300.3C/BraA05g034520.3C/BraA09g045350.3C/BraA10g001120.3C/BraA01g004980.3C/BraA03g035320.3C/BraA03g018400.3C/BraA07g017740.3C/BraA01g000570.3C/BraA07g001260.3C/BraA06g015220.3C/BraA02g014190.3C/BraA02g017720.3C/BraA03g0…	28	22	BraA03g022910.3C/BraA05g003700.3C/BraA03g022840.3C/BraA03g022860.3C/BraA09g002350.3C/BraA05g003680.3C/BraA04g030200.3C/BraA05g009820.3C/BraA03g022850.3C/BraA03g058660.3C/BraA03g035300.3C/BraA05g034520.3C/BraA09g045350.3C/BraA10g001120.3C/BraA03g035320.3C/BraA03g018400.3C/BraA01g000570.3C/BraA07g001260.3C/BraA06g015220.3C/BraA02g014190.3C/BraA03g054970.3C/BraA09g018740.3C	6	BraA01g004980.3C/BraA07g017740.3C/BraA02g017720.3C/BraA09g019990.3C/BraA03g054990.3C/BraA08g034170.3C
BP	GO:0016052	carbohydrate catabolic process	39/3294	79/10368	0.000809289	0.00749588	BraA04g006580.3C/BraA01g000200.3C/BraA08g011170.3C/BraA07g001030.3C/BraA10g030890.3C/BraA08g022720.3C/BraA08g032410.3C/BraA04g015630.3C/BraA03g012880.3C/BraA09g012070.3C/BraA06g044580.3C/BraA09g054830.3C/BraA02g034390.3C/BraA03g035490.3C/BraA01g038640.3C/BraA03g013000.3C/BraA09g043990.3C/BraA07g042460.3C/BraA01g005200.3C/BraA10g014240.3C/BraA09g055600.3C/BraA01g017270.3C/BraA01g017010.3C/BraA06g0…	BraA04g006580.3C/BraA01g000200.3C/BraA08g011170.3C/BraA07g001030.3C/BraA10g030890.3C/BraA08g022720.3C/BraA08g032410.3C/BraA04g015630.3C/BraA03g012880.3C/BraA09g012070.3C/BraA06g044580.3C/BraA09g054830.3C/BraA02g034390.3C/BraA03g035490.3C/BraA01g038640.3C/BraA03g013000.3C/BraA09g043990.3C/BraA07g042460.3C/BraA01g005200.3C/BraA10g014240.3C/BraA09g055600.3C/BraA01g017270.3C/BraA01g017010.3C/BraA06g0…	39	22	BraA04g006580.3C/BraA08g011170.3C/BraA10g030890.3C/BraA08g032410.3C/BraA03g012880.3C/BraA09g054830.3C/BraA02g034390.3C/BraA03g013000.3C/BraA09g043990.3C/BraA07g042460.3C/BraA01g005200.3C/BraA10g014240.3C/BraA01g017010.3C/BraA06g027130.3C/BraA07g021050.3C/BraA06g009590.3C/BraA07g021000.3C/BraA02g025380.3C/BraA10g014550.3C/BraA09g044040.3C/BraA08g027570.3C/BraA06g016400.3C	17	BraA01g000200.3C/BraA07g001030.3C/BraA08g022720.3C/BraA04g015630.3C/BraA09g012070.3C/BraA06g044580.3C/BraA03g035490.3C/BraA01g038640.3C/BraA09g055600.3C/BraA01g017270.3C/BraA05g023210.3C/BraA05g012610.3C/BraA05g034280.3C/BraA02g013180.3C/BraA03g044610.3C/BraA02g015020.3C/BraA01g031180.3C
BP	GO:0051186	cofactor metabolic process	66/3294	149/10368	0.000837349	0.00763068	BraA01g044410.3C/BraA04g006580.3C/BraA01g000200.3C/BraA06g033080.3C/BraA05g041200.3C/BraA03g015620.3C/BraA10g030890.3C/BraA08g022720.3C/BraA03g052230.3C/BraA04g015630.3C/BraA03g012880.3C/BraA01g015790.3C/BraA06g044580.3C/BraA01g042920.3C/BraA09g054830.3C/BraA02g034390.3C/BraA03g029510.3C/BraA03g035490.3C/BraA01g038640.3C/BraA03g013000.3C/BraA09g043990.3C/BraA07g042460.3C/BraA01g005200.3C/BraA09g0…	BraA01g044410.3C/BraA04g006580.3C/BraA01g000200.3C/BraA06g033080.3C/BraA05g041200.3C/BraA03g015620.3C/BraA10g030890.3C/BraA08g022720.3C/BraA03g052230.3C/BraA04g015630.3C/BraA03g012880.3C/BraA01g015790.3C/BraA06g044580.3C/BraA01g042920.3C/BraA09g054830.3C/BraA02g034390.3C/BraA03g029510.3C/BraA03g035490.3C/BraA01g038640.3C/BraA03g013000.3C/BraA09g043990.3C/BraA07g042460.3C/BraA01g005200.3C/BraA09g0…	66	33	BraA01g044410.3C/BraA04g006580.3C/BraA06g033080.3C/BraA05g041200.3C/BraA10g030890.3C/BraA03g012880.3C/BraA09g054830.3C/BraA02g034390.3C/BraA03g029510.3C/BraA03g013000.3C/BraA09g043990.3C/BraA07g042460.3C/BraA01g005200.3C/BraA10g014240.3C/BraA01g017010.3C/BraA06g027130.3C/BraA09g002300.3C/BraA07g021050.3C/BraA06g015220.3C/BraA06g009590.3C/BraA07g021000.3C/BraA02g025380.3C/BraA10g014550.3C/BraA04g0…	33	BraA01g000200.3C/BraA03g015620.3C/BraA08g022720.3C/BraA03g052230.3C/BraA04g015630.3C/BraA01g015790.3C/BraA06g044580.3C/BraA01g042920.3C/BraA03g035490.3C/BraA01g038640.3C/BraA09g025570.3C/BraA01g016650.3C/BraA07g017740.3C/BraA09g055600.3C/BraA01g017270.3C/BraA05g023210.3C/BraA07g040140.3C/BraA05g001750.3C/BraA05g034280.3C/BraA06g043030.3C/BraA04g028660.3C/BraA02g024790.3C/BraA03g026060.3C/BraA09g0…
BP	GO:0006082	organic acid metabolic process	146/3294	371/10368	0.00100371	0.00900149	BraA08g024600.3C/BraA09g045470.3C/BraA03g058660.3C/BraA04g006580.3C/BraA07g031850.3C/BraA01g000200.3C/BraA06g000220.3C/BraA05g034040.3C/novel.417/BraA10g030890.3C/BraA08g022720.3C/BraA10g032170.3C/BraA03g002960.3C/BraA04g009580.3C/BraA02g035300.3C/BraA04g015630.3C/BraA03g015130.3C/BraA03g012880.3C/BraA08g001620.3C/BraA08g009150.3C/BraA07g024100.3C/BraA03g022970.3C/BraA06g044580.3C/BraA09g054830.3…	BraA08g024600.3C/BraA09g045470.3C/BraA03g058660.3C/BraA04g006580.3C/BraA07g031850.3C/BraA01g000200.3C/BraA06g000220.3C/BraA05g034040.3C/-/BraA10g030890.3C/BraA08g022720.3C/BraA10g032170.3C/BraA03g002960.3C/BraA04g009580.3C/BraA02g035300.3C/BraA04g015630.3C/BraA03g015130.3C/BraA03g012880.3C/BraA08g001620.3C/BraA08g009150.3C/BraA07g024100.3C/BraA03g022970.3C/BraA06g044580.3C/BraA09g054830.3C/BraA02…	146	75	BraA08g024600.3C/BraA09g045470.3C/BraA03g058660.3C/BraA04g006580.3C/BraA07g031850.3C/BraA06g000220.3C/BraA05g034040.3C/BraA10g030890.3C/BraA03g002960.3C/BraA02g035300.3C/BraA03g012880.3C/BraA08g001620.3C/BraA07g024100.3C/BraA09g054830.3C/BraA02g034390.3C/BraA03g014440.3C/BraA01g043400.3C/BraA03g038160.3C/BraA05g038680.3C/BraA09g044140.3C/BraA03g054820.3C/BraA03g013000.3C/BraA03g039990.3C/BraA07g0…	71	BraA01g000200.3C/novel.417/BraA08g022720.3C/BraA10g032170.3C/BraA04g009580.3C/BraA04g015630.3C/BraA03g015130.3C/BraA08g009150.3C/BraA03g022970.3C/BraA06g044580.3C/BraA02g009970.3C/BraA03g035490.3C/BraA01g004980.3C/BraA01g038640.3C/BraA09g010440.3C/BraA05g003030.3C/BraA06g036510.3C/BraA04g029950.3C/BraA07g036050.3C/BraA09g055600.3C/BraA01g017270.3C/BraA03g058730.3C/BraA02g006550.3C/BraA05g023210.3…
BP	GO:0019752	carboxylic acid metabolic process	143/3294	363/10368	0.0010711	0.00945578	BraA08g024600.3C/BraA09g045470.3C/BraA03g058660.3C/BraA04g006580.3C/BraA07g031850.3C/BraA01g000200.3C/BraA06g000220.3C/BraA05g034040.3C/novel.417/BraA10g030890.3C/BraA08g022720.3C/BraA10g032170.3C/BraA03g002960.3C/BraA04g009580.3C/BraA02g035300.3C/BraA04g015630.3C/BraA03g015130.3C/BraA03g012880.3C/BraA08g001620.3C/BraA08g009150.3C/BraA07g024100.3C/BraA03g022970.3C/BraA06g044580.3C/BraA09g054830.3…	BraA08g024600.3C/BraA09g045470.3C/BraA03g058660.3C/BraA04g006580.3C/BraA07g031850.3C/BraA01g000200.3C/BraA06g000220.3C/BraA05g034040.3C/-/BraA10g030890.3C/BraA08g022720.3C/BraA10g032170.3C/BraA03g002960.3C/BraA04g009580.3C/BraA02g035300.3C/BraA04g015630.3C/BraA03g015130.3C/BraA03g012880.3C/BraA08g001620.3C/BraA08g009150.3C/BraA07g024100.3C/BraA03g022970.3C/BraA06g044580.3C/BraA09g054830.3C/BraA02…	143	74	BraA08g024600.3C/BraA09g045470.3C/BraA03g058660.3C/BraA04g006580.3C/BraA07g031850.3C/BraA06g000220.3C/BraA05g034040.3C/BraA10g030890.3C/BraA03g002960.3C/BraA02g035300.3C/BraA03g012880.3C/BraA08g001620.3C/BraA07g024100.3C/BraA09g054830.3C/BraA02g034390.3C/BraA03g014440.3C/BraA01g043400.3C/BraA03g038160.3C/BraA05g038680.3C/BraA09g044140.3C/BraA03g054820.3C/BraA03g013000.3C/BraA03g039990.3C/BraA03g0…	69	BraA01g000200.3C/novel.417/BraA08g022720.3C/BraA10g032170.3C/BraA04g009580.3C/BraA04g015630.3C/BraA03g015130.3C/BraA08g009150.3C/BraA03g022970.3C/BraA06g044580.3C/BraA02g009970.3C/BraA03g035490.3C/BraA01g004980.3C/BraA01g038640.3C/BraA09g010440.3C/BraA05g003030.3C/BraA06g036510.3C/BraA04g029950.3C/BraA09g055600.3C/BraA01g017270.3C/BraA03g058730.3C/BraA02g006550.3C/BraA05g023210.3C/BraA01g003910.3…
BP	GO:0043436	oxoacid metabolic process	145/3294	369/10368	0.00111877	0.00972467	BraA08g024600.3C/BraA09g045470.3C/BraA03g058660.3C/BraA04g006580.3C/BraA07g031850.3C/BraA01g000200.3C/BraA06g000220.3C/BraA05g034040.3C/novel.417/BraA10g030890.3C/BraA08g022720.3C/BraA10g032170.3C/BraA03g002960.3C/BraA04g009580.3C/BraA02g035300.3C/BraA04g015630.3C/BraA03g015130.3C/BraA03g012880.3C/BraA08g001620.3C/BraA08g009150.3C/BraA07g024100.3C/BraA03g022970.3C/BraA06g044580.3C/BraA09g054830.3…	BraA08g024600.3C/BraA09g045470.3C/BraA03g058660.3C/BraA04g006580.3C/BraA07g031850.3C/BraA01g000200.3C/BraA06g000220.3C/BraA05g034040.3C/-/BraA10g030890.3C/BraA08g022720.3C/BraA10g032170.3C/BraA03g002960.3C/BraA04g009580.3C/BraA02g035300.3C/BraA04g015630.3C/BraA03g015130.3C/BraA03g012880.3C/BraA08g001620.3C/BraA08g009150.3C/BraA07g024100.3C/BraA03g022970.3C/BraA06g044580.3C/BraA09g054830.3C/BraA02…	145	74	BraA08g024600.3C/BraA09g045470.3C/BraA03g058660.3C/BraA04g006580.3C/BraA07g031850.3C/BraA06g000220.3C/BraA05g034040.3C/BraA10g030890.3C/BraA03g002960.3C/BraA02g035300.3C/BraA03g012880.3C/BraA08g001620.3C/BraA07g024100.3C/BraA09g054830.3C/BraA02g034390.3C/BraA03g014440.3C/BraA01g043400.3C/BraA03g038160.3C/BraA05g038680.3C/BraA09g044140.3C/BraA03g054820.3C/BraA03g013000.3C/BraA03g039990.3C/BraA03g0…	71	BraA01g000200.3C/novel.417/BraA08g022720.3C/BraA10g032170.3C/BraA04g009580.3C/BraA04g015630.3C/BraA03g015130.3C/BraA08g009150.3C/BraA03g022970.3C/BraA06g044580.3C/BraA02g009970.3C/BraA03g035490.3C/BraA01g004980.3C/BraA01g038640.3C/BraA09g010440.3C/BraA05g003030.3C/BraA06g036510.3C/BraA04g029950.3C/BraA07g036050.3C/BraA09g055600.3C/BraA01g017270.3C/BraA03g058730.3C/BraA02g006550.3C/BraA05g023210.3…
BP	GO:0009152	purine ribonucleotide biosynthetic process	25/3294	47/10368	0.00184008	0.0152889	BraA02g027600.3C/BraA09g029800.3C/BraA03g028250.3C/BraA09g025620.3C/BraA01g005820.3C/BraA01g008130.3C/BraA03g027010.3C/BraA10g030990.3C/BraA07g014510.3C/novel.570/BraA06g041370.3C/BraA01g017000.3C/BraA03g005750.3C/BraA02g004900.3C/BraA03g003790.3C/BraA09g043500.3C/BraA03g017390.3C/BraA10g030970.3C/BraA02g033480.3C/BraA02g002820.3C/BraA03g003800.3C/BraA09g015120.3C/BraA03g039660.3C/BraA03g045980.3…	BraA02g027600.3C/BraA09g029800.3C/BraA03g028250.3C/BraA09g025620.3C/BraA01g005820.3C/BraA01g008130.3C/BraA03g027010.3C/BraA10g030990.3C/BraA07g014510.3C/-/BraA06g041370.3C/BraA01g017000.3C/BraA03g005750.3C/BraA02g004900.3C/BraA03g003790.3C/BraA09g043500.3C/BraA03g017390.3C/BraA10g030970.3C/BraA02g033480.3C/BraA02g002820.3C/BraA03g003800.3C/BraA09g015120.3C/BraA03g039660.3C/BraA03g045980.3C/BraA09…	25	19	BraA01g008130.3C/BraA10g030990.3C/BraA07g014510.3C/novel.570/BraA06g041370.3C/BraA01g017000.3C/BraA03g005750.3C/BraA02g004900.3C/BraA03g003790.3C/BraA09g043500.3C/BraA03g017390.3C/BraA10g030970.3C/BraA02g033480.3C/BraA02g002820.3C/BraA03g003800.3C/BraA09g015120.3C/BraA03g039660.3C/BraA03g045980.3C/BraA09g022480.3C	6	BraA02g027600.3C/BraA09g029800.3C/BraA03g028250.3C/BraA09g025620.3C/BraA01g005820.3C/BraA03g027010.3C
BP	GO:0009260	ribonucleotide biosynthetic process	25/3294	47/10368	0.00184008	0.0152889	BraA02g027600.3C/BraA09g029800.3C/BraA03g028250.3C/BraA09g025620.3C/BraA01g005820.3C/BraA01g008130.3C/BraA03g027010.3C/BraA10g030990.3C/BraA07g014510.3C/novel.570/BraA06g041370.3C/BraA01g017000.3C/BraA03g005750.3C/BraA02g004900.3C/BraA03g003790.3C/BraA09g043500.3C/BraA03g017390.3C/BraA10g030970.3C/BraA02g033480.3C/BraA02g002820.3C/BraA03g003800.3C/BraA09g015120.3C/BraA03g039660.3C/BraA03g045980.3…	BraA02g027600.3C/BraA09g029800.3C/BraA03g028250.3C/BraA09g025620.3C/BraA01g005820.3C/BraA01g008130.3C/BraA03g027010.3C/BraA10g030990.3C/BraA07g014510.3C/-/BraA06g041370.3C/BraA01g017000.3C/BraA03g005750.3C/BraA02g004900.3C/BraA03g003790.3C/BraA09g043500.3C/BraA03g017390.3C/BraA10g030970.3C/BraA02g033480.3C/BraA02g002820.3C/BraA03g003800.3C/BraA09g015120.3C/BraA03g039660.3C/BraA03g045980.3C/BraA09…	25	19	BraA01g008130.3C/BraA10g030990.3C/BraA07g014510.3C/novel.570/BraA06g041370.3C/BraA01g017000.3C/BraA03g005750.3C/BraA02g004900.3C/BraA03g003790.3C/BraA09g043500.3C/BraA03g017390.3C/BraA10g030970.3C/BraA02g033480.3C/BraA02g002820.3C/BraA03g003800.3C/BraA09g015120.3C/BraA03g039660.3C/BraA03g045980.3C/BraA09g022480.3C	6	BraA02g027600.3C/BraA09g029800.3C/BraA03g028250.3C/BraA09g025620.3C/BraA01g005820.3C/BraA03g027010.3C
BP	GO:0046390	ribose phosphate biosynthetic process	25/3294	47/10368	0.00184008	0.0152889	BraA02g027600.3C/BraA09g029800.3C/BraA03g028250.3C/BraA09g025620.3C/BraA01g005820.3C/BraA01g008130.3C/BraA03g027010.3C/BraA10g030990.3C/BraA07g014510.3C/novel.570/BraA06g041370.3C/BraA01g017000.3C/BraA03g005750.3C/BraA02g004900.3C/BraA03g003790.3C/BraA09g043500.3C/BraA03g017390.3C/BraA10g030970.3C/BraA02g033480.3C/BraA02g002820.3C/BraA03g003800.3C/BraA09g015120.3C/BraA03g039660.3C/BraA03g045980.3…	BraA02g027600.3C/BraA09g029800.3C/BraA03g028250.3C/BraA09g025620.3C/BraA01g005820.3C/BraA01g008130.3C/BraA03g027010.3C/BraA10g030990.3C/BraA07g014510.3C/-/BraA06g041370.3C/BraA01g017000.3C/BraA03g005750.3C/BraA02g004900.3C/BraA03g003790.3C/BraA09g043500.3C/BraA03g017390.3C/BraA10g030970.3C/BraA02g033480.3C/BraA02g002820.3C/BraA03g003800.3C/BraA09g015120.3C/BraA03g039660.3C/BraA03g045980.3C/BraA09…	25	19	BraA01g008130.3C/BraA10g030990.3C/BraA07g014510.3C/novel.570/BraA06g041370.3C/BraA01g017000.3C/BraA03g005750.3C/BraA02g004900.3C/BraA03g003790.3C/BraA09g043500.3C/BraA03g017390.3C/BraA10g030970.3C/BraA02g033480.3C/BraA02g002820.3C/BraA03g003800.3C/BraA09g015120.3C/BraA03g039660.3C/BraA03g045980.3C/BraA09g022480.3C	6	BraA02g027600.3C/BraA09g029800.3C/BraA03g028250.3C/BraA09g025620.3C/BraA01g005820.3C/BraA03g027010.3C
BP	GO:0006732	coenzyme metabolic process	51/3294	114/10368	0.00239703	0.0196279	BraA01g044410.3C/BraA04g006580.3C/BraA01g000200.3C/BraA05g041200.3C/BraA03g015620.3C/BraA10g030890.3C/BraA08g022720.3C/BraA04g015630.3C/BraA03g012880.3C/BraA06g044580.3C/BraA01g042920.3C/BraA09g054830.3C/BraA02g034390.3C/BraA03g029510.3C/BraA03g035490.3C/BraA01g038640.3C/BraA03g013000.3C/BraA09g043990.3C/BraA07g042460.3C/BraA01g005200.3C/BraA10g014240.3C/BraA09g055600.3C/BraA01g017270.3C/BraA01g0…	BraA01g044410.3C/BraA04g006580.3C/BraA01g000200.3C/BraA05g041200.3C/BraA03g015620.3C/BraA10g030890.3C/BraA08g022720.3C/BraA04g015630.3C/BraA03g012880.3C/BraA06g044580.3C/BraA01g042920.3C/BraA09g054830.3C/BraA02g034390.3C/BraA03g029510.3C/BraA03g035490.3C/BraA01g038640.3C/BraA03g013000.3C/BraA09g043990.3C/BraA07g042460.3C/BraA01g005200.3C/BraA10g014240.3C/BraA09g055600.3C/BraA01g017270.3C/BraA01g0…	51	30	BraA01g044410.3C/BraA04g006580.3C/BraA05g041200.3C/BraA10g030890.3C/BraA03g012880.3C/BraA09g054830.3C/BraA02g034390.3C/BraA03g029510.3C/BraA03g013000.3C/BraA09g043990.3C/BraA07g042460.3C/BraA01g005200.3C/BraA10g014240.3C/BraA01g017010.3C/BraA06g027130.3C/BraA09g002300.3C/BraA07g021050.3C/BraA06g009590.3C/BraA07g021000.3C/BraA02g025380.3C/BraA10g014550.3C/BraA04g014140.3C/BraA05g026050.3C/BraA09g0…	21	BraA01g000200.3C/BraA03g015620.3C/BraA08g022720.3C/BraA04g015630.3C/BraA06g044580.3C/BraA01g042920.3C/BraA03g035490.3C/BraA01g038640.3C/BraA09g055600.3C/BraA01g017270.3C/BraA05g023210.3C/BraA07g040140.3C/BraA05g034280.3C/BraA06g043030.3C/BraA02g024790.3C/BraA02g034560.3C/BraA01g039400.3C/BraA03g044610.3C/BraA02g036170.3C/BraA02g015020.3C/BraA01g031180.3C
BP	GO:0019682	glyceraldehyde-3-phosphate metabolic process	9/3294	12/10368	0.00264066	0.0210137	BraA01g044410.3C/BraA05g041200.3C/BraA01g042920.3C/BraA01g003910.3C/BraA06g043030.3C/BraA08g016030.3C/BraA04g014140.3C/BraA02g034560.3C/BraA02g020240.3C	BraA01g044410.3C/BraA05g041200.3C/BraA01g042920.3C/BraA01g003910.3C/BraA06g043030.3C/BraA08g016030.3C/BraA04g014140.3C/BraA02g034560.3C/BraA02g020240.3C	9	4	BraA01g044410.3C/BraA05g041200.3C/BraA04g014140.3C/BraA02g020240.3C	5	BraA01g042920.3C/BraA01g003910.3C/BraA06g043030.3C/BraA08g016030.3C/BraA02g034560.3C
BP	GO:0019684	photosynthesis, light reaction	9/3294	12/10368	0.00264066	0.0210137	BraA07g017380.3C/BraA10g002150.3C/BraA02g045720.3C/BraA01g022780.3C/BraA09g009530.3C/BraA09g055960.3C/BraA01g014590.3C/BraA08g035330.3C/BraA10g004210.3C	BraA07g017380.3C/BraA10g002150.3C/BraA02g045720.3C/BraA01g022780.3C/BraA09g009530.3C/BraA09g055960.3C/BraA01g014590.3C/BraA08g035330.3C/BraA10g004210.3C	9	0		9	BraA07g017380.3C/BraA10g002150.3C/BraA02g045720.3C/BraA01g022780.3C/BraA09g009530.3C/BraA09g055960.3C/BraA01g014590.3C/BraA08g035330.3C/BraA10g004210.3C
BP	GO:1901136	carbohydrate derivative catabolic process	19/3294	34/10368	0.00305818	0.0239983	BraA03g022910.3C/BraA05g003700.3C/BraA03g022840.3C/BraA03g022860.3C/BraA09g002350.3C/BraA05g003680.3C/BraA04g030200.3C/BraA05g009820.3C/BraA03g022850.3C/BraA03g035300.3C/BraA05g034520.3C/BraA09g045350.3C/BraA10g001120.3C/BraA03g035320.3C/BraA03g018400.3C/BraA07g001260.3C/BraA04g028810.3C/BraA09g018740.3C/BraA08g034170.3C	BraA03g022910.3C/BraA05g003700.3C/BraA03g022840.3C/BraA03g022860.3C/BraA09g002350.3C/BraA05g003680.3C/BraA04g030200.3C/BraA05g009820.3C/BraA03g022850.3C/BraA03g035300.3C/BraA05g034520.3C/BraA09g045350.3C/BraA10g001120.3C/BraA03g035320.3C/BraA03g018400.3C/BraA07g001260.3C/BraA04g028810.3C/BraA09g018740.3C/BraA08g034170.3C	19	17	BraA03g022910.3C/BraA05g003700.3C/BraA03g022840.3C/BraA03g022860.3C/BraA09g002350.3C/BraA05g003680.3C/BraA04g030200.3C/BraA05g009820.3C/BraA03g022850.3C/BraA03g035300.3C/BraA05g034520.3C/BraA09g045350.3C/BraA10g001120.3C/BraA03g035320.3C/BraA03g018400.3C/BraA07g001260.3C/BraA09g018740.3C	2	BraA04g028810.3C/BraA08g034170.3C
BP	GO:0006164	purine nucleotide biosynthetic process	26/3294	51/10368	0.00328909	0.0254566	BraA02g027600.3C/BraA09g029800.3C/BraA03g028250.3C/BraA09g025620.3C/BraA01g005820.3C/BraA01g008130.3C/BraA03g027010.3C/BraA10g030990.3C/BraA07g014510.3C/novel.570/BraA06g041370.3C/BraA01g017000.3C/BraA03g005750.3C/BraA02g004900.3C/BraA03g003790.3C/BraA09g043500.3C/BraA03g017390.3C/BraA10g030970.3C/BraA02g033480.3C/BraA02g002820.3C/BraA03g003800.3C/BraA09g015120.3C/BraA03g039660.3C/BraA03g045980.3…	BraA02g027600.3C/BraA09g029800.3C/BraA03g028250.3C/BraA09g025620.3C/BraA01g005820.3C/BraA01g008130.3C/BraA03g027010.3C/BraA10g030990.3C/BraA07g014510.3C/-/BraA06g041370.3C/BraA01g017000.3C/BraA03g005750.3C/BraA02g004900.3C/BraA03g003790.3C/BraA09g043500.3C/BraA03g017390.3C/BraA10g030970.3C/BraA02g033480.3C/BraA02g002820.3C/BraA03g003800.3C/BraA09g015120.3C/BraA03g039660.3C/BraA03g045980.3C/BraA04…	26	20	BraA01g008130.3C/BraA10g030990.3C/BraA07g014510.3C/novel.570/BraA06g041370.3C/BraA01g017000.3C/BraA03g005750.3C/BraA02g004900.3C/BraA03g003790.3C/BraA09g043500.3C/BraA03g017390.3C/BraA10g030970.3C/BraA02g033480.3C/BraA02g002820.3C/BraA03g003800.3C/BraA09g015120.3C/BraA03g039660.3C/BraA03g045980.3C/BraA04g003190.3C/BraA09g022480.3C	6	BraA02g027600.3C/BraA09g029800.3C/BraA03g028250.3C/BraA09g025620.3C/BraA01g005820.3C/BraA03g027010.3C
BP	GO:0006073	cellular glucan metabolic process	43/3294	95/10368	0.00388558	0.028783	BraA03g051590.3C/BraA01g007430.3C/BraA07g009370.3C/BraA05g016030.3C/BraA03g055660.3C/BraA08g018140.3C/BraA01g014690.3C/BraA03g007020.3C/BraA05g041120.3C/BraA03g030840.3C/BraA03g048630.3C/BraA08g000300.3C/BraA01g010460.3C/BraA01g014700.3C/BraA08g009760.3C/BraA09g001170.3C/BraA04g023360.3C/BraA01g016530.3C/BraA01g007440.3C/BraA10g004390.3C/BraA06g029240.3C/BraA03g055650.3C/BraA05g041600.3C/BraA10g0…	BraA03g051590.3C/BraA01g007430.3C/BraA07g009370.3C/BraA05g016030.3C/BraA03g055660.3C/BraA08g018140.3C/BraA01g014690.3C/BraA03g007020.3C/BraA05g041120.3C/BraA03g030840.3C/BraA03g048630.3C/BraA08g000300.3C/BraA01g010460.3C/BraA01g014700.3C/BraA08g009760.3C/BraA09g001170.3C/BraA04g023360.3C/BraA01g016530.3C/BraA01g007440.3C/BraA10g004390.3C/BraA06g029240.3C/BraA03g055650.3C/BraA05g041600.3C/BraA10g0…	43	31	BraA01g007430.3C/BraA05g016030.3C/BraA03g055660.3C/BraA08g018140.3C/BraA01g014690.3C/BraA03g007020.3C/BraA05g041120.3C/BraA03g030840.3C/BraA03g048630.3C/BraA01g010460.3C/BraA01g014700.3C/BraA01g016530.3C/BraA01g007440.3C/BraA10g004390.3C/BraA03g055650.3C/BraA05g041600.3C/BraA10g023230.3C/BraA10g025140.3C/BraA02g006130.3C/BraA05g008490.3C/BraA09g059190.3C/BraA05g011700.3C/novel.39/BraA01g043890.3C…	12	BraA03g051590.3C/BraA07g009370.3C/BraA08g000300.3C/BraA08g009760.3C/BraA09g001170.3C/BraA04g023360.3C/BraA06g029240.3C/BraA04g023370.3C/BraA09g063900.3C/BraA03g028660.3C/BraA09g025290.3C/BraA09g008410.3C
BP	GO:0044042	glucan metabolic process	43/3294	95/10368	0.00388558	0.028783	BraA03g051590.3C/BraA01g007430.3C/BraA07g009370.3C/BraA05g016030.3C/BraA03g055660.3C/BraA08g018140.3C/BraA01g014690.3C/BraA03g007020.3C/BraA05g041120.3C/BraA03g030840.3C/BraA03g048630.3C/BraA08g000300.3C/BraA01g010460.3C/BraA01g014700.3C/BraA08g009760.3C/BraA09g001170.3C/BraA04g023360.3C/BraA01g016530.3C/BraA01g007440.3C/BraA10g004390.3C/BraA06g029240.3C/BraA03g055650.3C/BraA05g041600.3C/BraA10g0…	BraA03g051590.3C/BraA01g007430.3C/BraA07g009370.3C/BraA05g016030.3C/BraA03g055660.3C/BraA08g018140.3C/BraA01g014690.3C/BraA03g007020.3C/BraA05g041120.3C/BraA03g030840.3C/BraA03g048630.3C/BraA08g000300.3C/BraA01g010460.3C/BraA01g014700.3C/BraA08g009760.3C/BraA09g001170.3C/BraA04g023360.3C/BraA01g016530.3C/BraA01g007440.3C/BraA10g004390.3C/BraA06g029240.3C/BraA03g055650.3C/BraA05g041600.3C/BraA10g0…	43	31	BraA01g007430.3C/BraA05g016030.3C/BraA03g055660.3C/BraA08g018140.3C/BraA01g014690.3C/BraA03g007020.3C/BraA05g041120.3C/BraA03g030840.3C/BraA03g048630.3C/BraA01g010460.3C/BraA01g014700.3C/BraA01g016530.3C/BraA01g007440.3C/BraA10g004390.3C/BraA03g055650.3C/BraA05g041600.3C/BraA10g023230.3C/BraA10g025140.3C/BraA02g006130.3C/BraA05g008490.3C/BraA09g059190.3C/BraA05g011700.3C/novel.39/BraA01g043890.3C…	12	BraA03g051590.3C/BraA07g009370.3C/BraA08g000300.3C/BraA08g009760.3C/BraA09g001170.3C/BraA04g023360.3C/BraA06g029240.3C/BraA04g023370.3C/BraA09g063900.3C/BraA03g028660.3C/BraA09g025290.3C/BraA09g008410.3C
BP	GO:0044264	cellular polysaccharide metabolic process	43/3294	95/10368	0.00388558	0.028783	BraA03g051590.3C/BraA01g007430.3C/BraA07g009370.3C/BraA05g016030.3C/BraA03g055660.3C/BraA08g018140.3C/BraA01g014690.3C/BraA03g007020.3C/BraA05g041120.3C/BraA03g030840.3C/BraA03g048630.3C/BraA08g000300.3C/BraA01g010460.3C/BraA01g014700.3C/BraA08g009760.3C/BraA09g001170.3C/BraA04g023360.3C/BraA01g016530.3C/BraA01g007440.3C/BraA10g004390.3C/BraA06g029240.3C/BraA03g055650.3C/BraA05g041600.3C/BraA10g0…	BraA03g051590.3C/BraA01g007430.3C/BraA07g009370.3C/BraA05g016030.3C/BraA03g055660.3C/BraA08g018140.3C/BraA01g014690.3C/BraA03g007020.3C/BraA05g041120.3C/BraA03g030840.3C/BraA03g048630.3C/BraA08g000300.3C/BraA01g010460.3C/BraA01g014700.3C/BraA08g009760.3C/BraA09g001170.3C/BraA04g023360.3C/BraA01g016530.3C/BraA01g007440.3C/BraA10g004390.3C/BraA06g029240.3C/BraA03g055650.3C/BraA05g041600.3C/BraA10g0…	43	31	BraA01g007430.3C/BraA05g016030.3C/BraA03g055660.3C/BraA08g018140.3C/BraA01g014690.3C/BraA03g007020.3C/BraA05g041120.3C/BraA03g030840.3C/BraA03g048630.3C/BraA01g010460.3C/BraA01g014700.3C/BraA01g016530.3C/BraA01g007440.3C/BraA10g004390.3C/BraA03g055650.3C/BraA05g041600.3C/BraA10g023230.3C/BraA10g025140.3C/BraA02g006130.3C/BraA05g008490.3C/BraA09g059190.3C/BraA05g011700.3C/novel.39/BraA01g043890.3C…	12	BraA03g051590.3C/BraA07g009370.3C/BraA08g000300.3C/BraA08g009760.3C/BraA09g001170.3C/BraA04g023360.3C/BraA06g029240.3C/BraA04g023370.3C/BraA09g063900.3C/BraA03g028660.3C/BraA09g025290.3C/BraA09g008410.3C
BP	GO:0044723	single-organism carbohydrate metabolic process	86/3294	212/10368	0.00392264	0.028783	BraA03g051590.3C/BraA04g006580.3C/BraA01g000200.3C/BraA01g014770.3C/BraA10g019840.3C/BraA05g016030.3C/BraA07g001030.3C/BraA09g003170.3C/BraA10g030890.3C/BraA08g022720.3C/BraA09g063550.3C/BraA08g032410.3C/BraA02g004580.3C/BraA04g015630.3C/BraA03g012880.3C/BraA01g014690.3C/BraA03g007020.3C/BraA05g041120.3C/BraA09g012070.3C/BraA03g030840.3C/BraA06g044580.3C/BraA09g054830.3C/BraA10g025630.3C/BraA02g0…	BraA03g051590.3C/BraA04g006580.3C/BraA01g000200.3C/BraA01g014770.3C/BraA10g019840.3C/BraA05g016030.3C/BraA07g001030.3C/BraA09g003170.3C/BraA10g030890.3C/BraA08g022720.3C/BraA09g063550.3C/BraA08g032410.3C/BraA02g004580.3C/BraA04g015630.3C/BraA03g012880.3C/BraA01g014690.3C/BraA03g007020.3C/BraA05g041120.3C/BraA09g012070.3C/BraA03g030840.3C/BraA06g044580.3C/BraA09g054830.3C/BraA10g025630.3C/BraA02g0…	86	49	BraA04g006580.3C/BraA01g014770.3C/BraA10g019840.3C/BraA05g016030.3C/BraA09g003170.3C/BraA10g030890.3C/BraA08g032410.3C/BraA03g012880.3C/BraA01g014690.3C/BraA03g007020.3C/BraA05g041120.3C/BraA03g030840.3C/BraA09g054830.3C/BraA10g025630.3C/BraA02g034390.3C/BraA05g018300.3C/BraA01g014700.3C/BraA03g013000.3C/BraA09g043990.3C/BraA07g042460.3C/BraA01g005200.3C/BraA10g014240.3C/BraA03g005580.3C/BraA01g0…	37	BraA03g051590.3C/BraA01g000200.3C/BraA07g001030.3C/BraA08g022720.3C/BraA09g063550.3C/BraA02g004580.3C/BraA04g015630.3C/BraA09g012070.3C/BraA06g044580.3C/BraA08g000300.3C/BraA03g035490.3C/BraA01g038640.3C/BraA08g009110.3C/BraA10g005150.3C/BraA02g019700.3C/BraA04g023360.3C/BraA09g055600.3C/BraA01g017270.3C/BraA04g007050.3C/BraA05g023210.3C/BraA04g023370.3C/BraA02g001120.3C/BraA10g005140.3C/BraA10g0…
BP	GO:0009116	nucleoside metabolic process	17/3294	30/10368	0.00412824	0.0295247	BraA09g037040.3C/BraA01g008590.3C/BraA08g015660.3C/BraA01g015160.3C/BraA03g037940.3C/BraA07g001260.3C/BraA02g026920.3C/BraA08g024900.3C/BraA01g015150.3C/BraA05g033020.3C/BraA03g022480.3C/BraA01g003570.3C/BraA09g001890.3C/BraA09g015120.3C/BraA07g036200.3C/BraA08g022810.3C/BraA05g003250.3C	BraA09g037040.3C/BraA01g008590.3C/BraA08g015660.3C/BraA01g015160.3C/BraA03g037940.3C/BraA07g001260.3C/BraA02g026920.3C/BraA08g024900.3C/BraA01g015150.3C/BraA05g033020.3C/BraA03g022480.3C/BraA01g003570.3C/BraA09g001890.3C/BraA09g015120.3C/BraA07g036200.3C/BraA08g022810.3C/BraA05g003250.3C	17	12	BraA09g037040.3C/BraA01g008590.3C/BraA08g015660.3C/BraA07g001260.3C/BraA08g024900.3C/BraA01g015150.3C/BraA05g033020.3C/BraA03g022480.3C/BraA09g015120.3C/BraA07g036200.3C/BraA08g022810.3C/BraA05g003250.3C	5	BraA01g015160.3C/BraA03g037940.3C/BraA02g026920.3C/BraA01g003570.3C/BraA09g001890.3C
BP	GO:1901657	glycosyl compound metabolic process	17/3294	30/10368	0.00412824	0.0295247	BraA09g037040.3C/BraA01g008590.3C/BraA08g015660.3C/BraA01g015160.3C/BraA03g037940.3C/BraA07g001260.3C/BraA02g026920.3C/BraA08g024900.3C/BraA01g015150.3C/BraA05g033020.3C/BraA03g022480.3C/BraA01g003570.3C/BraA09g001890.3C/BraA09g015120.3C/BraA07g036200.3C/BraA08g022810.3C/BraA05g003250.3C	BraA09g037040.3C/BraA01g008590.3C/BraA08g015660.3C/BraA01g015160.3C/BraA03g037940.3C/BraA07g001260.3C/BraA02g026920.3C/BraA08g024900.3C/BraA01g015150.3C/BraA05g033020.3C/BraA03g022480.3C/BraA01g003570.3C/BraA09g001890.3C/BraA09g015120.3C/BraA07g036200.3C/BraA08g022810.3C/BraA05g003250.3C	17	12	BraA09g037040.3C/BraA01g008590.3C/BraA08g015660.3C/BraA07g001260.3C/BraA08g024900.3C/BraA01g015150.3C/BraA05g033020.3C/BraA03g022480.3C/BraA09g015120.3C/BraA07g036200.3C/BraA08g022810.3C/BraA05g003250.3C	5	BraA01g015160.3C/BraA03g037940.3C/BraA02g026920.3C/BraA01g003570.3C/BraA09g001890.3C
BP	GO:0006081	cellular aldehyde metabolic process	10/3294	15/10368	0.0057756	0.0407902	BraA01g044410.3C/BraA05g041200.3C/BraA01g042920.3C/BraA01g003910.3C/BraA02g001120.3C/BraA06g043030.3C/BraA08g016030.3C/BraA04g014140.3C/BraA02g034560.3C/BraA02g020240.3C	BraA01g044410.3C/BraA05g041200.3C/BraA01g042920.3C/BraA01g003910.3C/BraA02g001120.3C/BraA06g043030.3C/BraA08g016030.3C/BraA04g014140.3C/BraA02g034560.3C/BraA02g020240.3C	10	4	BraA01g044410.3C/BraA05g041200.3C/BraA04g014140.3C/BraA02g020240.3C	6	BraA01g042920.3C/BraA01g003910.3C/BraA02g001120.3C/BraA06g043030.3C/BraA08g016030.3C/BraA02g034560.3C
BP	GO:0006541	glutamine metabolic process	8/3294	11/10368	0.00634146	0.0422979	BraA04g009580.3C/BraA08g009150.3C/BraA03g038160.3C/BraA09g044140.3C/BraA02g006550.3C/BraA02g016970.3C/BraA05g029760.3C/BraA01g034850.3C	BraA04g009580.3C/BraA08g009150.3C/BraA03g038160.3C/BraA09g044140.3C/BraA02g006550.3C/BraA02g016970.3C/BraA05g029760.3C/BraA01g034850.3C	8	4	BraA03g038160.3C/BraA09g044140.3C/BraA05g029760.3C/BraA01g034850.3C	4	BraA04g009580.3C/BraA08g009150.3C/BraA02g006550.3C/BraA02g016970.3C
BP	GO:0006542	glutamine biosynthetic process	8/3294	11/10368	0.00634146	0.0422979	BraA04g009580.3C/BraA08g009150.3C/BraA03g038160.3C/BraA09g044140.3C/BraA02g006550.3C/BraA02g016970.3C/BraA05g029760.3C/BraA01g034850.3C	BraA04g009580.3C/BraA08g009150.3C/BraA03g038160.3C/BraA09g044140.3C/BraA02g006550.3C/BraA02g016970.3C/BraA05g029760.3C/BraA01g034850.3C	8	4	BraA03g038160.3C/BraA09g044140.3C/BraA05g029760.3C/BraA01g034850.3C	4	BraA04g009580.3C/BraA08g009150.3C/BraA02g006550.3C/BraA02g016970.3C
BP	GO:0006779	porphyrin-containing compound biosynthetic process	8/3294	11/10368	0.00634146	0.0422979	BraA06g033080.3C/BraA03g052230.3C/BraA01g015790.3C/BraA05g001750.3C/BraA04g028660.3C/BraA10g002030.3C/BraA05g032150.3C/BraA09g052590.3C	BraA06g033080.3C/BraA03g052230.3C/BraA01g015790.3C/BraA05g001750.3C/BraA04g028660.3C/BraA10g002030.3C/BraA05g032150.3C/BraA09g052590.3C	8	1	BraA06g033080.3C	7	BraA03g052230.3C/BraA01g015790.3C/BraA05g001750.3C/BraA04g028660.3C/BraA10g002030.3C/BraA05g032150.3C/BraA09g052590.3C
BP	GO:0009605	response to external stimulus	8/3294	11/10368	0.00634146	0.0422979	BraA03g031830.3C/BraA03g031820.3C/BraA03g031840.3C/BraA09g062320.3C/BraA10g001240.3C/BraA09g065760.3C/BraA03g029470.3C/BraA06g006450.3C	BraA03g031830.3C/BraA03g031820.3C/BraA03g031840.3C/BraA09g062320.3C/BraA10g001240.3C/BraA09g065760.3C/BraA03g029470.3C/BraA06g006450.3C	8	7	BraA03g031830.3C/BraA03g031820.3C/BraA03g031840.3C/BraA09g062320.3C/BraA10g001240.3C/BraA09g065760.3C/BraA03g029470.3C	1	BraA06g006450.3C
BP	GO:0072522	purine-containing compound biosynthetic process	26/3294	53/10368	0.0063634	0.0422979	BraA02g027600.3C/BraA09g029800.3C/BraA03g028250.3C/BraA09g025620.3C/BraA01g005820.3C/BraA01g008130.3C/BraA03g027010.3C/BraA10g030990.3C/BraA07g014510.3C/novel.570/BraA06g041370.3C/BraA01g017000.3C/BraA03g005750.3C/BraA02g004900.3C/BraA03g003790.3C/BraA09g043500.3C/BraA03g017390.3C/BraA10g030970.3C/BraA02g033480.3C/BraA02g002820.3C/BraA03g003800.3C/BraA09g015120.3C/BraA03g039660.3C/BraA03g045980.3…	BraA02g027600.3C/BraA09g029800.3C/BraA03g028250.3C/BraA09g025620.3C/BraA01g005820.3C/BraA01g008130.3C/BraA03g027010.3C/BraA10g030990.3C/BraA07g014510.3C/-/BraA06g041370.3C/BraA01g017000.3C/BraA03g005750.3C/BraA02g004900.3C/BraA03g003790.3C/BraA09g043500.3C/BraA03g017390.3C/BraA10g030970.3C/BraA02g033480.3C/BraA02g002820.3C/BraA03g003800.3C/BraA09g015120.3C/BraA03g039660.3C/BraA03g045980.3C/BraA04…	26	20	BraA01g008130.3C/BraA10g030990.3C/BraA07g014510.3C/novel.570/BraA06g041370.3C/BraA01g017000.3C/BraA03g005750.3C/BraA02g004900.3C/BraA03g003790.3C/BraA09g043500.3C/BraA03g017390.3C/BraA10g030970.3C/BraA02g033480.3C/BraA02g002820.3C/BraA03g003800.3C/BraA09g015120.3C/BraA03g039660.3C/BraA03g045980.3C/BraA04g003190.3C/BraA09g022480.3C	6	BraA02g027600.3C/BraA09g029800.3C/BraA03g028250.3C/BraA09g025620.3C/BraA01g005820.3C/BraA03g027010.3C
CC	GO:0009579	thylakoid	63/1061	70/3852	1.96522e-28	1.48374e-26	BraA10g005400.3C/BraA07g017380.3C/BraA06g027510.3C/BraA09g033700.3C/BraA08g009190.3C/BraA08g033850.3C/BraA09g001460.3C/BraA04g004720.3C/BraA09g008070.3C/BraA08g018830.3C/BraA02g045720.3C/BraA08g023320.3C/BraA01g012030.3C/BraA03g028630.3C/BraA01g008760.3C/BraA09g063780.3C/BraA05g016110.3C/BraA02g017820.3C/BraA05g006520.3C/BraA08g010100.3C/BraA06g002120.3C/BraA09g024970.3C/BraA09g034680.3C/BraA07g0…	BraA10g005400.3C/BraA07g017380.3C/BraA06g027510.3C/BraA09g033700.3C/BraA08g009190.3C/BraA08g033850.3C/BraA09g001460.3C/BraA04g004720.3C/BraA09g008070.3C/BraA08g018830.3C/BraA02g045720.3C/BraA08g023320.3C/BraA01g012030.3C/BraA03g028630.3C/BraA01g008760.3C/BraA09g063780.3C/BraA05g016110.3C/BraA02g017820.3C/BraA05g006520.3C/BraA08g010100.3C/BraA06g002120.3C/BraA09g024970.3C/BraA09g034680.3C/BraA07g0…	63	0		63	BraA10g005400.3C/BraA07g017380.3C/BraA06g027510.3C/BraA09g033700.3C/BraA08g009190.3C/BraA08g033850.3C/BraA09g001460.3C/BraA04g004720.3C/BraA09g008070.3C/BraA08g018830.3C/BraA02g045720.3C/BraA08g023320.3C/BraA01g012030.3C/BraA03g028630.3C/BraA01g008760.3C/BraA09g063780.3C/BraA05g016110.3C/BraA02g017820.3C/BraA05g006520.3C/BraA08g010100.3C/BraA06g002120.3C/BraA09g024970.3C/BraA09g034680.3C/BraA07g0…
CC	GO:0044436	thylakoid part	63/1061	70/3852	1.96522e-28	1.48374e-26	BraA10g005400.3C/BraA07g017380.3C/BraA06g027510.3C/BraA09g033700.3C/BraA08g009190.3C/BraA08g033850.3C/BraA09g001460.3C/BraA04g004720.3C/BraA09g008070.3C/BraA08g018830.3C/BraA02g045720.3C/BraA08g023320.3C/BraA01g012030.3C/BraA03g028630.3C/BraA01g008760.3C/BraA09g063780.3C/BraA05g016110.3C/BraA02g017820.3C/BraA05g006520.3C/BraA08g010100.3C/BraA06g002120.3C/BraA09g024970.3C/BraA09g034680.3C/BraA07g0…	BraA10g005400.3C/BraA07g017380.3C/BraA06g027510.3C/BraA09g033700.3C/BraA08g009190.3C/BraA08g033850.3C/BraA09g001460.3C/BraA04g004720.3C/BraA09g008070.3C/BraA08g018830.3C/BraA02g045720.3C/BraA08g023320.3C/BraA01g012030.3C/BraA03g028630.3C/BraA01g008760.3C/BraA09g063780.3C/BraA05g016110.3C/BraA02g017820.3C/BraA05g006520.3C/BraA08g010100.3C/BraA06g002120.3C/BraA09g024970.3C/BraA09g034680.3C/BraA07g0…	63	0		63	BraA10g005400.3C/BraA07g017380.3C/BraA06g027510.3C/BraA09g033700.3C/BraA08g009190.3C/BraA08g033850.3C/BraA09g001460.3C/BraA04g004720.3C/BraA09g008070.3C/BraA08g018830.3C/BraA02g045720.3C/BraA08g023320.3C/BraA01g012030.3C/BraA03g028630.3C/BraA01g008760.3C/BraA09g063780.3C/BraA05g016110.3C/BraA02g017820.3C/BraA05g006520.3C/BraA08g010100.3C/BraA06g002120.3C/BraA09g024970.3C/BraA09g034680.3C/BraA07g0…
CC	GO:0034357	photosynthetic membrane	62/1061	69/3852	6.70224e-28	3.37346e-26	BraA10g005400.3C/BraA07g017380.3C/BraA06g027510.3C/BraA09g033700.3C/BraA08g009190.3C/BraA08g033850.3C/BraA09g001460.3C/BraA04g004720.3C/BraA09g008070.3C/BraA08g018830.3C/BraA02g045720.3C/BraA08g023320.3C/BraA01g012030.3C/BraA03g028630.3C/BraA01g008760.3C/BraA09g063780.3C/BraA05g016110.3C/BraA02g017820.3C/BraA05g006520.3C/BraA08g010100.3C/BraA06g002120.3C/BraA09g024970.3C/BraA09g034680.3C/BraA07g0…	BraA10g005400.3C/BraA07g017380.3C/BraA06g027510.3C/BraA09g033700.3C/BraA08g009190.3C/BraA08g033850.3C/BraA09g001460.3C/BraA04g004720.3C/BraA09g008070.3C/BraA08g018830.3C/BraA02g045720.3C/BraA08g023320.3C/BraA01g012030.3C/BraA03g028630.3C/BraA01g008760.3C/BraA09g063780.3C/BraA05g016110.3C/BraA02g017820.3C/BraA05g006520.3C/BraA08g010100.3C/BraA06g002120.3C/BraA09g024970.3C/BraA09g034680.3C/BraA07g0…	62	0		62	BraA10g005400.3C/BraA07g017380.3C/BraA06g027510.3C/BraA09g033700.3C/BraA08g009190.3C/BraA08g033850.3C/BraA09g001460.3C/BraA04g004720.3C/BraA09g008070.3C/BraA08g018830.3C/BraA02g045720.3C/BraA08g023320.3C/BraA01g012030.3C/BraA03g028630.3C/BraA01g008760.3C/BraA09g063780.3C/BraA05g016110.3C/BraA02g017820.3C/BraA05g006520.3C/BraA08g010100.3C/BraA06g002120.3C/BraA09g024970.3C/BraA09g034680.3C/BraA07g0…
CC	GO:0009521	photosystem	60/1061	67/3852	7.74081e-27	2.92216e-25	BraA10g005400.3C/BraA07g017380.3C/BraA06g027510.3C/BraA09g033700.3C/BraA08g009190.3C/BraA08g033850.3C/BraA09g001460.3C/BraA04g004720.3C/BraA09g008070.3C/BraA08g018830.3C/BraA02g045720.3C/BraA08g023320.3C/BraA01g012030.3C/BraA01g008760.3C/BraA09g063780.3C/BraA05g016110.3C/BraA02g017820.3C/BraA05g006520.3C/BraA08g010100.3C/BraA06g002120.3C/BraA09g024970.3C/BraA09g034680.3C/BraA07g031170.3C/BraA01g0…	BraA10g005400.3C/BraA07g017380.3C/BraA06g027510.3C/BraA09g033700.3C/BraA08g009190.3C/BraA08g033850.3C/BraA09g001460.3C/BraA04g004720.3C/BraA09g008070.3C/BraA08g018830.3C/BraA02g045720.3C/BraA08g023320.3C/BraA01g012030.3C/BraA01g008760.3C/BraA09g063780.3C/BraA05g016110.3C/BraA02g017820.3C/BraA05g006520.3C/BraA08g010100.3C/BraA06g002120.3C/BraA09g024970.3C/BraA09g034680.3C/BraA07g031170.3C/BraA01g0…	60	0		60	BraA10g005400.3C/BraA07g017380.3C/BraA06g027510.3C/BraA09g033700.3C/BraA08g009190.3C/BraA08g033850.3C/BraA09g001460.3C/BraA04g004720.3C/BraA09g008070.3C/BraA08g018830.3C/BraA02g045720.3C/BraA08g023320.3C/BraA01g012030.3C/BraA01g008760.3C/BraA09g063780.3C/BraA05g016110.3C/BraA02g017820.3C/BraA05g006520.3C/BraA08g010100.3C/BraA06g002120.3C/BraA09g024970.3C/BraA09g034680.3C/BraA07g031170.3C/BraA01g0…
CC	GO:0009523	photosystem II	39/1061	43/3852	3.18447e-18	9.61711e-17	BraA10g005400.3C/BraA07g017380.3C/BraA08g009190.3C/BraA08g033850.3C/BraA04g004720.3C/BraA02g045720.3C/BraA01g012030.3C/BraA09g063780.3C/BraA02g017820.3C/BraA05g006520.3C/BraA09g024970.3C/BraA07g031170.3C/BraA01g022780.3C/BraA05g013820.3C/BraA09g009530.3C/BraA08g009230.3C/BraA04g021840.3C/BraA07g042080.3C/BraA05g040620.3C/BraA07g026390.3C/BraA07g033020.3C/BraA06g010290.3C/BraA03g025710.3C/BraA02g0…	BraA10g005400.3C/BraA07g017380.3C/BraA08g009190.3C/BraA08g033850.3C/BraA04g004720.3C/BraA02g045720.3C/BraA01g012030.3C/BraA09g063780.3C/BraA02g017820.3C/BraA05g006520.3C/BraA09g024970.3C/BraA07g031170.3C/BraA01g022780.3C/BraA05g013820.3C/BraA09g009530.3C/BraA08g009230.3C/BraA04g021840.3C/BraA07g042080.3C/BraA05g040620.3C/BraA07g026390.3C/BraA07g033020.3C/BraA06g010290.3C/BraA03g025710.3C/BraA02g0…	39	0		39	BraA10g005400.3C/BraA07g017380.3C/BraA08g009190.3C/BraA08g033850.3C/BraA04g004720.3C/BraA02g045720.3C/BraA01g012030.3C/BraA09g063780.3C/BraA02g017820.3C/BraA05g006520.3C/BraA09g024970.3C/BraA07g031170.3C/BraA01g022780.3C/BraA05g013820.3C/BraA09g009530.3C/BraA08g009230.3C/BraA04g021840.3C/BraA07g042080.3C/BraA05g040620.3C/BraA07g026390.3C/BraA07g033020.3C/BraA06g010290.3C/BraA03g025710.3C/BraA02g0…
CC	GO:0042651	thylakoid membrane	33/1061	36/3852	6.62958e-16	1.66845e-14	BraA10g005400.3C/BraA07g017380.3C/BraA08g033850.3C/BraA04g004720.3C/BraA02g045720.3C/BraA01g012030.3C/BraA03g028630.3C/BraA09g063780.3C/BraA05g006520.3C/BraA09g024970.3C/BraA01g022780.3C/BraA09g009530.3C/BraA09g001100.3C/BraA07g042080.3C/BraA05g040620.3C/BraA07g026390.3C/BraA06g010290.3C/BraA03g025710.3C/BraA02g024980.3C/BraA09g059650.3C/BraA03g054630.3C/BraA07g040540.3C/BraA05g039820.3C/BraA01g0…	BraA10g005400.3C/BraA07g017380.3C/BraA08g033850.3C/BraA04g004720.3C/BraA02g045720.3C/BraA01g012030.3C/BraA03g028630.3C/BraA09g063780.3C/BraA05g006520.3C/BraA09g024970.3C/BraA01g022780.3C/BraA09g009530.3C/BraA09g001100.3C/BraA07g042080.3C/BraA05g040620.3C/BraA07g026390.3C/BraA06g010290.3C/BraA03g025710.3C/BraA02g024980.3C/BraA09g059650.3C/BraA03g054630.3C/BraA07g040540.3C/BraA05g039820.3C/BraA01g0…	33	0		33	BraA10g005400.3C/BraA07g017380.3C/BraA08g033850.3C/BraA04g004720.3C/BraA02g045720.3C/BraA01g012030.3C/BraA03g028630.3C/BraA09g063780.3C/BraA05g006520.3C/BraA09g024970.3C/BraA01g022780.3C/BraA09g009530.3C/BraA09g001100.3C/BraA07g042080.3C/BraA05g040620.3C/BraA07g026390.3C/BraA06g010290.3C/BraA03g025710.3C/BraA02g024980.3C/BraA09g059650.3C/BraA03g054630.3C/BraA07g040540.3C/BraA05g039820.3C/BraA01g0…
CC	GO:0009654	photosystem II oxygen evolving complex	31/1061	34/3852	7.65606e-15	1.65152e-13	BraA10g005400.3C/BraA07g017380.3C/BraA08g033850.3C/BraA04g004720.3C/BraA02g045720.3C/BraA01g012030.3C/BraA09g063780.3C/BraA05g006520.3C/BraA09g024970.3C/BraA01g022780.3C/BraA09g009530.3C/BraA07g042080.3C/BraA05g040620.3C/BraA07g026390.3C/BraA06g010290.3C/BraA03g025710.3C/BraA02g024980.3C/BraA09g059650.3C/BraA03g054630.3C/BraA07g040540.3C/BraA05g039820.3C/BraA01g008860.3C/BraA01g044840.3C/BraA04g0…	BraA10g005400.3C/BraA07g017380.3C/BraA08g033850.3C/BraA04g004720.3C/BraA02g045720.3C/BraA01g012030.3C/BraA09g063780.3C/BraA05g006520.3C/BraA09g024970.3C/BraA01g022780.3C/BraA09g009530.3C/BraA07g042080.3C/BraA05g040620.3C/BraA07g026390.3C/BraA06g010290.3C/BraA03g025710.3C/BraA02g024980.3C/BraA09g059650.3C/BraA03g054630.3C/BraA07g040540.3C/BraA05g039820.3C/BraA01g008860.3C/BraA01g044840.3C/BraA04g0…	31	0		31	BraA10g005400.3C/BraA07g017380.3C/BraA08g033850.3C/BraA04g004720.3C/BraA02g045720.3C/BraA01g012030.3C/BraA09g063780.3C/BraA05g006520.3C/BraA09g024970.3C/BraA01g022780.3C/BraA09g009530.3C/BraA07g042080.3C/BraA05g040620.3C/BraA07g026390.3C/BraA06g010290.3C/BraA03g025710.3C/BraA02g024980.3C/BraA09g059650.3C/BraA03g054630.3C/BraA07g040540.3C/BraA05g039820.3C/BraA01g008860.3C/BraA01g044840.3C/BraA04g0…
CC	GO:1990204	oxidoreductase complex	32/1061	37/3852	8.20458e-14	1.54862e-12	BraA10g005400.3C/BraA07g017380.3C/BraA08g033850.3C/BraA04g004720.3C/BraA02g045720.3C/BraA01g012030.3C/BraA09g063780.3C/BraA05g006520.3C/BraA09g024970.3C/BraA01g022780.3C/BraA09g009530.3C/BraA07g042080.3C/BraA05g040620.3C/BraA07g026390.3C/BraA06g010290.3C/BraA03g025710.3C/BraA02g024980.3C/BraA09g059650.3C/BraA03g054630.3C/BraA07g040540.3C/BraA05g039820.3C/BraA01g008860.3C/BraA01g044840.3C/BraA04g0…	BraA10g005400.3C/BraA07g017380.3C/BraA08g033850.3C/BraA04g004720.3C/BraA02g045720.3C/BraA01g012030.3C/BraA09g063780.3C/BraA05g006520.3C/BraA09g024970.3C/BraA01g022780.3C/BraA09g009530.3C/BraA07g042080.3C/BraA05g040620.3C/BraA07g026390.3C/BraA06g010290.3C/BraA03g025710.3C/BraA02g024980.3C/BraA09g059650.3C/BraA03g054630.3C/BraA07g040540.3C/BraA05g039820.3C/BraA01g008860.3C/BraA01g044840.3C/BraA04g0…	32	1	BraA08g017060.3C	31	BraA10g005400.3C/BraA07g017380.3C/BraA08g033850.3C/BraA04g004720.3C/BraA02g045720.3C/BraA01g012030.3C/BraA09g063780.3C/BraA05g006520.3C/BraA09g024970.3C/BraA01g022780.3C/BraA09g009530.3C/BraA07g042080.3C/BraA05g040620.3C/BraA07g026390.3C/BraA06g010290.3C/BraA03g025710.3C/BraA02g024980.3C/BraA09g059650.3C/BraA03g054630.3C/BraA07g040540.3C/BraA05g039820.3C/BraA01g008860.3C/BraA01g044840.3C/BraA04g0…
CC	GO:0019898	extrinsic component of membrane	27/1061	31/3852	5.60961e-12	9.41169e-11	BraA10g005400.3C/BraA07g017380.3C/BraA08g033850.3C/BraA04g004720.3C/BraA02g045720.3C/BraA01g012030.3C/BraA09g063780.3C/BraA05g006520.3C/BraA09g024970.3C/BraA01g022780.3C/BraA09g009530.3C/BraA05g040620.3C/BraA06g010290.3C/BraA03g025710.3C/BraA09g059650.3C/BraA07g040540.3C/BraA05g039820.3C/BraA01g044840.3C/BraA04g003880.3C/BraA08g011230.3C/BraA04g020440.3C/BraA01g021210.3C/BraA10g026690.3C/BraA06g0…	BraA10g005400.3C/BraA07g017380.3C/BraA08g033850.3C/BraA04g004720.3C/BraA02g045720.3C/BraA01g012030.3C/BraA09g063780.3C/BraA05g006520.3C/BraA09g024970.3C/BraA01g022780.3C/BraA09g009530.3C/BraA05g040620.3C/BraA06g010290.3C/BraA03g025710.3C/BraA09g059650.3C/BraA07g040540.3C/BraA05g039820.3C/BraA01g044840.3C/BraA04g003880.3C/BraA08g011230.3C/BraA04g020440.3C/BraA01g021210.3C/BraA10g026690.3C/BraA06g0…	27	1	BraA01g031200.3C	26	BraA10g005400.3C/BraA07g017380.3C/BraA08g033850.3C/BraA04g004720.3C/BraA02g045720.3C/BraA01g012030.3C/BraA09g063780.3C/BraA05g006520.3C/BraA09g024970.3C/BraA01g022780.3C/BraA09g009530.3C/BraA05g040620.3C/BraA06g010290.3C/BraA03g025710.3C/BraA09g059650.3C/BraA07g040540.3C/BraA05g039820.3C/BraA01g044840.3C/BraA04g003880.3C/BraA08g011230.3C/BraA04g020440.3C/BraA01g021210.3C/BraA10g026690.3C/BraA06g0…
CC	GO:0098796	membrane protein complex	102/1061	211/3852	3.00814e-11	4.54229e-10	BraA10g005400.3C/BraA07g017380.3C/BraA06g027510.3C/BraA09g033700.3C/BraA08g009190.3C/BraA08g033850.3C/BraA09g001460.3C/BraA04g004720.3C/BraA09g008070.3C/BraA08g018830.3C/BraA02g045720.3C/BraA08g023320.3C/BraA01g012030.3C/BraA02g027600.3C/BraA01g008760.3C/BraA03g028250.3C/BraA03g027590.3C/BraA09g063780.3C/BraA05g016110.3C/BraA02g017820.3C/BraA05g006520.3C/BraA08g010100.3C/BraA09g025620.3C/BraA06g0…	BraA10g005400.3C/BraA07g017380.3C/BraA06g027510.3C/BraA09g033700.3C/BraA08g009190.3C/BraA08g033850.3C/BraA09g001460.3C/BraA04g004720.3C/BraA09g008070.3C/BraA08g018830.3C/BraA02g045720.3C/BraA08g023320.3C/BraA01g012030.3C/BraA02g027600.3C/BraA01g008760.3C/BraA03g028250.3C/BraA03g027590.3C/BraA09g063780.3C/BraA05g016110.3C/BraA02g017820.3C/BraA05g006520.3C/BraA08g010100.3C/BraA09g025620.3C/BraA06g0…	102	34	BraA03g027590.3C/BraA05g039950.3C/BraA04g028060.3C/BraA01g008130.3C/BraA10g030990.3C/BraA08g021700.3C/BraA06g021530.3C/novel.570/BraA09g056040.3C/BraA01g017000.3C/BraA01g031200.3C/BraA01g007230.3C/BraA03g003790.3C/BraA09g043500.3C/BraA08g017060.3C/BraA03g017390.3C/BraA04g007370.3C/BraA10g030970.3C/BraA02g002820.3C/BraA01g003790.3C/BraA03g021220.3C/BraA05g040650.3C/BraA03g003800.3C/BraA04g028110.3…	68	BraA10g005400.3C/BraA07g017380.3C/BraA06g027510.3C/BraA09g033700.3C/BraA08g009190.3C/BraA08g033850.3C/BraA09g001460.3C/BraA04g004720.3C/BraA09g008070.3C/BraA08g018830.3C/BraA02g045720.3C/BraA08g023320.3C/BraA01g012030.3C/BraA02g027600.3C/BraA01g008760.3C/BraA03g028250.3C/BraA09g063780.3C/BraA05g016110.3C/BraA02g017820.3C/BraA05g006520.3C/BraA08g010100.3C/BraA09g025620.3C/BraA06g002120.3C/BraA09g0…
CC	GO:0009522	photosystem I	21/1061	23/3852	2.09165e-10	2.87127e-09	BraA06g027510.3C/BraA09g033700.3C/BraA09g001460.3C/BraA09g008070.3C/BraA08g018830.3C/BraA08g023320.3C/BraA01g008760.3C/BraA05g016110.3C/BraA08g010100.3C/BraA06g002120.3C/BraA09g034680.3C/BraA04g009110.3C/BraA06g000430.3C/BraA05g031040.3C/BraA08g006950.3C/BraA07g010120.3C/BraA08g000440.3C/BraA01g036110.3C/BraA02g044420.3C/BraA01g019360.3C/BraA08g002230.3C	BraA06g027510.3C/BraA09g033700.3C/BraA09g001460.3C/BraA09g008070.3C/BraA08g018830.3C/BraA08g023320.3C/BraA01g008760.3C/BraA05g016110.3C/BraA08g010100.3C/BraA06g002120.3C/BraA09g034680.3C/BraA04g009110.3C/BraA06g000430.3C/BraA05g031040.3C/BraA08g006950.3C/BraA07g010120.3C/BraA08g000440.3C/BraA01g036110.3C/BraA02g044420.3C/BraA01g019360.3C/BraA08g002230.3C	21	0		21	BraA06g027510.3C/BraA09g033700.3C/BraA09g001460.3C/BraA09g008070.3C/BraA08g018830.3C/BraA08g023320.3C/BraA01g008760.3C/BraA05g016110.3C/BraA08g010100.3C/BraA06g002120.3C/BraA09g034680.3C/BraA04g009110.3C/BraA06g000430.3C/BraA05g031040.3C/BraA08g006950.3C/BraA07g010120.3C/BraA08g000440.3C/BraA01g036110.3C/BraA02g044420.3C/BraA01g019360.3C/BraA08g002230.3C
CC	GO:0009538	photosystem I reaction center	12/1061	13/3852	1.77188e-06	2.22962e-05	BraA09g033700.3C/BraA09g001460.3C/BraA08g018830.3C/BraA01g008760.3C/BraA08g010100.3C/BraA06g002120.3C/BraA04g009110.3C/BraA05g031040.3C/BraA08g006950.3C/BraA07g010120.3C/BraA01g036110.3C/BraA08g002230.3C	BraA09g033700.3C/BraA09g001460.3C/BraA08g018830.3C/BraA01g008760.3C/BraA08g010100.3C/BraA06g002120.3C/BraA04g009110.3C/BraA05g031040.3C/BraA08g006950.3C/BraA07g010120.3C/BraA01g036110.3C/BraA08g002230.3C	12	0		12	BraA09g033700.3C/BraA09g001460.3C/BraA08g018830.3C/BraA01g008760.3C/BraA08g010100.3C/BraA06g002120.3C/BraA04g009110.3C/BraA05g031040.3C/BraA08g006950.3C/BraA07g010120.3C/BraA01g036110.3C/BraA08g002230.3C
CC	GO:0045259	proton-transporting ATP synthase complex	16/1061	24/3852	7.01995e-05	0.000815394	BraA02g027600.3C/BraA03g028250.3C/BraA09g025620.3C/BraA01g005820.3C/BraA01g008130.3C/BraA10g030990.3C/novel.570/BraA01g017000.3C/BraA03g003790.3C/BraA09g043500.3C/BraA03g017390.3C/BraA10g030970.3C/BraA02g002820.3C/BraA03g003800.3C/BraA03g039660.3C/BraA03g045980.3C	BraA02g027600.3C/BraA03g028250.3C/BraA09g025620.3C/BraA01g005820.3C/BraA01g008130.3C/BraA10g030990.3C/-/BraA01g017000.3C/BraA03g003790.3C/BraA09g043500.3C/BraA03g017390.3C/BraA10g030970.3C/BraA02g002820.3C/BraA03g003800.3C/BraA03g039660.3C/BraA03g045980.3C	16	12	BraA01g008130.3C/BraA10g030990.3C/novel.570/BraA01g017000.3C/BraA03g003790.3C/BraA09g043500.3C/BraA03g017390.3C/BraA10g030970.3C/BraA02g002820.3C/BraA03g003800.3C/BraA03g039660.3C/BraA03g045980.3C	4	BraA02g027600.3C/BraA03g028250.3C/BraA09g025620.3C/BraA01g005820.3C
CC	GO:0045261	proton-transporting ATP synthase complex, catalytic core F(1)	11/1061	15/3852	0.000288305	0.00301973	BraA02g027600.3C/BraA03g028250.3C/BraA09g025620.3C/BraA10g030990.3C/novel.570/BraA03g003790.3C/BraA03g017390.3C/BraA10g030970.3C/BraA02g002820.3C/BraA03g003800.3C/BraA03g039660.3C	BraA02g027600.3C/BraA03g028250.3C/BraA09g025620.3C/BraA10g030990.3C/-/BraA03g003790.3C/BraA03g017390.3C/BraA10g030970.3C/BraA02g002820.3C/BraA03g003800.3C/BraA03g039660.3C	11	8	BraA10g030990.3C/novel.570/BraA03g003790.3C/BraA03g017390.3C/BraA10g030970.3C/BraA02g002820.3C/BraA03g003800.3C/BraA03g039660.3C	3	BraA02g027600.3C/BraA03g028250.3C/BraA09g025620.3C
CC	GO:0005576	extracellular region	26/1061	51/3852	0.000299973	0.00301973	BraA01g007430.3C/BraA10g032510.3C/BraA07g009370.3C/BraA03g055660.3C/BraA08g018140.3C/BraA04g030260.3C/BraA03g048630.3C/BraA01g010460.3C/BraA08g009760.3C/BraA09g001170.3C/BraA01g016530.3C/BraA01g007440.3C/BraA06g029240.3C/BraA03g055650.3C/BraA10g025140.3C/BraA05g008490.3C/BraA09g059190.3C/BraA03g028660.3C/novel.39/BraA09g017480.3C/BraA01g007420.3C/BraA08g008900.3C/BraA03g019170.3C/BraA04g002310.3C…	BraA01g007430.3C/BraA10g032510.3C/BraA07g009370.3C/BraA03g055660.3C/BraA08g018140.3C/BraA04g030260.3C/BraA03g048630.3C/BraA01g010460.3C/BraA08g009760.3C/BraA09g001170.3C/BraA01g016530.3C/BraA01g007440.3C/BraA06g029240.3C/BraA03g055650.3C/BraA10g025140.3C/BraA05g008490.3C/BraA09g059190.3C/BraA03g028660.3C/-/BraA09g017480.3C/BraA01g007420.3C/BraA08g008900.3C/BraA03g019170.3C/BraA04g002310.3C/BraA07…	26	20	BraA01g007430.3C/BraA10g032510.3C/BraA03g055660.3C/BraA08g018140.3C/BraA04g030260.3C/BraA03g048630.3C/BraA01g010460.3C/BraA01g016530.3C/BraA01g007440.3C/BraA03g055650.3C/BraA10g025140.3C/BraA05g008490.3C/BraA09g059190.3C/novel.39/BraA09g017480.3C/BraA01g007420.3C/BraA08g008900.3C/BraA03g019170.3C/BraA07g035040.3C/BraA04g026160.3C	6	BraA07g009370.3C/BraA08g009760.3C/BraA09g001170.3C/BraA06g029240.3C/BraA03g028660.3C/BraA04g002310.3C
CC	GO:0048046	apoplast	21/1061	39/3852	0.000438704	0.00414027	BraA01g007430.3C/BraA07g009370.3C/BraA03g055660.3C/BraA08g018140.3C/BraA03g048630.3C/BraA01g010460.3C/BraA08g009760.3C/BraA09g001170.3C/BraA01g016530.3C/BraA01g007440.3C/BraA06g029240.3C/BraA03g055650.3C/BraA10g025140.3C/BraA05g008490.3C/BraA09g059190.3C/BraA03g028660.3C/novel.39/BraA01g007420.3C/BraA08g008900.3C/BraA03g019170.3C/BraA04g026160.3C	BraA01g007430.3C/BraA07g009370.3C/BraA03g055660.3C/BraA08g018140.3C/BraA03g048630.3C/BraA01g010460.3C/BraA08g009760.3C/BraA09g001170.3C/BraA01g016530.3C/BraA01g007440.3C/BraA06g029240.3C/BraA03g055650.3C/BraA10g025140.3C/BraA05g008490.3C/BraA09g059190.3C/BraA03g028660.3C/-/BraA01g007420.3C/BraA08g008900.3C/BraA03g019170.3C/BraA04g026160.3C	21	16	BraA01g007430.3C/BraA03g055660.3C/BraA08g018140.3C/BraA03g048630.3C/BraA01g010460.3C/BraA01g016530.3C/BraA01g007440.3C/BraA03g055650.3C/BraA10g025140.3C/BraA05g008490.3C/BraA09g059190.3C/novel.39/BraA01g007420.3C/BraA08g008900.3C/BraA03g019170.3C/BraA04g026160.3C	5	BraA07g009370.3C/BraA08g009760.3C/BraA09g001170.3C/BraA06g029240.3C/BraA03g028660.3C
CC	GO:0005618	cell wall	45/1061	109/3852	0.00117069	0.0098208	BraA05g032750.3C/BraA06g041070.3C/BraA01g007430.3C/BraA07g009370.3C/BraA09g061290.3C/BraAnng003600.3C/BraA05g004950.3C/BraA03g055660.3C/BraA08g018140.3C/BraA03g023660.3C/BraA10g020660.3C/BraA09g001840.3C/BraA02g003170.3C/BraA05g000370.3C/BraA03g048630.3C/BraA01g037350.3C/BraA01g040060.3C/BraA01g010460.3C/BraA08g009760.3C/BraA09g001170.3C/BraA03g003980.3C/BraA01g016530.3C/BraA01g007440.3C/BraA10g0…	BraA05g032750.3C/BraA06g041070.3C/BraA01g007430.3C/BraA07g009370.3C/BraA09g061290.3C/BraAnng003600.3C/BraA05g004950.3C/BraA03g055660.3C/BraA08g018140.3C/BraA03g023660.3C/BraA10g020660.3C/BraA09g001840.3C/BraA02g003170.3C/BraA05g000370.3C/BraA03g048630.3C/BraA01g037350.3C/BraA01g040060.3C/BraA01g010460.3C/BraA08g009760.3C/BraA09g001170.3C/BraA03g003980.3C/BraA01g016530.3C/BraA01g007440.3C/BraA10g0…	45	31	BraA05g032750.3C/BraA01g007430.3C/BraA09g061290.3C/BraAnng003600.3C/BraA05g004950.3C/BraA03g055660.3C/BraA08g018140.3C/BraA03g023660.3C/BraA09g001840.3C/BraA05g000370.3C/BraA03g048630.3C/BraA01g037350.3C/BraA01g010460.3C/BraA01g016530.3C/BraA01g007440.3C/BraA10g011700.3C/BraA10g031400.3C/BraA03g055650.3C/BraA10g025140.3C/BraA01g004740.3C/BraA10g001440.3C/BraA05g008490.3C/BraA09g059190.3C/novel.39…	14	BraA06g041070.3C/BraA07g009370.3C/BraA10g020660.3C/BraA02g003170.3C/BraA01g040060.3C/BraA08g009760.3C/BraA09g001170.3C/BraA03g003980.3C/BraA06g029240.3C/BraA02g008390.3C/BraA03g028660.3C/BraA02g034070.3C/BraA09g039960.3C/BraA01g023800.3C
CC	GO:0030312	external encapsulating structure	45/1061	109/3852	0.00117069	0.0098208	BraA05g032750.3C/BraA06g041070.3C/BraA01g007430.3C/BraA07g009370.3C/BraA09g061290.3C/BraAnng003600.3C/BraA05g004950.3C/BraA03g055660.3C/BraA08g018140.3C/BraA03g023660.3C/BraA10g020660.3C/BraA09g001840.3C/BraA02g003170.3C/BraA05g000370.3C/BraA03g048630.3C/BraA01g037350.3C/BraA01g040060.3C/BraA01g010460.3C/BraA08g009760.3C/BraA09g001170.3C/BraA03g003980.3C/BraA01g016530.3C/BraA01g007440.3C/BraA10g0…	BraA05g032750.3C/BraA06g041070.3C/BraA01g007430.3C/BraA07g009370.3C/BraA09g061290.3C/BraAnng003600.3C/BraA05g004950.3C/BraA03g055660.3C/BraA08g018140.3C/BraA03g023660.3C/BraA10g020660.3C/BraA09g001840.3C/BraA02g003170.3C/BraA05g000370.3C/BraA03g048630.3C/BraA01g037350.3C/BraA01g040060.3C/BraA01g010460.3C/BraA08g009760.3C/BraA09g001170.3C/BraA03g003980.3C/BraA01g016530.3C/BraA01g007440.3C/BraA10g0…	45	31	BraA05g032750.3C/BraA01g007430.3C/BraA09g061290.3C/BraAnng003600.3C/BraA05g004950.3C/BraA03g055660.3C/BraA08g018140.3C/BraA03g023660.3C/BraA09g001840.3C/BraA05g000370.3C/BraA03g048630.3C/BraA01g037350.3C/BraA01g010460.3C/BraA01g016530.3C/BraA01g007440.3C/BraA10g011700.3C/BraA10g031400.3C/BraA03g055650.3C/BraA10g025140.3C/BraA01g004740.3C/BraA10g001440.3C/BraA05g008490.3C/BraA09g059190.3C/novel.39…	14	BraA06g041070.3C/BraA07g009370.3C/BraA10g020660.3C/BraA02g003170.3C/BraA01g040060.3C/BraA08g009760.3C/BraA09g001170.3C/BraA03g003980.3C/BraA06g029240.3C/BraA02g008390.3C/BraA03g028660.3C/BraA02g034070.3C/BraA09g039960.3C/BraA01g023800.3C
CC	GO:0005753	mitochondrial proton-transporting ATP synthase complex	10/1061	15/3852	0.00176753	0.0140472	BraA01g008130.3C/BraA10g030990.3C/BraA01g017000.3C/BraA03g003790.3C/BraA09g043500.3C/BraA10g030970.3C/BraA02g002820.3C/BraA03g003800.3C/BraA03g039660.3C/BraA03g045980.3C	BraA01g008130.3C/BraA10g030990.3C/BraA01g017000.3C/BraA03g003790.3C/BraA09g043500.3C/BraA10g030970.3C/BraA02g002820.3C/BraA03g003800.3C/BraA03g039660.3C/BraA03g045980.3C	10	10	BraA01g008130.3C/BraA10g030990.3C/BraA01g017000.3C/BraA03g003790.3C/BraA09g043500.3C/BraA10g030970.3C/BraA02g002820.3C/BraA03g003800.3C/BraA03g039660.3C/BraA03g045980.3C	0
CC	GO:0071944	cell periphery	68/1061	182/3852	0.00199334	0.0150497	BraA05g032750.3C/BraA06g041070.3C/BraA01g007430.3C/BraA07g009370.3C/BraA09g061290.3C/BraAnng003600.3C/BraA05g004950.3C/BraA03g055660.3C/BraA08g018140.3C/BraA03g023660.3C/BraA10g020660.3C/BraA09g001840.3C/BraA02g003170.3C/BraA05g000370.3C/BraA03g048630.3C/BraA01g037350.3C/BraA01g040060.3C/BraA01g010460.3C/BraA10g005630.3C/BraA07g038600.3C/BraA08g009760.3C/BraA09g001170.3C/BraA03g003980.3C/BraA01g0…	BraA05g032750.3C/BraA06g041070.3C/BraA01g007430.3C/BraA07g009370.3C/BraA09g061290.3C/BraAnng003600.3C/BraA05g004950.3C/BraA03g055660.3C/BraA08g018140.3C/BraA03g023660.3C/BraA10g020660.3C/BraA09g001840.3C/BraA02g003170.3C/BraA05g000370.3C/BraA03g048630.3C/BraA01g037350.3C/BraA01g040060.3C/BraA01g010460.3C/BraA10g005630.3C/BraA07g038600.3C/BraA08g009760.3C/BraA09g001170.3C/BraA03g003980.3C/BraA01g0…	68	42	BraA05g032750.3C/BraA01g007430.3C/BraA09g061290.3C/BraAnng003600.3C/BraA05g004950.3C/BraA03g055660.3C/BraA08g018140.3C/BraA03g023660.3C/BraA09g001840.3C/BraA05g000370.3C/BraA03g048630.3C/BraA01g037350.3C/BraA01g010460.3C/BraA10g005630.3C/BraA01g016530.3C/BraA01g007440.3C/BraA10g011700.3C/BraA10g004390.3C/BraA02g011610.3C/BraA10g031400.3C/BraA03g055650.3C/BraA10g025140.3C/BraA01g004740.3C/BraA01g0…	26	BraA06g041070.3C/BraA07g009370.3C/BraA10g020660.3C/BraA02g003170.3C/BraA01g040060.3C/BraA07g038600.3C/BraA08g009760.3C/BraA09g001170.3C/BraA03g003980.3C/BraA06g029240.3C/BraA02g008390.3C/BraA03g049220.3C/BraA09g020630.3C/BraA09g063900.3C/BraA03g028660.3C/BraA09g025290.3C/BraA09g047300.3C/BraA01g011340.3C/BraA02g034070.3C/BraA09g039960.3C/BraA02g038830.3C/BraA01g023800.3C/BraA05g006070.3C/BraA07g0…
CC	GO:0005783	endoplasmic reticulum	28/1061	63/3852	0.00276019	0.0198471	BraA05g000460.3C/BraA09g018690.3C/BraA09g007110.3C/BraA06g025300.3C/BraA03g024510.3C/BraA07g036650.3C/BraA08g032770.3C/BraA06g006120.3C/BraA05g039950.3C/BraA02g043200.3C/BraA09g062780.3C/BraA08g014510.3C/BraA01g026180.3C/BraA04g028060.3C/BraA09g055770.3C/BraA02g035020.3C/BraA01g011920.3C/BraA01g007230.3C/BraA04g015390.3C/BraA03g055150.3C/BraA04g014600.3C/BraA07g017270.3C/BraA02g040730.3C/BraA01g0…	BraA05g000460.3C/BraA09g018690.3C/BraA09g007110.3C/BraA06g025300.3C/BraA03g024510.3C/BraA07g036650.3C/BraA08g032770.3C/BraA06g006120.3C/BraA05g039950.3C/BraA02g043200.3C/BraA09g062780.3C/BraA08g014510.3C/BraA01g026180.3C/BraA04g028060.3C/BraA09g055770.3C/BraA02g035020.3C/BraA01g011920.3C/BraA01g007230.3C/BraA04g015390.3C/BraA03g055150.3C/BraA04g014600.3C/BraA07g017270.3C/BraA02g040730.3C/BraA01g0…	28	26	BraA05g000460.3C/BraA09g018690.3C/BraA09g007110.3C/BraA06g025300.3C/BraA03g024510.3C/BraA07g036650.3C/BraA08g032770.3C/BraA06g006120.3C/BraA05g039950.3C/BraA02g043200.3C/BraA09g062780.3C/BraA01g026180.3C/BraA04g028060.3C/BraA09g055770.3C/BraA02g035020.3C/BraA01g011920.3C/BraA01g007230.3C/BraA04g015390.3C/BraA03g055150.3C/BraA07g017270.3C/BraA02g040730.3C/BraA01g007930.3C/BraA03g000690.3C/BraA09g0…	2	BraA08g014510.3C/BraA04g014600.3C
CC	GO:0044455	mitochondrial membrane part	12/1061	22/3852	0.00664747	0.0418237	BraA01g008130.3C/BraA10g030990.3C/BraA08g021700.3C/BraA01g017000.3C/BraA03g003790.3C/BraA09g043500.3C/BraA08g017060.3C/BraA10g030970.3C/BraA02g002820.3C/BraA03g003800.3C/BraA03g039660.3C/BraA03g045980.3C	BraA01g008130.3C/BraA10g030990.3C/BraA08g021700.3C/BraA01g017000.3C/BraA03g003790.3C/BraA09g043500.3C/BraA08g017060.3C/BraA10g030970.3C/BraA02g002820.3C/BraA03g003800.3C/BraA03g039660.3C/BraA03g045980.3C	12	12	BraA01g008130.3C/BraA10g030990.3C/BraA08g021700.3C/BraA01g017000.3C/BraA03g003790.3C/BraA09g043500.3C/BraA08g017060.3C/BraA10g030970.3C/BraA02g002820.3C/BraA03g003800.3C/BraA03g039660.3C/BraA03g045980.3C	0
CC	GO:0098798	mitochondrial protein complex	12/1061	22/3852	0.00664747	0.0418237	BraA01g008130.3C/BraA10g030990.3C/BraA08g021700.3C/BraA01g017000.3C/BraA03g003790.3C/BraA09g043500.3C/BraA08g017060.3C/BraA10g030970.3C/BraA02g002820.3C/BraA03g003800.3C/BraA03g039660.3C/BraA03g045980.3C	BraA01g008130.3C/BraA10g030990.3C/BraA08g021700.3C/BraA01g017000.3C/BraA03g003790.3C/BraA09g043500.3C/BraA08g017060.3C/BraA10g030970.3C/BraA02g002820.3C/BraA03g003800.3C/BraA03g039660.3C/BraA03g045980.3C	12	12	BraA01g008130.3C/BraA10g030990.3C/BraA08g021700.3C/BraA01g017000.3C/BraA03g003790.3C/BraA09g043500.3C/BraA08g017060.3C/BraA10g030970.3C/BraA02g002820.3C/BraA03g003800.3C/BraA03g039660.3C/BraA03g045980.3C	0
CC	GO:0098800	inner mitochondrial membrane protein complex	12/1061	22/3852	0.00664747	0.0418237	BraA01g008130.3C/BraA10g030990.3C/BraA08g021700.3C/BraA01g017000.3C/BraA03g003790.3C/BraA09g043500.3C/BraA08g017060.3C/BraA10g030970.3C/BraA02g002820.3C/BraA03g003800.3C/BraA03g039660.3C/BraA03g045980.3C	BraA01g008130.3C/BraA10g030990.3C/BraA08g021700.3C/BraA01g017000.3C/BraA03g003790.3C/BraA09g043500.3C/BraA08g017060.3C/BraA10g030970.3C/BraA02g002820.3C/BraA03g003800.3C/BraA03g039660.3C/BraA03g045980.3C	12	12	BraA01g008130.3C/BraA10g030990.3C/BraA08g021700.3C/BraA01g017000.3C/BraA03g003790.3C/BraA09g043500.3C/BraA08g017060.3C/BraA10g030970.3C/BraA02g002820.3C/BraA03g003800.3C/BraA03g039660.3C/BraA03g045980.3C	0
MF	GO:0048037	cofactor binding	185/4608	424/15985	3.4802e-11	1.34336e-08	BraA03g058690.3C/BraA01g004070.3C/BraA08g029130.3C/BraA08g029330.3C/BraA07g000220.3C/BraA06g043090.3C/BraA06g044820.3C/BraA01g014290.3C/BraA08g024600.3C/BraA10g000500.3C/BraA10g024400.3C/BraA09g060910.3C/BraA02g004070.3C/BraA03g004740.3C/BraA06g009010.3C/BraA05g001110.3C/BraA07g031850.3C/BraA10g022610.3C/BraA09g034270.3C/BraA09g020490.3C/BraA09g020570.3C/BraA03g034150.3C/BraA09g002070.3C/BraA10g0…	BraA03g058690.3C/BraA01g004070.3C/BraA08g029130.3C/BraA08g029330.3C/BraA07g000220.3C/BraA06g043090.3C/BraA06g044820.3C/BraA01g014290.3C/BraA08g024600.3C/BraA10g000500.3C/BraA10g024400.3C/BraA09g060910.3C/BraA02g004070.3C/BraA03g004740.3C/BraA06g009010.3C/BraA05g001110.3C/BraA07g031850.3C/BraA10g022610.3C/BraA09g034270.3C/BraA09g020490.3C/BraA09g020570.3C/BraA03g034150.3C/BraA09g002070.3C/BraA10g0…	185	119	BraA03g058690.3C/BraA01g004070.3C/BraA08g029130.3C/BraA08g029330.3C/BraA07g000220.3C/BraA06g043090.3C/BraA06g044820.3C/BraA01g014290.3C/BraA08g024600.3C/BraA10g000500.3C/BraA10g024400.3C/BraA09g060910.3C/BraA02g004070.3C/BraA03g004740.3C/BraA05g001110.3C/BraA07g031850.3C/BraA10g022610.3C/BraA09g034270.3C/BraA09g020490.3C/BraA09g020570.3C/BraA03g034150.3C/BraA09g002070.3C/BraA10g020790.3C/BraA09g0…	66	BraA06g009010.3C/BraA01g027430.3C/BraA06g006230.3C/BraA09g039860.3C/BraA07g030970.3C/BraA09g018050.3C/BraA06g034520.3C/BraA01g008780.3C/BraA08g026570.3C/BraA03g038870.3C/BraA01g001230.3C/BraA02g015680.3C/BraA06g013370.3C/BraA10g002680.3C/BraA07g033260.3C/BraA08g018860.3C/BraA02g018820.3C/BraA08g009110.3C/BraA05g005160.3C/BraA05g015170.3C/BraA03g020090.3C/BraA08g018180.3C/BraA04g030680.3C/BraA03g0…
MF	GO:0051536	iron-sulfur cluster binding	49/4608	82/15985	5.02352e-09	6.4636e-07	BraA09g002070.3C/BraA10g010320.3C/BraA09g016610.3C/BraA02g009250.3C/BraA01g028620.3C/BraA05g030950.3C/BraA03g028630.3C/novel.1331/BraA09g001100.3C/BraA01g003440.3C/BraA03g014440.3C/BraA01g036020.3C/BraA04g019780.3C/BraA05g014550.3C/BraA01g021740.3C/BraA10g007770.3C/BraA01g016380.3C/BraA01g016650.3C/BraA07g036050.3C/BraA09g010360.3C/BraA06g007780.3C/BraA06g022060.3C/BraA03g025490.3C/BraA06g023170.…	BraA09g002070.3C/BraA10g010320.3C/BraA09g016610.3C/BraA02g009250.3C/BraA01g028620.3C/BraA05g030950.3C/BraA03g028630.3C/-/BraA09g001100.3C/BraA01g003440.3C/BraA03g014440.3C/BraA01g036020.3C/BraA04g019780.3C/BraA05g014550.3C/BraA01g021740.3C/BraA10g007770.3C/BraA01g016380.3C/BraA01g016650.3C/BraA07g036050.3C/BraA09g010360.3C/BraA06g007780.3C/BraA06g022060.3C/BraA03g025490.3C/BraA06g023170.3C/BraA01…	49	22	BraA09g002070.3C/BraA02g009250.3C/novel.1331/BraA01g003440.3C/BraA03g014440.3C/BraA04g019780.3C/BraA01g040170.3C/BraA01g025910.3C/BraA07g018210.3C/BraA06g037640.3C/BraA03g005730.3C/BraA10g026430.3C/BraA04g010370.3C/BraA03g008530.3C/BraA03g005740.3C/BraA02g004890.3C/BraA02g037690.3C/BraA03g017000.3C/BraA10g025390.3C/BraA05g038200.3C/BraA07g020250.3C/BraA03g038960.3C	27	BraA10g010320.3C/BraA09g016610.3C/BraA01g028620.3C/BraA05g030950.3C/BraA03g028630.3C/BraA09g001100.3C/BraA01g036020.3C/BraA05g014550.3C/BraA01g021740.3C/BraA10g007770.3C/BraA01g016380.3C/BraA01g016650.3C/BraA07g036050.3C/BraA09g010360.3C/BraA06g007780.3C/BraA06g022060.3C/BraA03g025490.3C/BraA06g023170.3C/BraA09g017320.3C/BraA01g005500.3C/BraA09g056000.3C/BraA03g026060.3C/BraA01g011850.3C/BraA09g0…
MF	GO:0051540	metal cluster binding	49/4608	82/15985	5.02352e-09	6.4636e-07	BraA09g002070.3C/BraA10g010320.3C/BraA09g016610.3C/BraA02g009250.3C/BraA01g028620.3C/BraA05g030950.3C/BraA03g028630.3C/novel.1331/BraA09g001100.3C/BraA01g003440.3C/BraA03g014440.3C/BraA01g036020.3C/BraA04g019780.3C/BraA05g014550.3C/BraA01g021740.3C/BraA10g007770.3C/BraA01g016380.3C/BraA01g016650.3C/BraA07g036050.3C/BraA09g010360.3C/BraA06g007780.3C/BraA06g022060.3C/BraA03g025490.3C/BraA06g023170.…	BraA09g002070.3C/BraA10g010320.3C/BraA09g016610.3C/BraA02g009250.3C/BraA01g028620.3C/BraA05g030950.3C/BraA03g028630.3C/-/BraA09g001100.3C/BraA01g003440.3C/BraA03g014440.3C/BraA01g036020.3C/BraA04g019780.3C/BraA05g014550.3C/BraA01g021740.3C/BraA10g007770.3C/BraA01g016380.3C/BraA01g016650.3C/BraA07g036050.3C/BraA09g010360.3C/BraA06g007780.3C/BraA06g022060.3C/BraA03g025490.3C/BraA06g023170.3C/BraA01…	49	22	BraA09g002070.3C/BraA02g009250.3C/novel.1331/BraA01g003440.3C/BraA03g014440.3C/BraA04g019780.3C/BraA01g040170.3C/BraA01g025910.3C/BraA07g018210.3C/BraA06g037640.3C/BraA03g005730.3C/BraA10g026430.3C/BraA04g010370.3C/BraA03g008530.3C/BraA03g005740.3C/BraA02g004890.3C/BraA02g037690.3C/BraA03g017000.3C/BraA10g025390.3C/BraA05g038200.3C/BraA07g020250.3C/BraA03g038960.3C	27	BraA10g010320.3C/BraA09g016610.3C/BraA01g028620.3C/BraA05g030950.3C/BraA03g028630.3C/BraA09g001100.3C/BraA01g036020.3C/BraA05g014550.3C/BraA01g021740.3C/BraA10g007770.3C/BraA01g016380.3C/BraA01g016650.3C/BraA07g036050.3C/BraA09g010360.3C/BraA06g007780.3C/BraA06g022060.3C/BraA03g025490.3C/BraA06g023170.3C/BraA09g017320.3C/BraA01g005500.3C/BraA09g056000.3C/BraA03g026060.3C/BraA01g011850.3C/BraA09g0…
MF	GO:0020037	heme binding	152/4608	363/15985	5.39621e-08	4.28446e-06	BraA10g029420.3C/BraA09g029360.3C/BraA04g021700.3C/BraA03g050380.3C/BraA10g028690.3C/BraA05g040640.3C/BraA01g001360.3C/BraA10g028260.3C/novel.199/BraA06g027600.3C/BraA01g023890.3C/BraA09g047290.3C/novel.257/BraA07g016620.3C/BraA08g007500.3C/BraA04g001430.3C/BraA06g003740.3C/BraA05g032440.3C/BraA03g059910.3C/BraA10g003860.3C/BraA04g016310.3C/BraA03g060680.3C/BraA02g030050.3C/BraA09g010080.3C/BraA0…	BraA10g029420.3C/BraA09g029360.3C/BraA04g021700.3C/BraA03g050380.3C/BraA10g028690.3C/BraA05g040640.3C/BraA01g001360.3C/BraA10g028260.3C/-/BraA06g027600.3C/BraA01g023890.3C/BraA09g047290.3C/-/BraA07g016620.3C/BraA08g007500.3C/BraA04g001430.3C/BraA06g003740.3C/BraA05g032440.3C/BraA03g059910.3C/BraA10g003860.3C/BraA04g016310.3C/BraA03g060680.3C/BraA02g030050.3C/BraA09g010080.3C/BraA03g027860.3C/BraA…	152	111	BraA10g029420.3C/BraA09g029360.3C/BraA04g021700.3C/BraA03g050380.3C/BraA10g028690.3C/BraA05g040640.3C/BraA01g001360.3C/BraA10g028260.3C/novel.199/BraA06g027600.3C/BraA01g023890.3C/BraA09g047290.3C/novel.257/BraA07g016620.3C/BraA08g007500.3C/BraA04g001430.3C/BraA06g003740.3C/BraA05g032440.3C/BraA03g059910.3C/BraA04g016310.3C/BraA03g060680.3C/BraA02g030050.3C/BraA09g010080.3C/BraA10g015140.3C/BraA0…	41	BraA10g003860.3C/BraA03g027860.3C/BraA07g017820.3C/BraA08g015510.3C/BraA08g009810.3C/BraA05g005600.3C/BraA09g002830.3C/BraA07g040850.3C/BraA10g000700.3C/BraA03g059190.3C/BraA09g010360.3C/BraA03g027870.3C/BraA04g020810.3C/BraA02g021870.3C/BraA01g000460.3C/BraA02g041840.3C/BraA03g026770.3C/BraA06g037560.3C/BraA04g021710.3C/BraA07g022480.3C/BraA04g005080.3C/BraA02g031520.3C/BraA04g032220.3C/BraA06g0…
MF	GO:0016614	oxidoreductase activity, acting on CH-OH group of donors	88/4608	186/15985	6.35125e-08	4.28446e-06	BraA03g058690.3C/BraA01g004070.3C/BraA08g029130.3C/BraA06g043090.3C/BraA10g024400.3C/BraA01g044410.3C/BraA02g004070.3C/BraA03g004740.3C/BraA05g001110.3C/BraA07g031830.3C/BraA09g034270.3C/BraA09g020490.3C/BraA05g041200.3C/BraA09g020570.3C/BraA09g002070.3C/BraA09g003170.3C/BraA02g009250.3C/BraA09g034260.3C/BraA01g011630.3C/BraA03g049330.3C/BraA09g038320.3C/BraA02g005670.3C/BraA07g030970.3C/BraA07g0…	BraA03g058690.3C/BraA01g004070.3C/BraA08g029130.3C/BraA06g043090.3C/BraA10g024400.3C/BraA01g044410.3C/BraA02g004070.3C/BraA03g004740.3C/BraA05g001110.3C/BraA07g031830.3C/BraA09g034270.3C/BraA09g020490.3C/BraA05g041200.3C/BraA09g020570.3C/BraA09g002070.3C/BraA09g003170.3C/BraA02g009250.3C/BraA09g034260.3C/BraA01g011630.3C/BraA03g049330.3C/BraA09g038320.3C/BraA02g005670.3C/BraA07g030970.3C/BraA07g0…	88	68	BraA03g058690.3C/BraA01g004070.3C/BraA08g029130.3C/BraA06g043090.3C/BraA10g024400.3C/BraA01g044410.3C/BraA02g004070.3C/BraA03g004740.3C/BraA05g001110.3C/BraA07g031830.3C/BraA09g034270.3C/BraA09g020490.3C/BraA05g041200.3C/BraA09g020570.3C/BraA09g002070.3C/BraA09g003170.3C/BraA02g009250.3C/BraA09g034260.3C/BraA01g011630.3C/BraA03g049330.3C/BraA09g038320.3C/BraA02g005670.3C/BraA07g003950.3C/BraA01g0…	20	BraA07g030970.3C/BraA03g038870.3C/BraA06g013370.3C/BraA07g033260.3C/BraA08g009110.3C/BraA10g031330.3C/BraA02g003100.3C/BraA06g022060.3C/BraA10g016220.3C/BraA07g040140.3C/BraA07g037260.3C/BraA06g023170.3C/BraA02g021380.3C/BraA03g021990.3C/BraA06g004930.3C/BraA02g011660.3C/BraA04g028810.3C/BraA07g028970.3C/BraA10g014830.3C/BraA07g023500.3C
MF	GO:0046906	tetrapyrrole binding	152/4608	364/15985	6.65978e-08	4.28446e-06	BraA10g029420.3C/BraA09g029360.3C/BraA04g021700.3C/BraA03g050380.3C/BraA10g028690.3C/BraA05g040640.3C/BraA01g001360.3C/BraA10g028260.3C/novel.199/BraA06g027600.3C/BraA01g023890.3C/BraA09g047290.3C/novel.257/BraA07g016620.3C/BraA08g007500.3C/BraA04g001430.3C/BraA06g003740.3C/BraA05g032440.3C/BraA03g059910.3C/BraA10g003860.3C/BraA04g016310.3C/BraA03g060680.3C/BraA02g030050.3C/BraA09g010080.3C/BraA0…	BraA10g029420.3C/BraA09g029360.3C/BraA04g021700.3C/BraA03g050380.3C/BraA10g028690.3C/BraA05g040640.3C/BraA01g001360.3C/BraA10g028260.3C/-/BraA06g027600.3C/BraA01g023890.3C/BraA09g047290.3C/-/BraA07g016620.3C/BraA08g007500.3C/BraA04g001430.3C/BraA06g003740.3C/BraA05g032440.3C/BraA03g059910.3C/BraA10g003860.3C/BraA04g016310.3C/BraA03g060680.3C/BraA02g030050.3C/BraA09g010080.3C/BraA03g027860.3C/BraA…	152	111	BraA10g029420.3C/BraA09g029360.3C/BraA04g021700.3C/BraA03g050380.3C/BraA10g028690.3C/BraA05g040640.3C/BraA01g001360.3C/BraA10g028260.3C/novel.199/BraA06g027600.3C/BraA01g023890.3C/BraA09g047290.3C/novel.257/BraA07g016620.3C/BraA08g007500.3C/BraA04g001430.3C/BraA06g003740.3C/BraA05g032440.3C/BraA03g059910.3C/BraA04g016310.3C/BraA03g060680.3C/BraA02g030050.3C/BraA09g010080.3C/BraA10g015140.3C/BraA0…	41	BraA10g003860.3C/BraA03g027860.3C/BraA07g017820.3C/BraA08g015510.3C/BraA08g009810.3C/BraA05g005600.3C/BraA09g002830.3C/BraA07g040850.3C/BraA10g000700.3C/BraA03g059190.3C/BraA09g010360.3C/BraA03g027870.3C/BraA04g020810.3C/BraA02g021870.3C/BraA01g000460.3C/BraA02g041840.3C/BraA03g026770.3C/BraA06g037560.3C/BraA04g021710.3C/BraA07g022480.3C/BraA04g005080.3C/BraA02g031520.3C/BraA04g032220.3C/BraA06g0…
MF	GO:0016616	oxidoreductase activity, acting on the CH-OH group of donors, NAD or NADP as acceptor	58/4608	110/15985	1.131e-07	6.22027e-06	BraA03g058690.3C/BraA01g004070.3C/BraA08g029130.3C/BraA10g024400.3C/BraA01g044410.3C/BraA02g004070.3C/BraA03g004740.3C/BraA07g031830.3C/BraA05g041200.3C/BraA09g003170.3C/BraA02g005670.3C/BraA07g030970.3C/BraA07g003950.3C/BraA10g025630.3C/BraA03g038870.3C/BraA05g038680.3C/BraA03g054820.3C/BraA06g013370.3C/BraA07g033260.3C/BraA08g016090.3C/BraA08g009110.3C/BraA03g032970.3C/BraA02g005320.3C/BraA10g0…	BraA03g058690.3C/BraA01g004070.3C/BraA08g029130.3C/BraA10g024400.3C/BraA01g044410.3C/BraA02g004070.3C/BraA03g004740.3C/BraA07g031830.3C/BraA05g041200.3C/BraA09g003170.3C/BraA02g005670.3C/BraA07g030970.3C/BraA07g003950.3C/BraA10g025630.3C/BraA03g038870.3C/BraA05g038680.3C/BraA03g054820.3C/BraA06g013370.3C/BraA07g033260.3C/BraA08g016090.3C/BraA08g009110.3C/BraA03g032970.3C/BraA02g005320.3C/BraA10g0…	58	44	BraA03g058690.3C/BraA01g004070.3C/BraA08g029130.3C/BraA10g024400.3C/BraA01g044410.3C/BraA02g004070.3C/BraA03g004740.3C/BraA07g031830.3C/BraA05g041200.3C/BraA09g003170.3C/BraA02g005670.3C/BraA07g003950.3C/BraA10g025630.3C/BraA05g038680.3C/BraA03g054820.3C/BraA08g016090.3C/BraA03g032970.3C/BraA02g005320.3C/BraA03g005580.3C/BraA08g034890.3C/BraA09g000510.3C/BraA05g039070.3C/BraA01g008530.3C/BraA02g0…	14	BraA07g030970.3C/BraA03g038870.3C/BraA06g013370.3C/BraA07g033260.3C/BraA08g009110.3C/BraA10g031330.3C/BraA02g003100.3C/BraA10g016220.3C/BraA07g040140.3C/BraA03g021990.3C/BraA06g004930.3C/BraA02g011660.3C/BraA04g028810.3C/BraA07g023500.3C
MF	GO:0016684	oxidoreductase activity, acting on peroxide as acceptor	65/4608	128/15985	1.28917e-07	6.22027e-06	BraA10g029420.3C/BraA09g029360.3C/BraA05g040640.3C/BraA01g001360.3C/BraA09g026940.3C/BraA10g028260.3C/BraA06g027600.3C/BraA01g023890.3C/BraA05g035280.3C/BraA10g003860.3C/BraA09g010080.3C/BraA06g035910.3C/BraA02g011630.3C/BraA04g027200.3C/BraA02g001710.3C/BraA03g055510.3C/BraA09g014740.3C/BraA08g015510.3C/BraA03g020070.3C/BraA07g015680.3C/BraA07g040850.3C/BraA01g002320.3C/BraA02g044460.3C/BraA04g0…	BraA10g029420.3C/BraA09g029360.3C/BraA05g040640.3C/BraA01g001360.3C/BraA09g026940.3C/BraA10g028260.3C/BraA06g027600.3C/BraA01g023890.3C/BraA05g035280.3C/BraA10g003860.3C/BraA09g010080.3C/BraA06g035910.3C/BraA02g011630.3C/BraA04g027200.3C/BraA02g001710.3C/BraA03g055510.3C/BraA09g014740.3C/BraA08g015510.3C/BraA03g020070.3C/BraA07g015680.3C/BraA07g040850.3C/BraA01g002320.3C/BraA02g044460.3C/BraA04g0…	65	49	BraA10g029420.3C/BraA09g029360.3C/BraA05g040640.3C/BraA01g001360.3C/BraA09g026940.3C/BraA10g028260.3C/BraA06g027600.3C/BraA01g023890.3C/BraA09g010080.3C/BraA06g035910.3C/BraA02g011630.3C/BraA04g027200.3C/BraA02g001710.3C/BraA03g055510.3C/BraA09g014740.3C/BraA03g020070.3C/BraA07g015680.3C/BraA01g002320.3C/BraA02g044460.3C/BraA04g016370.3C/BraA10g020520.3C/BraA06g017920.3C/BraA03g019340.3C/BraA02g0…	16	BraA05g035280.3C/BraA10g003860.3C/BraA08g015510.3C/BraA07g040850.3C/BraA03g059190.3C/BraA02g021870.3C/BraA03g026770.3C/novel.1143/BraA03g034920.3C/BraA09g053340.3C/BraA05g011000.3C/BraA03g043300.3C/BraA03g057260.3C/BraA07g025370.3C/BraA03g057030.3C/BraA10g029000.3C
MF	GO:0016209	antioxidant activity	69/4608	140/15985	2.37844e-07	1.02009e-05	BraA10g029420.3C/BraA09g029360.3C/BraA05g040640.3C/BraA01g001360.3C/BraA09g026940.3C/BraA10g028260.3C/BraA06g027600.3C/BraA01g023890.3C/BraA05g035280.3C/BraA10g003860.3C/BraA09g010080.3C/BraA06g035910.3C/BraA02g011630.3C/BraA04g027200.3C/BraA02g001710.3C/BraA03g055510.3C/BraA09g014740.3C/BraA06g022900.3C/BraA08g015510.3C/BraA03g020070.3C/BraA07g015680.3C/BraA07g040850.3C/BraA01g002320.3C/BraA02g0…	BraA10g029420.3C/BraA09g029360.3C/BraA05g040640.3C/BraA01g001360.3C/BraA09g026940.3C/BraA10g028260.3C/BraA06g027600.3C/BraA01g023890.3C/BraA05g035280.3C/BraA10g003860.3C/BraA09g010080.3C/BraA06g035910.3C/BraA02g011630.3C/BraA04g027200.3C/BraA02g001710.3C/BraA03g055510.3C/BraA09g014740.3C/BraA06g022900.3C/BraA08g015510.3C/BraA03g020070.3C/BraA07g015680.3C/BraA07g040850.3C/BraA01g002320.3C/BraA02g0…	69	51	BraA10g029420.3C/BraA09g029360.3C/BraA05g040640.3C/BraA01g001360.3C/BraA09g026940.3C/BraA10g028260.3C/BraA06g027600.3C/BraA01g023890.3C/BraA09g010080.3C/BraA06g035910.3C/BraA02g011630.3C/BraA04g027200.3C/BraA02g001710.3C/BraA03g055510.3C/BraA09g014740.3C/BraA03g020070.3C/BraA07g015680.3C/BraA01g002320.3C/BraA02g044460.3C/BraA04g016370.3C/BraA10g020520.3C/BraA06g017920.3C/BraA03g019340.3C/BraA09g0…	18	BraA05g035280.3C/BraA10g003860.3C/BraA06g022900.3C/BraA08g015510.3C/BraA07g040850.3C/BraA03g059190.3C/BraA02g021870.3C/BraA03g026770.3C/novel.1143/BraA03g034920.3C/BraA09g053340.3C/BraA06g016840.3C/BraA05g011000.3C/BraA03g043300.3C/BraA03g057260.3C/BraA07g025370.3C/BraA03g057030.3C/BraA10g029000.3C
MF	GO:0004601	peroxidase activity	62/4608	124/15985	5.04275e-07	1.9465e-05	BraA10g029420.3C/BraA09g029360.3C/BraA05g040640.3C/BraA01g001360.3C/BraA09g026940.3C/BraA10g028260.3C/BraA06g027600.3C/BraA01g023890.3C/BraA10g003860.3C/BraA09g010080.3C/BraA06g035910.3C/BraA02g011630.3C/BraA04g027200.3C/BraA02g001710.3C/BraA03g055510.3C/BraA09g014740.3C/BraA08g015510.3C/BraA03g020070.3C/BraA07g015680.3C/BraA07g040850.3C/BraA01g002320.3C/BraA02g044460.3C/BraA04g016370.3C/BraA10g0…	BraA10g029420.3C/BraA09g029360.3C/BraA05g040640.3C/BraA01g001360.3C/BraA09g026940.3C/BraA10g028260.3C/BraA06g027600.3C/BraA01g023890.3C/BraA10g003860.3C/BraA09g010080.3C/BraA06g035910.3C/BraA02g011630.3C/BraA04g027200.3C/BraA02g001710.3C/BraA03g055510.3C/BraA09g014740.3C/BraA08g015510.3C/BraA03g020070.3C/BraA07g015680.3C/BraA07g040850.3C/BraA01g002320.3C/BraA02g044460.3C/BraA04g016370.3C/BraA10g0…	62	49	BraA10g029420.3C/BraA09g029360.3C/BraA05g040640.3C/BraA01g001360.3C/BraA09g026940.3C/BraA10g028260.3C/BraA06g027600.3C/BraA01g023890.3C/BraA09g010080.3C/BraA06g035910.3C/BraA02g011630.3C/BraA04g027200.3C/BraA02g001710.3C/BraA03g055510.3C/BraA09g014740.3C/BraA03g020070.3C/BraA07g015680.3C/BraA01g002320.3C/BraA02g044460.3C/BraA04g016370.3C/BraA10g020520.3C/BraA06g017920.3C/BraA03g019340.3C/BraA02g0…	13	BraA10g003860.3C/BraA08g015510.3C/BraA07g040850.3C/BraA03g059190.3C/BraA02g021870.3C/BraA03g026770.3C/novel.1143/BraA09g053340.3C/BraA05g011000.3C/BraA03g043300.3C/BraA03g057260.3C/BraA07g025370.3C/BraA03g057030.3C
MF	GO:0051537	2 iron, 2 sulfur cluster binding	12/4608	13/15985	3.11201e-06	0.000109203	BraA10g010320.3C/BraA03g028630.3C/BraA09g001100.3C/BraA10g007770.3C/BraA01g016380.3C/BraA07g036050.3C/BraA03g025490.3C/BraA01g025910.3C/BraA03g005730.3C/BraA03g005740.3C/BraA02g004890.3C/BraA10g025390.3C	BraA10g010320.3C/BraA03g028630.3C/BraA09g001100.3C/BraA10g007770.3C/BraA01g016380.3C/BraA07g036050.3C/BraA03g025490.3C/BraA01g025910.3C/BraA03g005730.3C/BraA03g005740.3C/BraA02g004890.3C/BraA10g025390.3C	12	5	BraA01g025910.3C/BraA03g005730.3C/BraA03g005740.3C/BraA02g004890.3C/BraA10g025390.3C	7	BraA10g010320.3C/BraA03g028630.3C/BraA09g001100.3C/BraA10g007770.3C/BraA01g016380.3C/BraA07g036050.3C/BraA03g025490.3C
MF	GO:0019842	vitamin binding	58/4608	120/15985	4.62956e-06	0.000148917	BraA08g029330.3C/BraA07g000220.3C/BraA01g014290.3C/BraA08g024600.3C/BraA10g000500.3C/BraA07g031850.3C/BraA10g022610.3C/BraA03g034150.3C/BraA10g020790.3C/BraA01g031790.3C/BraA02g035300.3C/BraA10g013010.3C/BraA09g053440.3C/BraA09g039860.3C/BraA03g025500.3C/BraA03g042430.3C/BraA09g020700.3C/BraA08g026570.3C/BraA02g015680.3C/BraA02g018820.3C/BraA06g013100.3C/BraA06g042040.3C/BraA05g015170.3C/BraA09g0…	BraA08g029330.3C/BraA07g000220.3C/BraA01g014290.3C/BraA08g024600.3C/BraA10g000500.3C/BraA07g031850.3C/BraA10g022610.3C/BraA03g034150.3C/BraA10g020790.3C/BraA01g031790.3C/BraA02g035300.3C/BraA10g013010.3C/BraA09g053440.3C/BraA09g039860.3C/BraA03g025500.3C/BraA03g042430.3C/BraA09g020700.3C/BraA08g026570.3C/BraA02g015680.3C/BraA02g018820.3C/BraA06g013100.3C/BraA06g042040.3C/BraA05g015170.3C/BraA09g0…	58	41	BraA08g029330.3C/BraA07g000220.3C/BraA01g014290.3C/BraA08g024600.3C/BraA10g000500.3C/BraA07g031850.3C/BraA10g022610.3C/BraA03g034150.3C/BraA10g020790.3C/BraA01g031790.3C/BraA02g035300.3C/BraA10g013010.3C/BraA09g053440.3C/BraA03g025500.3C/BraA03g042430.3C/BraA09g020700.3C/BraA06g013100.3C/BraA06g042040.3C/BraA09g057820.3C/BraA03g063280.3C/BraA09g014040.3C/BraA04g016260.3C/BraA03g004710.3C/BraA04g0…	17	BraA09g039860.3C/BraA08g026570.3C/BraA02g015680.3C/BraA02g018820.3C/BraA05g015170.3C/BraA03g020090.3C/BraA01g001220.3C/BraA05g025100.3C/BraA09g012050.3C/BraA01g024210.3C/BraA09g015470.3C/BraA09g008800.3C/BraA10g015680.3C/BraA09g056110.3C/BraA09g056020.3C/BraA06g027050.3C/BraA05g020990.3C
MF	GO:0050662	coenzyme binding	113/4608	274/15985	6.24397e-06	0.000185398	BraA03g058690.3C/BraA01g004070.3C/BraA08g029130.3C/BraA06g043090.3C/BraA06g044820.3C/BraA10g024400.3C/BraA09g060910.3C/BraA02g004070.3C/BraA03g004740.3C/BraA06g009010.3C/BraA05g001110.3C/BraA10g022610.3C/BraA09g034270.3C/BraA09g020490.3C/BraA09g020570.3C/BraA09g002070.3C/BraA09g003170.3C/BraA02g009250.3C/BraA01g027430.3C/BraA06g006230.3C/BraA09g034260.3C/BraA01g011630.3C/BraA03g046420.3C/BraA03g0…	BraA03g058690.3C/BraA01g004070.3C/BraA08g029130.3C/BraA06g043090.3C/BraA06g044820.3C/BraA10g024400.3C/BraA09g060910.3C/BraA02g004070.3C/BraA03g004740.3C/BraA06g009010.3C/BraA05g001110.3C/BraA10g022610.3C/BraA09g034270.3C/BraA09g020490.3C/BraA09g020570.3C/BraA09g002070.3C/BraA09g003170.3C/BraA02g009250.3C/BraA01g027430.3C/BraA06g006230.3C/BraA09g034260.3C/BraA01g011630.3C/BraA03g046420.3C/BraA03g0…	113	68	BraA03g058690.3C/BraA01g004070.3C/BraA08g029130.3C/BraA06g043090.3C/BraA06g044820.3C/BraA10g024400.3C/BraA09g060910.3C/BraA02g004070.3C/BraA03g004740.3C/BraA05g001110.3C/BraA10g022610.3C/BraA09g034270.3C/BraA09g020490.3C/BraA09g020570.3C/BraA09g002070.3C/BraA09g003170.3C/BraA02g009250.3C/BraA09g034260.3C/BraA01g011630.3C/BraA03g046420.3C/BraA03g049330.3C/BraA09g038320.3C/BraA09g043930.3C/BraA10g0…	45	BraA06g009010.3C/BraA01g027430.3C/BraA06g006230.3C/BraA07g030970.3C/BraA09g018050.3C/BraA06g034520.3C/BraA01g008780.3C/BraA03g038870.3C/BraA01g001230.3C/BraA06g013370.3C/BraA10g002680.3C/BraA07g033260.3C/BraA08g018860.3C/BraA02g018820.3C/BraA08g009110.3C/BraA05g005160.3C/BraA04g030680.3C/BraA03g051730.3C/BraA06g037360.3C/BraA06g022060.3C/BraA01g024210.3C/BraA07g040140.3C/BraA06g026430.3C/BraA03g0…
MF	GO:0004332	fructose-bisphosphate aldolase activity	10/4608	11/15985	3.19615e-05	0.000881224	BraA04g006580.3C/BraA01g000200.3C/BraA08g022720.3C/BraA04g015630.3C/BraA06g044580.3C/BraA02g034390.3C/BraA09g043990.3C/BraA09g055600.3C/BraA01g017270.3C/BraA07g021000.3C	BraA04g006580.3C/BraA01g000200.3C/BraA08g022720.3C/BraA04g015630.3C/BraA06g044580.3C/BraA02g034390.3C/BraA09g043990.3C/BraA09g055600.3C/BraA01g017270.3C/BraA07g021000.3C	10	4	BraA04g006580.3C/BraA02g034390.3C/BraA09g043990.3C/BraA07g021000.3C	6	BraA01g000200.3C/BraA08g022720.3C/BraA04g015630.3C/BraA06g044580.3C/BraA09g055600.3C/BraA01g017270.3C
MF	GO:0016705	oxidoreductase activity, acting on paired donors, with incorporation or reduction of molecular oxygen	118/4608	298/15985	3.63176e-05	0.000934572	BraA04g021700.3C/BraA03g050380.3C/BraA10g028690.3C/BraA09g060910.3C/novel.199/BraA09g047290.3C/novel.257/BraA07g016620.3C/BraA08g007500.3C/BraA04g001430.3C/BraA06g003740.3C/BraA05g032440.3C/BraA03g059910.3C/BraA04g016310.3C/BraA03g060680.3C/BraA02g030050.3C/BraA03g027860.3C/BraA10g015140.3C/BraA08g015070.3C/BraA02g039080.3C/novel.817/BraA05g035680.3C/BraA03g048740.3C/novel.1023/novel.258/BraA09g0…	BraA04g021700.3C/BraA03g050380.3C/BraA10g028690.3C/BraA09g060910.3C/-/BraA09g047290.3C/-/BraA07g016620.3C/BraA08g007500.3C/BraA04g001430.3C/BraA06g003740.3C/BraA05g032440.3C/BraA03g059910.3C/BraA04g016310.3C/BraA03g060680.3C/BraA02g030050.3C/BraA03g027860.3C/BraA10g015140.3C/BraA08g015070.3C/BraA02g039080.3C/-/BraA05g035680.3C/BraA03g048740.3C/-/-/BraA09g003560.3C/BraA04g001440.3C/BraA06g009950.3…	118	73	BraA04g021700.3C/BraA03g050380.3C/BraA10g028690.3C/BraA09g060910.3C/novel.199/BraA09g047290.3C/novel.257/BraA07g016620.3C/BraA08g007500.3C/BraA04g001430.3C/BraA06g003740.3C/BraA05g032440.3C/BraA03g059910.3C/BraA04g016310.3C/BraA03g060680.3C/BraA02g030050.3C/BraA10g015140.3C/BraA08g015070.3C/BraA02g039080.3C/novel.817/BraA03g048740.3C/novel.1023/novel.258/BraA09g003560.3C/BraA04g001440.3C/BraA06g0…	45	BraA03g027860.3C/BraA05g035680.3C/BraA01g008780.3C/BraA03g022970.3C/BraA07g017820.3C/BraA01g001230.3C/BraA10g002680.3C/BraA08g018860.3C/BraA08g009810.3C/BraA05g005600.3C/BraA09g002830.3C/BraA10g000700.3C/BraA07g017740.3C/BraA03g034680.3C/BraA03g027870.3C/BraA04g020810.3C/BraA01g000460.3C/BraA02g041840.3C/BraA06g037560.3C/BraA02g001800.3C/BraA04g021710.3C/BraA07g022480.3C/BraA05g003770.3C/BraA04g0…
MF	GO:0030170	pyridoxal phosphate binding	52/4608	111/15985	4.15229e-05	0.000942815	BraA08g029330.3C/BraA07g000220.3C/BraA01g014290.3C/BraA08g024600.3C/BraA10g000500.3C/BraA07g031850.3C/BraA03g034150.3C/BraA10g020790.3C/BraA01g031790.3C/BraA02g035300.3C/BraA09g053440.3C/BraA09g039860.3C/BraA03g025500.3C/BraA03g042430.3C/BraA09g020700.3C/BraA08g026570.3C/BraA02g015680.3C/BraA06g013100.3C/BraA06g042040.3C/BraA05g015170.3C/BraA09g057820.3C/BraA03g020090.3C/BraA03g063280.3C/BraA09g0…	BraA08g029330.3C/BraA07g000220.3C/BraA01g014290.3C/BraA08g024600.3C/BraA10g000500.3C/BraA07g031850.3C/BraA03g034150.3C/BraA10g020790.3C/BraA01g031790.3C/BraA02g035300.3C/BraA09g053440.3C/BraA09g039860.3C/BraA03g025500.3C/BraA03g042430.3C/BraA09g020700.3C/BraA08g026570.3C/BraA02g015680.3C/BraA06g013100.3C/BraA06g042040.3C/BraA05g015170.3C/BraA09g057820.3C/BraA03g020090.3C/BraA03g063280.3C/BraA09g0…	52	38	BraA08g029330.3C/BraA07g000220.3C/BraA01g014290.3C/BraA08g024600.3C/BraA10g000500.3C/BraA07g031850.3C/BraA03g034150.3C/BraA10g020790.3C/BraA01g031790.3C/BraA02g035300.3C/BraA09g053440.3C/BraA03g025500.3C/BraA03g042430.3C/BraA09g020700.3C/BraA06g013100.3C/BraA06g042040.3C/BraA09g057820.3C/BraA03g063280.3C/BraA09g014040.3C/BraA04g016260.3C/BraA03g004710.3C/BraA04g022190.3C/BraA03g057120.3C/BraA10g0…	14	BraA09g039860.3C/BraA08g026570.3C/BraA02g015680.3C/BraA05g015170.3C/BraA03g020090.3C/BraA01g001220.3C/BraA05g025100.3C/BraA09g012050.3C/BraA09g015470.3C/BraA09g008800.3C/BraA10g015680.3C/BraA09g056110.3C/BraA06g027050.3C/BraA05g020990.3C
MF	GO:0070279	vitamin B6 binding	52/4608	111/15985	4.15229e-05	0.000942815	BraA08g029330.3C/BraA07g000220.3C/BraA01g014290.3C/BraA08g024600.3C/BraA10g000500.3C/BraA07g031850.3C/BraA03g034150.3C/BraA10g020790.3C/BraA01g031790.3C/BraA02g035300.3C/BraA09g053440.3C/BraA09g039860.3C/BraA03g025500.3C/BraA03g042430.3C/BraA09g020700.3C/BraA08g026570.3C/BraA02g015680.3C/BraA06g013100.3C/BraA06g042040.3C/BraA05g015170.3C/BraA09g057820.3C/BraA03g020090.3C/BraA03g063280.3C/BraA09g0…	BraA08g029330.3C/BraA07g000220.3C/BraA01g014290.3C/BraA08g024600.3C/BraA10g000500.3C/BraA07g031850.3C/BraA03g034150.3C/BraA10g020790.3C/BraA01g031790.3C/BraA02g035300.3C/BraA09g053440.3C/BraA09g039860.3C/BraA03g025500.3C/BraA03g042430.3C/BraA09g020700.3C/BraA08g026570.3C/BraA02g015680.3C/BraA06g013100.3C/BraA06g042040.3C/BraA05g015170.3C/BraA09g057820.3C/BraA03g020090.3C/BraA03g063280.3C/BraA09g0…	52	38	BraA08g029330.3C/BraA07g000220.3C/BraA01g014290.3C/BraA08g024600.3C/BraA10g000500.3C/BraA07g031850.3C/BraA03g034150.3C/BraA10g020790.3C/BraA01g031790.3C/BraA02g035300.3C/BraA09g053440.3C/BraA03g025500.3C/BraA03g042430.3C/BraA09g020700.3C/BraA06g013100.3C/BraA06g042040.3C/BraA09g057820.3C/BraA03g063280.3C/BraA09g014040.3C/BraA04g016260.3C/BraA03g004710.3C/BraA04g022190.3C/BraA03g057120.3C/BraA10g0…	14	BraA09g039860.3C/BraA08g026570.3C/BraA02g015680.3C/BraA05g015170.3C/BraA03g020090.3C/BraA01g001220.3C/BraA05g025100.3C/BraA09g012050.3C/BraA09g015470.3C/BraA09g008800.3C/BraA10g015680.3C/BraA09g056110.3C/BraA06g027050.3C/BraA05g020990.3C
MF	GO:0004568	chitinase activity	17/4608	25/15985	5.57326e-05	0.00119516	BraA03g022910.3C/BraA05g003700.3C/BraA03g022840.3C/BraA03g022860.3C/BraA09g002350.3C/BraA05g003680.3C/BraA04g030200.3C/BraA05g009820.3C/BraA03g022850.3C/BraA03g035300.3C/BraA05g034520.3C/BraA09g045350.3C/BraA10g001120.3C/BraA03g035320.3C/BraA03g018400.3C/BraA09g018740.3C/BraA08g034170.3C	BraA03g022910.3C/BraA05g003700.3C/BraA03g022840.3C/BraA03g022860.3C/BraA09g002350.3C/BraA05g003680.3C/BraA04g030200.3C/BraA05g009820.3C/BraA03g022850.3C/BraA03g035300.3C/BraA05g034520.3C/BraA09g045350.3C/BraA10g001120.3C/BraA03g035320.3C/BraA03g018400.3C/BraA09g018740.3C/BraA08g034170.3C	17	16	BraA03g022910.3C/BraA05g003700.3C/BraA03g022840.3C/BraA03g022860.3C/BraA09g002350.3C/BraA05g003680.3C/BraA04g030200.3C/BraA05g009820.3C/BraA03g022850.3C/BraA03g035300.3C/BraA05g034520.3C/BraA09g045350.3C/BraA10g001120.3C/BraA03g035320.3C/BraA03g018400.3C/BraA09g018740.3C	1	BraA08g034170.3C
MF	GO:0008061	chitin binding	14/4608	19/15985	6.61263e-05	0.00134341	BraA03g022910.3C/BraA05g003700.3C/BraA03g022840.3C/BraA03g022860.3C/BraA05g003680.3C/BraA03g031840.3C/BraA04g030200.3C/BraA05g009820.3C/BraA03g022850.3C/BraA05g034520.3C/BraA09g045350.3C/BraA03g035320.3C/BraA03g018400.3C/BraA09g018740.3C	BraA03g022910.3C/BraA05g003700.3C/BraA03g022840.3C/BraA03g022860.3C/BraA05g003680.3C/BraA03g031840.3C/BraA04g030200.3C/BraA05g009820.3C/BraA03g022850.3C/BraA05g034520.3C/BraA09g045350.3C/BraA03g035320.3C/BraA03g018400.3C/BraA09g018740.3C	14	14	BraA03g022910.3C/BraA05g003700.3C/BraA03g022840.3C/BraA03g022860.3C/BraA05g003680.3C/BraA03g031840.3C/BraA04g030200.3C/BraA05g009820.3C/BraA03g022850.3C/BraA05g034520.3C/BraA09g045350.3C/BraA03g035320.3C/BraA03g018400.3C/BraA09g018740.3C	0
MF	GO:0008171	O-methyltransferase activity	23/4608	41/15985	0.000231796	0.00424778	BraA06g016590.3C/BraA06g016580.3C/BraA07g027260.3C/BraA08g027460.3C/BraA07g015340.3C/BraA08g027490.3C/BraA07g015350.3C/BraA03g058580.3C/BraA03g052230.3C/BraA07g026980.3C/BraA07g040330.3C/BraA03g014080.3C/BraA01g015790.3C/BraA08g015460.3C/BraA02g018000.3C/BraA07g015330.3C/BraA08g016250.3C/BraA01g006200.3C/BraA08g008550.3C/BraA04g006320.3C/novel.784/BraA02g018010.3C/BraA10g012310.3C	BraA06g016590.3C/BraA06g016580.3C/BraA07g027260.3C/BraA08g027460.3C/BraA07g015340.3C/BraA08g027490.3C/BraA07g015350.3C/BraA03g058580.3C/BraA03g052230.3C/BraA07g026980.3C/BraA07g040330.3C/BraA03g014080.3C/BraA01g015790.3C/BraA08g015460.3C/BraA02g018000.3C/BraA07g015330.3C/BraA08g016250.3C/BraA01g006200.3C/BraA08g008550.3C/BraA04g006320.3C/-/BraA02g018010.3C/BraA10g012310.3C	23	16	BraA06g016590.3C/BraA06g016580.3C/BraA07g027260.3C/BraA08g027460.3C/BraA07g015340.3C/BraA08g027490.3C/BraA07g015350.3C/BraA03g058580.3C/BraA07g040330.3C/BraA03g014080.3C/BraA08g015460.3C/BraA02g018000.3C/BraA07g015330.3C/BraA08g016250.3C/BraA08g008550.3C/BraA02g018010.3C	7	BraA03g052230.3C/BraA07g026980.3C/BraA01g015790.3C/BraA01g006200.3C/BraA04g006320.3C/novel.784/BraA10g012310.3C
MF	GO:0022804	active transmembrane transporter activity	95/4608	241/15985	0.00024023	0.00424778	BraA05g000840.3C/BraA07g007640.3C/BraA07g007650.3C/BraA03g035740.3C/BraA09g016180.3C/BraA01g000240.3C/BraA04g032360.3C/BraA08g008440.3C/BraA03g018050.3C/BraA06g028840.3C/BraA09g049160.3C/BraA02g020270.3C/BraA02g027600.3C/BraA01g030520.3C/BraA09g029800.3C/BraA03g028250.3C/BraA09g025530.3C/BraA09g025620.3C/BraA02g004150.3C/BraA05g025460.3C/BraA06g004620.3C/BraA03g058720.3C/BraA06g010810.3C/BraA10g0…	BraA05g000840.3C/BraA07g007640.3C/BraA07g007650.3C/BraA03g035740.3C/BraA09g016180.3C/BraA01g000240.3C/BraA04g032360.3C/BraA08g008440.3C/BraA03g018050.3C/BraA06g028840.3C/BraA09g049160.3C/BraA02g020270.3C/BraA02g027600.3C/BraA01g030520.3C/BraA09g029800.3C/BraA03g028250.3C/BraA09g025530.3C/BraA09g025620.3C/BraA02g004150.3C/BraA05g025460.3C/BraA06g004620.3C/BraA03g058720.3C/BraA06g010810.3C/BraA10g0…	95	60	BraA05g000840.3C/BraA07g007640.3C/BraA07g007650.3C/BraA03g035740.3C/BraA09g016180.3C/BraA01g000240.3C/BraA04g032360.3C/BraA08g008440.3C/BraA03g018050.3C/BraA06g028840.3C/BraA09g049160.3C/BraA02g020270.3C/BraA01g030520.3C/BraA05g025460.3C/BraA06g004620.3C/BraA10g027480.3C/BraA05g025450.3C/BraA10g001290.3C/BraA08g014810.3C/BraA03g015170.3C/BraA07g025030.3C/BraA01g014390.3C/BraA07g024160.3C/BraA08g0…	35	BraA02g027600.3C/BraA09g029800.3C/BraA03g028250.3C/BraA09g025530.3C/BraA09g025620.3C/BraA02g004150.3C/BraA03g058720.3C/BraA06g010810.3C/BraA10g000240.3C/BraA03g025860.3C/BraA08g005230.3C/BraA01g013420.3C/BraA03g020040.3C/BraA06g038230.3C/BraA10g022350.3C/BraA01g016370.3C/BraA03g027010.3C/BraA07g009110.3C/BraA05g039060.3C/BraA08g023310.3C/BraA10g026410.3C/BraA09g025340.3C/BraA08g029780.3C/BraA05g0…
MF	GO:0016903	oxidoreductase activity, acting on the aldehyde or oxo group of donors	20/4608	34/15985	0.000248979	0.00424778	BraA07g026190.3C/BraA05g042370.3C/BraA01g027430.3C/BraA08g007230.3C/BraA09g060510.3C/BraA06g008890.3C/BraA09g018050.3C/BraA06g038170.3C/BraA09g065970.3C/BraA09g020910.3C/BraA02g037000.3C/BraA01g043170.3C/BraA08g027370.3C/BraA07g013530.3C/BraA09g062130.3C/BraA02g025340.3C/BraA08g030500.3C/BraA06g029260.3C/BraA09g039180.3C/BraA03g031530.3C	BraA07g026190.3C/BraA05g042370.3C/BraA01g027430.3C/BraA08g007230.3C/BraA09g060510.3C/BraA06g008890.3C/BraA09g018050.3C/BraA06g038170.3C/BraA09g065970.3C/BraA09g020910.3C/BraA02g037000.3C/BraA01g043170.3C/BraA08g027370.3C/BraA07g013530.3C/BraA09g062130.3C/BraA02g025340.3C/BraA08g030500.3C/BraA06g029260.3C/BraA09g039180.3C/BraA03g031530.3C	20	11	BraA07g026190.3C/BraA05g042370.3C/BraA09g020910.3C/BraA01g043170.3C/BraA07g013530.3C/BraA09g062130.3C/BraA02g025340.3C/BraA08g030500.3C/BraA06g029260.3C/BraA09g039180.3C/BraA03g031530.3C	9	BraA01g027430.3C/BraA08g007230.3C/BraA09g060510.3C/BraA06g008890.3C/BraA09g018050.3C/BraA06g038170.3C/BraA09g065970.3C/BraA02g037000.3C/BraA08g027370.3C
MF	GO:0005506	iron ion binding	115/4608	301/15985	0.000253106	0.00424778	BraA04g021700.3C/BraA03g050380.3C/BraA10g028690.3C/BraA03g012220.3C/novel.199/BraA09g047290.3C/novel.257/BraA07g016620.3C/BraA08g007500.3C/BraA04g001430.3C/BraA05g015770.3C/BraA06g003740.3C/BraA05g032440.3C/BraA03g059910.3C/BraA04g016310.3C/BraA03g060680.3C/BraA02g030050.3C/BraA03g027860.3C/BraA10g015140.3C/BraA07g001030.3C/BraA08g015070.3C/BraA02g039080.3C/novel.817/BraA03g048740.3C/novel.1023/n…	BraA04g021700.3C/BraA03g050380.3C/BraA10g028690.3C/BraA03g012220.3C/-/BraA09g047290.3C/-/BraA07g016620.3C/BraA08g007500.3C/BraA04g001430.3C/BraA05g015770.3C/BraA06g003740.3C/BraA05g032440.3C/BraA03g059910.3C/BraA04g016310.3C/BraA03g060680.3C/BraA02g030050.3C/BraA03g027860.3C/BraA10g015140.3C/BraA07g001030.3C/BraA08g015070.3C/BraA02g039080.3C/-/BraA03g048740.3C/-/-/BraA09g003560.3C/BraA04g001440.3…	115	72	BraA04g021700.3C/BraA03g050380.3C/BraA10g028690.3C/novel.199/BraA09g047290.3C/novel.257/BraA07g016620.3C/BraA08g007500.3C/BraA04g001430.3C/BraA05g015770.3C/BraA06g003740.3C/BraA05g032440.3C/BraA03g059910.3C/BraA04g016310.3C/BraA03g060680.3C/BraA02g030050.3C/BraA10g015140.3C/BraA08g015070.3C/BraA02g039080.3C/novel.817/BraA03g048740.3C/novel.1023/novel.258/BraA09g003560.3C/BraA04g001440.3C/BraA06g0…	43	BraA03g012220.3C/BraA03g027860.3C/BraA07g001030.3C/BraA09g012070.3C/BraA07g017820.3C/BraA04g007460.3C/BraA08g009810.3C/BraA05g005600.3C/BraA09g002830.3C/BraA10g015900.3C/BraA10g000700.3C/BraA01g016650.3C/BraA03g052720.3C/BraA03g027870.3C/BraA04g020810.3C/BraA01g000460.3C/BraA02g041840.3C/BraA06g037560.3C/BraA01g016430.3C/BraA04g021710.3C/BraA07g022480.3C/BraA04g005080.3C/BraA04g032220.3C/BraA06g0…
MF	GO:0005509	calcium ion binding	96/4608	245/15985	0.000286582	0.00460919	BraA06g028470.3C/BraA09g025180.3C/BraA03g045230.3C/BraA09g010840.3C/BraA04g007310.3C/BraA09g018690.3C/BraA10g005400.3C/BraA07g017380.3C/BraA08g033850.3C/BraA09g007110.3C/BraA06g025300.3C/BraA04g004720.3C/BraA02g045720.3C/BraA01g012030.3C/BraA03g042380.3C/BraA09g063780.3C/BraA05g006520.3C/BraA09g024970.3C/BraA01g022780.3C/BraA09g004550.3C/BraA09g009530.3C/BraA08g032770.3C/BraA05g021620.3C/BraA05g0…	BraA06g028470.3C/BraA09g025180.3C/BraA03g045230.3C/BraA09g010840.3C/BraA04g007310.3C/BraA09g018690.3C/BraA10g005400.3C/BraA07g017380.3C/BraA08g033850.3C/BraA09g007110.3C/BraA06g025300.3C/BraA04g004720.3C/BraA02g045720.3C/BraA01g012030.3C/BraA03g042380.3C/BraA09g063780.3C/BraA05g006520.3C/BraA09g024970.3C/BraA01g022780.3C/BraA09g004550.3C/BraA09g009530.3C/BraA08g032770.3C/BraA05g021620.3C/BraA05g0…	96	58	BraA06g028470.3C/BraA09g025180.3C/BraA03g045230.3C/BraA09g010840.3C/BraA04g007310.3C/BraA09g018690.3C/BraA09g007110.3C/BraA06g025300.3C/BraA03g042380.3C/BraA09g004550.3C/BraA08g032770.3C/BraA05g021620.3C/BraA06g006120.3C/BraA06g024070.3C/BraA01g011540.3C/BraA08g028860.3C/BraA07g015280.3C/BraA02g043200.3C/BraA03g039640.3C/BraA01g043920.3C/BraA02g031300.3C/BraA09g062780.3C/BraA01g026180.3C/BraA10g0…	38	BraA10g005400.3C/BraA07g017380.3C/BraA08g033850.3C/BraA04g004720.3C/BraA02g045720.3C/BraA01g012030.3C/BraA09g063780.3C/BraA05g006520.3C/BraA09g024970.3C/BraA01g022780.3C/BraA09g009530.3C/BraA05g040620.3C/BraA06g010290.3C/BraA03g025710.3C/BraA09g059650.3C/BraA07g040540.3C/BraA07g038500.3C/BraA05g039820.3C/BraA01g044840.3C/BraA03g037940.3C/BraA04g003880.3C/BraA08g011230.3C/BraA04g020440.3C/BraA01g0…
MF	GO:0016832	aldehyde-lyase activity	11/4608	15/15985	0.000456647	0.00677946	BraA04g006580.3C/BraA01g000200.3C/BraA08g022720.3C/BraA04g015630.3C/BraA06g044580.3C/BraA02g034390.3C/BraA09g043990.3C/BraA09g055600.3C/BraA01g017270.3C/BraA07g021000.3C/BraA01g039400.3C	BraA04g006580.3C/BraA01g000200.3C/BraA08g022720.3C/BraA04g015630.3C/BraA06g044580.3C/BraA02g034390.3C/BraA09g043990.3C/BraA09g055600.3C/BraA01g017270.3C/BraA07g021000.3C/BraA01g039400.3C	11	4	BraA04g006580.3C/BraA02g034390.3C/BraA09g043990.3C/BraA07g021000.3C	7	BraA01g000200.3C/BraA08g022720.3C/BraA04g015630.3C/BraA06g044580.3C/BraA09g055600.3C/BraA01g017270.3C/BraA01g039400.3C
MF	GO:0046933	proton-transporting ATP synthase activity, rotational mechanism	11/4608	15/15985	0.000456647	0.00677946	BraA02g027600.3C/BraA09g029800.3C/BraA03g028250.3C/BraA09g025620.3C/BraA03g027010.3C/BraA07g014510.3C/novel.570/BraA03g005750.3C/BraA02g004900.3C/BraA03g017390.3C/BraA03g039660.3C	BraA02g027600.3C/BraA09g029800.3C/BraA03g028250.3C/BraA09g025620.3C/BraA03g027010.3C/BraA07g014510.3C/-/BraA03g005750.3C/BraA02g004900.3C/BraA03g017390.3C/BraA03g039660.3C	11	6	BraA07g014510.3C/novel.570/BraA03g005750.3C/BraA02g004900.3C/BraA03g017390.3C/BraA03g039660.3C	5	BraA02g027600.3C/BraA09g029800.3C/BraA03g028250.3C/BraA09g025620.3C/BraA03g027010.3C
MF	GO:0016853	isomerase activity	68/4608	167/15985	0.000619709	0.00885954	BraA09g024530.3C/BraA07g035520.3C/BraA08g022860.3C/BraA04g031750.3C/BraA06g019200.3C/BraA05g041300.3C/BraA01g016640.3C/BraA02g022080.3C/BraA08g032410.3C/BraA10g029620.3C/BraA03g007020.3C/BraA05g041120.3C/BraA07g036650.3C/BraA03g030840.3C/BraA01g042920.3C/BraA05g040590.3C/BraA08g009420.3C/BraA06g029970.3C/BraA02g034820.3C/BraA10g010420.3C/BraA07g022020.3C/BraA05g031580.3C/BraA01g003460.3C/BraA03g0…	BraA09g024530.3C/BraA07g035520.3C/BraA08g022860.3C/BraA04g031750.3C/BraA06g019200.3C/BraA05g041300.3C/BraA01g016640.3C/BraA02g022080.3C/BraA08g032410.3C/BraA10g029620.3C/BraA03g007020.3C/BraA05g041120.3C/BraA07g036650.3C/BraA03g030840.3C/BraA01g042920.3C/BraA05g040590.3C/BraA08g009420.3C/BraA06g029970.3C/BraA02g034820.3C/BraA10g010420.3C/BraA07g022020.3C/BraA05g031580.3C/BraA01g003460.3C/BraA03g0…	68	39	BraA09g024530.3C/BraA08g022860.3C/BraA04g031750.3C/BraA06g019200.3C/BraA01g016640.3C/BraA08g032410.3C/BraA03g007020.3C/BraA05g041120.3C/BraA07g036650.3C/BraA03g030840.3C/BraA06g029970.3C/BraA01g003460.3C/BraA03g011660.3C/BraA04g022020.3C/BraA06g038770.3C/BraA10g023230.3C/BraA02g006130.3C/BraA03g032810.3C/BraA02g017380.3C/BraA03g030410.3C/BraA05g014300.3C/BraA09g013040.3C/BraA09g046820.3C/BraA07g0…	29	BraA07g035520.3C/BraA05g041300.3C/BraA02g022080.3C/BraA10g029620.3C/BraA01g042920.3C/BraA05g040590.3C/BraA08g009420.3C/BraA02g034820.3C/BraA10g010420.3C/BraA07g022020.3C/BraA05g031580.3C/BraA03g044370.3C/BraA09g051560.3C/novel.1130/BraA05g040300.3C/BraA05g036460.3C/BraA01g033670.3C/BraA10g028200.3C/BraA09g046060.3C/BraA03g016140.3C/BraA06g043030.3C/BraA06g001290.3C/BraA04g015400.3C/BraA09g044590.…
MF	GO:0016620	oxidoreductase activity, acting on the aldehyde or oxo group of donors, NAD or NADP as acceptor	14/4608	22/15985	0.00072017	0.00992806	BraA07g026190.3C/BraA05g042370.3C/BraA01g027430.3C/BraA08g007230.3C/BraA09g060510.3C/BraA06g008890.3C/BraA09g018050.3C/BraA06g038170.3C/BraA02g037000.3C/BraA01g043170.3C/BraA09g062130.3C/BraA02g025340.3C/BraA08g030500.3C/BraA03g031530.3C	BraA07g026190.3C/BraA05g042370.3C/BraA01g027430.3C/BraA08g007230.3C/BraA09g060510.3C/BraA06g008890.3C/BraA09g018050.3C/BraA06g038170.3C/BraA02g037000.3C/BraA01g043170.3C/BraA09g062130.3C/BraA02g025340.3C/BraA08g030500.3C/BraA03g031530.3C	14	7	BraA07g026190.3C/BraA05g042370.3C/BraA01g043170.3C/BraA09g062130.3C/BraA02g025340.3C/BraA08g030500.3C/BraA03g031530.3C	7	BraA01g027430.3C/BraA08g007230.3C/BraA09g060510.3C/BraA06g008890.3C/BraA09g018050.3C/BraA06g038170.3C/BraA02g037000.3C
MF	GO:0016762	xyloglucan:xyloglucosyl transferase activity	21/4608	39/15985	0.000895927	0.0119251	BraA01g007430.3C/BraA07g009370.3C/BraA03g055660.3C/BraA08g018140.3C/BraA03g048630.3C/BraA01g010460.3C/BraA08g009760.3C/BraA09g001170.3C/BraA01g016530.3C/BraA01g007440.3C/BraA06g029240.3C/BraA03g055650.3C/BraA10g025140.3C/BraA05g008490.3C/BraA09g059190.3C/BraA03g028660.3C/novel.39/BraA01g007420.3C/BraA08g008900.3C/BraA03g019170.3C/BraA04g026160.3C	BraA01g007430.3C/BraA07g009370.3C/BraA03g055660.3C/BraA08g018140.3C/BraA03g048630.3C/BraA01g010460.3C/BraA08g009760.3C/BraA09g001170.3C/BraA01g016530.3C/BraA01g007440.3C/BraA06g029240.3C/BraA03g055650.3C/BraA10g025140.3C/BraA05g008490.3C/BraA09g059190.3C/BraA03g028660.3C/-/BraA01g007420.3C/BraA08g008900.3C/BraA03g019170.3C/BraA04g026160.3C	21	16	BraA01g007430.3C/BraA03g055660.3C/BraA08g018140.3C/BraA03g048630.3C/BraA01g010460.3C/BraA01g016530.3C/BraA01g007440.3C/BraA03g055650.3C/BraA10g025140.3C/BraA05g008490.3C/BraA09g059190.3C/novel.39/BraA01g007420.3C/BraA08g008900.3C/BraA03g019170.3C/BraA04g026160.3C	5	BraA07g009370.3C/BraA08g009760.3C/BraA09g001170.3C/BraA06g029240.3C/BraA03g028660.3C
MF	GO:0000990	transcription factor activity, core RNA polymerase binding	8/4608	10/15985	0.00118468	0.0142902	BraA04g026230.3C/BraA02g026360.3C/BraA06g005690.3C/BraA10g025160.3C/BraA02g005090.3C/BraA08g033110.3C/BraA09g006240.3C/BraA04g005850.3C	BraA04g026230.3C/BraA02g026360.3C/BraA06g005690.3C/BraA10g025160.3C/BraA02g005090.3C/BraA08g033110.3C/BraA09g006240.3C/BraA04g005850.3C	8	0		8	BraA04g026230.3C/BraA02g026360.3C/BraA06g005690.3C/BraA10g025160.3C/BraA02g005090.3C/BraA08g033110.3C/BraA09g006240.3C/BraA04g005850.3C
MF	GO:0000996	core DNA-dependent RNA polymerase binding promoter specificity activity	8/4608	10/15985	0.00118468	0.0142902	BraA04g026230.3C/BraA02g026360.3C/BraA06g005690.3C/BraA10g025160.3C/BraA02g005090.3C/BraA08g033110.3C/BraA09g006240.3C/BraA04g005850.3C	BraA04g026230.3C/BraA02g026360.3C/BraA06g005690.3C/BraA10g025160.3C/BraA02g005090.3C/BraA08g033110.3C/BraA09g006240.3C/BraA04g005850.3C	8	0		8	BraA04g026230.3C/BraA02g026360.3C/BraA06g005690.3C/BraA10g025160.3C/BraA02g005090.3C/BraA08g033110.3C/BraA09g006240.3C/BraA04g005850.3C
MF	GO:0016987	sigma factor activity	8/4608	10/15985	0.00118468	0.0142902	BraA04g026230.3C/BraA02g026360.3C/BraA06g005690.3C/BraA10g025160.3C/BraA02g005090.3C/BraA08g033110.3C/BraA09g006240.3C/BraA04g005850.3C	BraA04g026230.3C/BraA02g026360.3C/BraA06g005690.3C/BraA10g025160.3C/BraA02g005090.3C/BraA08g033110.3C/BraA09g006240.3C/BraA04g005850.3C	8	0		8	BraA04g026230.3C/BraA02g026360.3C/BraA06g005690.3C/BraA10g025160.3C/BraA02g005090.3C/BraA08g033110.3C/BraA09g006240.3C/BraA04g005850.3C
MF	GO:0009055	electron carrier activity	72/4608	184/15985	0.00160722	0.0181004	BraA07g005130.3C/BraA04g012870.3C/BraA03g023480.3C/BraA08g027880.3C/BraA09g002070.3C/BraA09g016610.3C/BraA09g065190.3C/BraA02g009250.3C/BraA01g028620.3C/BraA05g030950.3C/BraA06g015860.3C/BraA04g029190.3C/BraA10g002430.3C/BraA10g001240.3C/BraA06g026660.3C/BraA01g003440.3C/BraA01g036020.3C/BraA04g019780.3C/BraA07g025290.3C/BraA10g020350.3C/BraA04g032510.3C/BraA03g027120.3C/BraA01g021740.3C/BraA07g0…	BraA07g005130.3C/BraA04g012870.3C/BraA03g023480.3C/BraA08g027880.3C/BraA09g002070.3C/BraA09g016610.3C/BraA09g065190.3C/BraA02g009250.3C/BraA01g028620.3C/BraA05g030950.3C/BraA06g015860.3C/BraA04g029190.3C/BraA10g002430.3C/BraA10g001240.3C/BraA06g026660.3C/BraA01g003440.3C/BraA01g036020.3C/BraA04g019780.3C/BraA07g025290.3C/BraA10g020350.3C/BraA04g032510.3C/BraA03g027120.3C/BraA01g021740.3C/BraA07g0…	72	36	BraA07g005130.3C/BraA04g012870.3C/BraA03g023480.3C/BraA09g002070.3C/BraA09g065190.3C/BraA02g009250.3C/BraA10g002430.3C/BraA10g001240.3C/BraA06g026660.3C/BraA01g003440.3C/BraA04g019780.3C/BraA10g020350.3C/BraA03g027120.3C/BraA01g036550.3C/novel.1194/BraA07g011580.3C/BraA08g021700.3C/BraA07g018210.3C/BraA01g036530.3C/BraA09g007560.3C/BraA06g037640.3C/BraA09g009640.3C/BraA05g041650.3C/BraA04g010370.…	36	BraA08g027880.3C/BraA09g016610.3C/BraA01g028620.3C/BraA05g030950.3C/BraA06g015860.3C/BraA04g029190.3C/BraA01g036020.3C/BraA07g025290.3C/BraA04g032510.3C/BraA01g021740.3C/BraA07g015790.3C/BraA05g013840.3C/BraA06g007780.3C/BraA06g022060.3C/BraA09g063700.3C/BraA04g000450.3C/BraA06g023170.3C/BraA10g005500.3C/BraA07g021910.3C/BraA09g047750.3C/BraA02g031520.3C/BraA10g024040.3C/BraA01g005500.3C/BraA10g0…
MF	GO:0016758	transferase activity, transferring hexosyl groups	132/4608	367/15985	0.00162795	0.0181004	BraA08g016160.3C/BraA08g016140.3C/BraA05g035550.3C/BraA09g039260.3C/BraA05g022880.3C/BraA03g051590.3C/BraA01g007430.3C/BraA07g009370.3C/BraA10g025800.3C/BraA10g019840.3C/BraA05g016030.3C/BraA05g008540.3C/BraA07g005400.3C/BraA07g014710.3C/BraA03g055660.3C/BraA08g018140.3C/BraA01g014690.3C/BraA09g027690.3C/BraA09g009920.3C/BraA01g004160.3C/BraA08g011240.3C/BraA07g041010.3C/BraA03g048630.3C/BraA08g0…	BraA08g016160.3C/BraA08g016140.3C/BraA05g035550.3C/BraA09g039260.3C/BraA05g022880.3C/BraA03g051590.3C/BraA01g007430.3C/BraA07g009370.3C/BraA10g025800.3C/BraA10g019840.3C/BraA05g016030.3C/BraA05g008540.3C/BraA07g005400.3C/BraA07g014710.3C/BraA03g055660.3C/BraA08g018140.3C/BraA01g014690.3C/BraA09g027690.3C/BraA09g009920.3C/BraA01g004160.3C/BraA08g011240.3C/BraA07g041010.3C/BraA03g048630.3C/BraA08g0…	132	88	BraA08g016160.3C/BraA08g016140.3C/BraA05g035550.3C/BraA09g039260.3C/BraA05g022880.3C/BraA01g007430.3C/BraA10g025800.3C/BraA10g019840.3C/BraA05g016030.3C/BraA05g008540.3C/BraA07g005400.3C/BraA07g014710.3C/BraA03g055660.3C/BraA08g018140.3C/BraA01g014690.3C/BraA09g027690.3C/BraA01g004160.3C/BraA08g011240.3C/BraA07g041010.3C/BraA03g048630.3C/BraA10g028620.3C/BraA01g010460.3C/BraA01g014700.3C/BraA09g0…	44	BraA03g051590.3C/BraA07g009370.3C/BraA09g009920.3C/BraA08g000300.3C/BraA04g022840.3C/BraA03g056950.3C/BraA04g022880.3C/BraA08g009760.3C/BraA09g001170.3C/BraA04g023360.3C/BraA05g001900.3C/BraA05g014090.3C/BraA06g029240.3C/BraA10g024570.3C/BraA05g008570.3C/BraA05g025550.3C/BraA04g023370.3C/BraA07g022140.3C/BraA10g020290.3C/BraA08g026130.3C/BraA02g006790.3C/BraA02g028970.3C/BraA06g008720.3C/BraA06g0…
MF	GO:0015238	drug transmembrane transporter activity	38/4608	86/15985	0.00168812	0.0181004	BraA07g007640.3C/BraA07g007650.3C/BraA09g016180.3C/BraA01g000240.3C/BraA08g008440.3C/BraA03g018050.3C/BraA06g028840.3C/BraA02g020270.3C/BraA01g030520.3C/BraA05g025460.3C/BraA03g058720.3C/BraA10g027480.3C/BraA03g025860.3C/BraA08g005230.3C/BraA01g013420.3C/BraA03g020040.3C/BraA05g025450.3C/BraA08g014810.3C/BraA03g015170.3C/BraA10g022350.3C/BraA01g016370.3C/BraA08g014790.3C/BraA07g009110.3C/BraA01g0…	BraA07g007640.3C/BraA07g007650.3C/BraA09g016180.3C/BraA01g000240.3C/BraA08g008440.3C/BraA03g018050.3C/BraA06g028840.3C/BraA02g020270.3C/BraA01g030520.3C/BraA05g025460.3C/BraA03g058720.3C/BraA10g027480.3C/BraA03g025860.3C/BraA08g005230.3C/BraA01g013420.3C/BraA03g020040.3C/BraA05g025450.3C/BraA08g014810.3C/BraA03g015170.3C/BraA10g022350.3C/BraA01g016370.3C/BraA08g014790.3C/BraA07g009110.3C/BraA01g0…	38	27	BraA07g007640.3C/BraA07g007650.3C/BraA09g016180.3C/BraA01g000240.3C/BraA08g008440.3C/BraA03g018050.3C/BraA06g028840.3C/BraA02g020270.3C/BraA01g030520.3C/BraA05g025460.3C/BraA10g027480.3C/BraA05g025450.3C/BraA08g014810.3C/BraA03g015170.3C/BraA08g014790.3C/BraA01g029710.3C/BraA08g031490.3C/BraA07g032370.3C/BraA03g041630.3C/BraA08g029970.3C/BraA01g013660.3C/BraA07g035780.3C/BraA06g038210.3C/BraA10g0…	11	BraA03g058720.3C/BraA03g025860.3C/BraA08g005230.3C/BraA01g013420.3C/BraA03g020040.3C/BraA10g022350.3C/BraA01g016370.3C/BraA07g009110.3C/BraA05g018400.3C/BraA03g004260.3C/BraA10g006450.3C
MF	GO:0090484	drug transporter activity	38/4608	86/15985	0.00168812	0.0181004	BraA07g007640.3C/BraA07g007650.3C/BraA09g016180.3C/BraA01g000240.3C/BraA08g008440.3C/BraA03g018050.3C/BraA06g028840.3C/BraA02g020270.3C/BraA01g030520.3C/BraA05g025460.3C/BraA03g058720.3C/BraA10g027480.3C/BraA03g025860.3C/BraA08g005230.3C/BraA01g013420.3C/BraA03g020040.3C/BraA05g025450.3C/BraA08g014810.3C/BraA03g015170.3C/BraA10g022350.3C/BraA01g016370.3C/BraA08g014790.3C/BraA07g009110.3C/BraA01g0…	BraA07g007640.3C/BraA07g007650.3C/BraA09g016180.3C/BraA01g000240.3C/BraA08g008440.3C/BraA03g018050.3C/BraA06g028840.3C/BraA02g020270.3C/BraA01g030520.3C/BraA05g025460.3C/BraA03g058720.3C/BraA10g027480.3C/BraA03g025860.3C/BraA08g005230.3C/BraA01g013420.3C/BraA03g020040.3C/BraA05g025450.3C/BraA08g014810.3C/BraA03g015170.3C/BraA10g022350.3C/BraA01g016370.3C/BraA08g014790.3C/BraA07g009110.3C/BraA01g0…	38	27	BraA07g007640.3C/BraA07g007650.3C/BraA09g016180.3C/BraA01g000240.3C/BraA08g008440.3C/BraA03g018050.3C/BraA06g028840.3C/BraA02g020270.3C/BraA01g030520.3C/BraA05g025460.3C/BraA10g027480.3C/BraA05g025450.3C/BraA08g014810.3C/BraA03g015170.3C/BraA08g014790.3C/BraA01g029710.3C/BraA08g031490.3C/BraA07g032370.3C/BraA03g041630.3C/BraA08g029970.3C/BraA01g013660.3C/BraA07g035780.3C/BraA06g038210.3C/BraA10g0…	11	BraA03g058720.3C/BraA03g025860.3C/BraA08g005230.3C/BraA01g013420.3C/BraA03g020040.3C/BraA10g022350.3C/BraA01g016370.3C/BraA07g009110.3C/BraA05g018400.3C/BraA03g004260.3C/BraA10g006450.3C
MF	GO:0050660	flavin adenine dinucleotide binding	58/4608	144/15985	0.00201698	0.021042	BraA06g043090.3C/BraA06g044820.3C/BraA09g060910.3C/BraA05g001110.3C/BraA09g034270.3C/BraA09g020490.3C/BraA09g020570.3C/BraA09g002070.3C/BraA02g009250.3C/BraA09g034260.3C/BraA01g011630.3C/BraA03g046420.3C/BraA03g049330.3C/BraA09g038320.3C/BraA09g043930.3C/BraA03g001240.3C/BraA01g008780.3C/BraA01g003440.3C/BraA02g042300.3C/BraA01g001230.3C/BraA01g011610.3C/BraA10g002680.3C/BraA08g018860.3C/BraA09g0…	BraA06g043090.3C/BraA06g044820.3C/BraA09g060910.3C/BraA05g001110.3C/BraA09g034270.3C/BraA09g020490.3C/BraA09g020570.3C/BraA09g002070.3C/BraA02g009250.3C/BraA09g034260.3C/BraA01g011630.3C/BraA03g046420.3C/BraA03g049330.3C/BraA09g038320.3C/BraA09g043930.3C/BraA03g001240.3C/BraA01g008780.3C/BraA01g003440.3C/BraA02g042300.3C/BraA01g001230.3C/BraA01g011610.3C/BraA10g002680.3C/BraA08g018860.3C/BraA09g0…	58	37	BraA06g043090.3C/BraA06g044820.3C/BraA09g060910.3C/BraA05g001110.3C/BraA09g034270.3C/BraA09g020490.3C/BraA09g020570.3C/BraA09g002070.3C/BraA02g009250.3C/BraA09g034260.3C/BraA01g011630.3C/BraA03g046420.3C/BraA03g049330.3C/BraA09g038320.3C/BraA09g043930.3C/BraA03g001240.3C/BraA01g003440.3C/BraA02g042300.3C/BraA01g011610.3C/BraA09g038330.3C/BraA02g012590.3C/BraA05g030240.3C/BraA05g010240.3C/BraA03g0…	21	BraA01g008780.3C/BraA01g001230.3C/BraA10g002680.3C/BraA08g018860.3C/BraA06g037360.3C/BraA06g022060.3C/BraA04g025280.3C/BraA07g037260.3C/BraA06g023170.3C/BraA02g021380.3C/BraA03g042360.3C/BraA09g064780.3C/BraA04g016830.3C/BraA02g041530.3C/BraA07g028970.3C/BraA10g030300.3C/BraA06g032880.3C/BraA07g035840.3C/BraA03g033690.3C/BraA10g014830.3C/BraA06g004870.3C
MF	GO:0016887	ATPase activity	76/4608	199/15985	0.00262523	0.0266668	BraA06g011260.3C/BraA05g000840.3C/BraA06g011580.3C/BraA06g011250.3C/BraA03g035740.3C/BraA05g008200.3C/BraA04g032360.3C/BraA09g049160.3C/BraA02g027600.3C/BraA09g029800.3C/BraA03g028250.3C/BraA09g025620.3C/BraA02g044810.3C/BraA10g027900.3C/BraA08g029950.3C/BraA06g004620.3C/BraA03g042400.3C/BraA07g036400.3C/BraA02g002030.3C/BraA10g001290.3C/BraA03g027010.3C/BraA07g025030.3C/BraA10g030990.3C/BraA07g0…	BraA06g011260.3C/BraA05g000840.3C/BraA06g011580.3C/BraA06g011250.3C/BraA03g035740.3C/BraA05g008200.3C/BraA04g032360.3C/BraA09g049160.3C/BraA02g027600.3C/BraA09g029800.3C/BraA03g028250.3C/BraA09g025620.3C/BraA02g044810.3C/BraA10g027900.3C/BraA08g029950.3C/BraA06g004620.3C/BraA03g042400.3C/BraA07g036400.3C/BraA02g002030.3C/BraA10g001290.3C/BraA03g027010.3C/BraA07g025030.3C/BraA10g030990.3C/BraA07g0…	76	52	BraA06g011260.3C/BraA05g000840.3C/BraA06g011580.3C/BraA06g011250.3C/BraA03g035740.3C/BraA05g008200.3C/BraA04g032360.3C/BraA09g049160.3C/BraA10g027900.3C/BraA08g029950.3C/BraA06g004620.3C/BraA07g036400.3C/BraA10g001290.3C/BraA07g025030.3C/BraA10g030990.3C/BraA07g024160.3C/BraA06g019230.3C/BraA03g035760.3C/BraA02g020620.3C/BraA07g014510.3C/novel.570/BraA08g035130.3C/BraA10g033340.3C/BraA03g005750.3…	24	BraA02g027600.3C/BraA09g029800.3C/BraA03g028250.3C/BraA09g025620.3C/BraA02g044810.3C/BraA03g042400.3C/BraA02g002030.3C/BraA03g027010.3C/BraA06g041360.3C/BraA08g023310.3C/BraA05g036460.3C/BraA05g006510.3C/BraA10g032350.3C/BraA02g034580.3C/BraA01g016680.3C/BraA07g029880.3C/BraA09g061610.3C/BraA04g007060.3C/BraA07g022010.3C/BraA05g010420.3C/BraA05g018270.3C/BraA10g029220.3C/BraA04g025880.3C/BraA05g0…
MF	GO:0004356	glutamate-ammonia ligase activity	8/4608	11/15985	0.00324182	0.0296348	BraA04g009580.3C/BraA08g009150.3C/BraA03g038160.3C/BraA09g044140.3C/BraA02g006550.3C/BraA02g016970.3C/BraA05g029760.3C/BraA01g034850.3C	BraA04g009580.3C/BraA08g009150.3C/BraA03g038160.3C/BraA09g044140.3C/BraA02g006550.3C/BraA02g016970.3C/BraA05g029760.3C/BraA01g034850.3C	8	4	BraA03g038160.3C/BraA09g044140.3C/BraA05g029760.3C/BraA01g034850.3C	4	BraA04g009580.3C/BraA08g009150.3C/BraA02g006550.3C/BraA02g016970.3C
MF	GO:0016211	ammonia ligase activity	8/4608	11/15985	0.00324182	0.0296348	BraA04g009580.3C/BraA08g009150.3C/BraA03g038160.3C/BraA09g044140.3C/BraA02g006550.3C/BraA02g016970.3C/BraA05g029760.3C/BraA01g034850.3C	BraA04g009580.3C/BraA08g009150.3C/BraA03g038160.3C/BraA09g044140.3C/BraA02g006550.3C/BraA02g016970.3C/BraA05g029760.3C/BraA01g034850.3C	8	4	BraA03g038160.3C/BraA09g044140.3C/BraA05g029760.3C/BraA01g034850.3C	4	BraA04g009580.3C/BraA08g009150.3C/BraA02g006550.3C/BraA02g016970.3C
MF	GO:0016880	acid-ammonia (or amide) ligase activity	8/4608	11/15985	0.00324182	0.0296348	BraA04g009580.3C/BraA08g009150.3C/BraA03g038160.3C/BraA09g044140.3C/BraA02g006550.3C/BraA02g016970.3C/BraA05g029760.3C/BraA01g034850.3C	BraA04g009580.3C/BraA08g009150.3C/BraA03g038160.3C/BraA09g044140.3C/BraA02g006550.3C/BraA02g016970.3C/BraA05g029760.3C/BraA01g034850.3C	8	4	BraA03g038160.3C/BraA09g044140.3C/BraA05g029760.3C/BraA01g034850.3C	4	BraA04g009580.3C/BraA08g009150.3C/BraA02g006550.3C/BraA02g016970.3C
MF	GO:0050664	oxidoreductase activity, acting on NAD(P)H, oxygen as acceptor	8/4608	11/15985	0.00324182	0.0296348	BraA06g035910.3C/BraA09g014740.3C/BraA03g052260.3C/BraA02g039310.3C/BraA06g014840.3C/BraA09g056760.3C/BraA09g062460.3C/BraA01g015810.3C	BraA06g035910.3C/BraA09g014740.3C/BraA03g052260.3C/BraA02g039310.3C/BraA06g014840.3C/BraA09g056760.3C/BraA09g062460.3C/BraA01g015810.3C	8	8	BraA06g035910.3C/BraA09g014740.3C/BraA03g052260.3C/BraA02g039310.3C/BraA06g014840.3C/BraA09g056760.3C/BraA09g062460.3C/BraA01g015810.3C	0
MF	GO:0015297	antiporter activity	53/4608	132/15985	0.00331423	0.0296348	BraA07g007640.3C/BraA07g007650.3C/BraA09g016180.3C/BraA01g000240.3C/BraA08g008440.3C/BraA03g018050.3C/BraA06g028840.3C/BraA02g020270.3C/BraA01g030520.3C/BraA09g025530.3C/BraA02g004150.3C/BraA05g025460.3C/BraA03g058720.3C/BraA06g010810.3C/BraA10g000240.3C/BraA10g027480.3C/BraA03g025860.3C/BraA08g005230.3C/BraA01g013420.3C/BraA03g020040.3C/BraA05g025450.3C/BraA08g014810.3C/BraA03g015170.3C/BraA10g0…	BraA07g007640.3C/BraA07g007650.3C/BraA09g016180.3C/BraA01g000240.3C/BraA08g008440.3C/BraA03g018050.3C/BraA06g028840.3C/BraA02g020270.3C/BraA01g030520.3C/BraA09g025530.3C/BraA02g004150.3C/BraA05g025460.3C/BraA03g058720.3C/BraA06g010810.3C/BraA10g000240.3C/BraA10g027480.3C/BraA03g025860.3C/BraA08g005230.3C/BraA01g013420.3C/BraA03g020040.3C/BraA05g025450.3C/BraA08g014810.3C/BraA03g015170.3C/BraA10g0…	53	33	BraA07g007640.3C/BraA07g007650.3C/BraA09g016180.3C/BraA01g000240.3C/BraA08g008440.3C/BraA03g018050.3C/BraA06g028840.3C/BraA02g020270.3C/BraA01g030520.3C/BraA05g025460.3C/BraA10g027480.3C/BraA05g025450.3C/BraA08g014810.3C/BraA03g015170.3C/BraA01g014390.3C/BraA08g014790.3C/BraA01g029710.3C/BraA08g031490.3C/BraA04g007230.3C/BraA07g032370.3C/BraA04g014100.3C/BraA07g025740.3C/BraA09g023340.3C/BraA03g0…	20	BraA09g025530.3C/BraA02g004150.3C/BraA03g058720.3C/BraA06g010810.3C/BraA10g000240.3C/BraA03g025860.3C/BraA08g005230.3C/BraA01g013420.3C/BraA03g020040.3C/BraA10g022350.3C/BraA01g016370.3C/BraA07g009110.3C/BraA05g039060.3C/BraA10g026410.3C/BraA09g025340.3C/BraA05g018400.3C/BraA03g004260.3C/BraA09g065510.3C/BraA10g006450.3C/BraA04g005940.3C
MF	GO:0016830	carbon-carbon lyase activity	32/4608	72/15985	0.00337806	0.0296348	BraA08g024600.3C/BraA04g006580.3C/BraA07g031850.3C/BraA01g000200.3C/BraA08g022720.3C/BraA03g041700.3C/BraA02g035300.3C/BraA04g015630.3C/BraA08g001620.3C/BraA06g044580.3C/BraA02g034390.3C/BraA06g027760.3C/BraA03g039990.3C/BraA05g003030.3C/BraA09g043990.3C/BraA04g029950.3C/BraA09g055600.3C/BraA01g017270.3C/BraA01g001150.3C/BraA05g001750.3C/BraA10g022660.3C/BraA07g021000.3C/BraA06g029190.3C/BraA04g0…	BraA08g024600.3C/BraA04g006580.3C/BraA07g031850.3C/BraA01g000200.3C/BraA08g022720.3C/BraA03g041700.3C/BraA02g035300.3C/BraA04g015630.3C/BraA08g001620.3C/BraA06g044580.3C/BraA02g034390.3C/BraA06g027760.3C/BraA03g039990.3C/BraA05g003030.3C/BraA09g043990.3C/BraA04g029950.3C/BraA09g055600.3C/BraA01g017270.3C/BraA01g001150.3C/BraA05g001750.3C/BraA10g022660.3C/BraA07g021000.3C/BraA06g029190.3C/BraA04g0…	32	16	BraA08g024600.3C/BraA04g006580.3C/BraA07g031850.3C/BraA03g041700.3C/BraA02g035300.3C/BraA08g001620.3C/BraA02g034390.3C/BraA06g027760.3C/BraA03g039990.3C/BraA09g043990.3C/BraA01g001150.3C/BraA10g022660.3C/BraA07g021000.3C/BraA06g029190.3C/BraA09g023350.3C/BraA08g007050.3C	16	BraA01g000200.3C/BraA08g022720.3C/BraA04g015630.3C/BraA06g044580.3C/BraA05g003030.3C/BraA04g029950.3C/BraA09g055600.3C/BraA01g017270.3C/BraA05g001750.3C/BraA04g028660.3C/BraA09g054860.3C/BraA01g039400.3C/BraA02g007900.3C/BraA05g020990.3C/BraA05g032150.3C/BraA05g041260.3C
MF	GO:0016829	lyase activity	71/4608	186/15985	0.00359936	0.0308745	BraA03g025720.3C/BraA02g022050.3C/BraA08g024600.3C/BraA09g045470.3C/BraA03g028920.3C/BraA04g006580.3C/BraA07g031850.3C/BraA01g000200.3C/BraA06g033080.3C/BraA10g021620.3C/BraA03g015620.3C/BraA08g022720.3C/BraA03g041700.3C/BraA02g035300.3C/BraA04g015630.3C/BraA01g004520.3C/BraA08g001620.3C/BraA07g035140.3C/BraA02g005650.3C/BraA06g044580.3C/BraA02g034390.3C/BraA06g027760.3C/BraA01g022400.3C/BraA05g0…	BraA03g025720.3C/BraA02g022050.3C/BraA08g024600.3C/BraA09g045470.3C/BraA03g028920.3C/BraA04g006580.3C/BraA07g031850.3C/BraA01g000200.3C/BraA06g033080.3C/BraA10g021620.3C/BraA03g015620.3C/BraA08g022720.3C/BraA03g041700.3C/BraA02g035300.3C/BraA04g015630.3C/BraA01g004520.3C/BraA08g001620.3C/BraA07g035140.3C/BraA02g005650.3C/BraA06g044580.3C/BraA02g034390.3C/BraA06g027760.3C/BraA01g022400.3C/BraA05g0…	71	41	BraA03g025720.3C/BraA02g022050.3C/BraA08g024600.3C/BraA09g045470.3C/BraA03g028920.3C/BraA04g006580.3C/BraA07g031850.3C/BraA06g033080.3C/BraA10g021620.3C/BraA03g041700.3C/BraA02g035300.3C/BraA01g004520.3C/BraA08g001620.3C/BraA02g034390.3C/BraA06g027760.3C/BraA01g022400.3C/BraA03g039990.3C/BraA09g043990.3C/BraA02g009880.3C/BraA01g001150.3C/BraA05g039070.3C/BraA05g000400.3C/BraA06g004880.3C/BraA06g0…	30	BraA01g000200.3C/BraA03g015620.3C/BraA08g022720.3C/BraA04g015630.3C/BraA07g035140.3C/BraA02g005650.3C/BraA06g044580.3C/BraA05g040570.3C/BraA05g003030.3C/BraA04g029950.3C/BraA09g055600.3C/BraA01g017270.3C/BraA08g008240.3C/BraA03g063030.3C/BraA05g001750.3C/BraA10g019270.3C/BraA07g042410.3C/BraA01g044810.3C/BraA04g028660.3C/BraA09g054860.3C/BraA01g039400.3C/BraA01g015800.3C/BraA02g019760.3C/BraA02g0…
MF	GO:0016820	hydrolase activity, acting on acid anhydrides, catalyzing transmembrane movement of substances	37/4608	87/15985	0.00427629	0.0353967	BraA05g000840.3C/BraA03g035740.3C/BraA04g032360.3C/BraA09g049160.3C/BraA02g027600.3C/BraA09g029800.3C/BraA03g028250.3C/BraA09g025620.3C/BraA06g004620.3C/BraA10g001290.3C/BraA03g027010.3C/BraA07g025030.3C/BraA07g024160.3C/BraA03g035760.3C/BraA08g023310.3C/BraA07g014510.3C/novel.570/BraA03g005750.3C/BraA09g034670.3C/BraA02g004900.3C/BraA08g035650.3C/BraA05g006510.3C/BraA10g032350.3C/BraA01g016680.3…	BraA05g000840.3C/BraA03g035740.3C/BraA04g032360.3C/BraA09g049160.3C/BraA02g027600.3C/BraA09g029800.3C/BraA03g028250.3C/BraA09g025620.3C/BraA06g004620.3C/BraA10g001290.3C/BraA03g027010.3C/BraA07g025030.3C/BraA07g024160.3C/BraA03g035760.3C/BraA08g023310.3C/BraA07g014510.3C/-/BraA03g005750.3C/BraA09g034670.3C/BraA02g004900.3C/BraA08g035650.3C/BraA05g006510.3C/BraA10g032350.3C/BraA01g016680.3C/BraA07…	37	26	BraA05g000840.3C/BraA03g035740.3C/BraA04g032360.3C/BraA09g049160.3C/BraA06g004620.3C/BraA10g001290.3C/BraA07g025030.3C/BraA07g024160.3C/BraA03g035760.3C/BraA07g014510.3C/novel.570/BraA03g005750.3C/BraA09g034670.3C/BraA02g004900.3C/BraA08g035650.3C/BraA03g017390.3C/BraA09g022200.3C/BraA05g040650.3C/BraA04g026200.3C/BraA01g038360.3C/BraA01g004090.3C/BraA07g023570.3C/BraA03g039660.3C/BraA03g048030.3…	11	BraA02g027600.3C/BraA09g029800.3C/BraA03g028250.3C/BraA09g025620.3C/BraA03g027010.3C/BraA08g023310.3C/BraA05g006510.3C/BraA10g032350.3C/BraA01g016680.3C/BraA07g029880.3C/BraA05g010420.3C
MF	GO:0016671	oxidoreductase activity, acting on a sulfur group of donors, disulfide as acceptor	11/4608	18/15985	0.00430996	0.0353967	BraA03g028320.3C/novel.359/BraA07g036650.3C/BraA10g029790.3C/novel.1272/BraA03g052280.3C/BraA03g003010.3C/BraA06g001210.3C/BraA01g015830.3C/BraA08g014750.3C/BraA01g012560.3C	BraA03g028320.3C/-/BraA07g036650.3C/BraA10g029790.3C/-/BraA03g052280.3C/BraA03g003010.3C/BraA06g001210.3C/BraA01g015830.3C/BraA08g014750.3C/BraA01g012560.3C	11	6	BraA03g028320.3C/novel.359/BraA07g036650.3C/BraA10g029790.3C/novel.1272/BraA03g003010.3C	5	BraA03g052280.3C/BraA06g001210.3C/BraA01g015830.3C/BraA08g014750.3C/BraA01g012560.3C
MF	GO:0016746	transferase activity, transferring acyl groups	106/4608	295/15985	0.00455035	0.0365924	BraA04g023120.3C/BraA02g030280.3C/BraA06g000220.3C/BraA06g036300.3C/BraA05g034040.3C/BraA03g017600.3C/BraA09g032920.3C/BraA06g029570.3C/BraA04g011440.3C/BraA05g012030.3C/BraA04g018760.3C/BraA02g022570.3C/BraA05g003150.3C/BraA02g020720.3C/BraA03g023350.3C/BraA05g023520.3C/BraA08g008890.3C/BraA10g000410.3C/BraA03g013590.3C/BraA01g021360.3C/BraA09g010440.3C/BraA06g043350.3C/BraA07g029290.3C/BraA04g0…	BraA04g023120.3C/BraA02g030280.3C/BraA06g000220.3C/BraA06g036300.3C/BraA05g034040.3C/BraA03g017600.3C/BraA09g032920.3C/BraA06g029570.3C/BraA04g011440.3C/BraA05g012030.3C/BraA04g018760.3C/BraA02g022570.3C/BraA05g003150.3C/BraA02g020720.3C/BraA03g023350.3C/BraA05g023520.3C/BraA08g008890.3C/BraA10g000410.3C/BraA03g013590.3C/BraA01g021360.3C/BraA09g010440.3C/BraA06g043350.3C/BraA07g029290.3C/BraA04g0…	106	57	BraA04g023120.3C/BraA02g030280.3C/BraA06g000220.3C/BraA06g036300.3C/BraA05g034040.3C/BraA03g017600.3C/BraA06g029570.3C/BraA04g011440.3C/BraA05g012030.3C/BraA02g022570.3C/BraA05g003150.3C/BraA02g020720.3C/BraA03g023350.3C/BraA03g013590.3C/BraA01g021360.3C/BraA06g043350.3C/BraA04g014940.3C/BraA03g003200.3C/BraA04g023130.3C/BraA10g013100.3C/BraA01g016440.3C/BraA09g054200.3C/BraA05g011680.3C/BraA02g0…	49	BraA09g032920.3C/BraA04g018760.3C/BraA05g023520.3C/BraA08g008890.3C/BraA10g000410.3C/BraA09g010440.3C/BraA07g029290.3C/BraA08g025680.3C/BraA02g038860.3C/BraA03g008060.3C/BraA03g058730.3C/BraA02g037160.3C/BraA03g054110.3C/BraA07g012090.3C/BraA02g001120.3C/BraA05g001130.3C/BraA07g035240.3C/BraA03g005380.3C/BraA07g004540.3C/BraA04g019210.3C/BraA07g005530.3C/BraA09g041500.3C/BraA01g011180.3C/BraA03g0…
MF	GO:0042626	ATPase activity, coupled to transmembrane movement of substances	34/4608	79/15985	0.00480722	0.0371117	BraA05g000840.3C/BraA03g035740.3C/BraA04g032360.3C/BraA09g049160.3C/BraA02g027600.3C/BraA09g029800.3C/BraA03g028250.3C/BraA09g025620.3C/BraA06g004620.3C/BraA10g001290.3C/BraA03g027010.3C/BraA07g025030.3C/BraA07g024160.3C/BraA03g035760.3C/BraA08g023310.3C/BraA07g014510.3C/novel.570/BraA03g005750.3C/BraA09g034670.3C/BraA02g004900.3C/BraA08g035650.3C/BraA05g006510.3C/BraA10g032350.3C/BraA01g016680.3…	BraA05g000840.3C/BraA03g035740.3C/BraA04g032360.3C/BraA09g049160.3C/BraA02g027600.3C/BraA09g029800.3C/BraA03g028250.3C/BraA09g025620.3C/BraA06g004620.3C/BraA10g001290.3C/BraA03g027010.3C/BraA07g025030.3C/BraA07g024160.3C/BraA03g035760.3C/BraA08g023310.3C/BraA07g014510.3C/-/BraA03g005750.3C/BraA09g034670.3C/BraA02g004900.3C/BraA08g035650.3C/BraA05g006510.3C/BraA10g032350.3C/BraA01g016680.3C/BraA07…	34	23	BraA05g000840.3C/BraA03g035740.3C/BraA04g032360.3C/BraA09g049160.3C/BraA06g004620.3C/BraA10g001290.3C/BraA07g025030.3C/BraA07g024160.3C/BraA03g035760.3C/BraA07g014510.3C/novel.570/BraA03g005750.3C/BraA09g034670.3C/BraA02g004900.3C/BraA08g035650.3C/BraA03g017390.3C/BraA09g022200.3C/BraA04g026200.3C/BraA01g038360.3C/BraA07g023570.3C/BraA03g039660.3C/BraA03g048030.3C/BraA05g025840.3C	11	BraA02g027600.3C/BraA09g029800.3C/BraA03g028250.3C/BraA09g025620.3C/BraA03g027010.3C/BraA08g023310.3C/BraA05g006510.3C/BraA10g032350.3C/BraA01g016680.3C/BraA07g029880.3C/BraA05g010420.3C
MF	GO:0043492	ATPase activity, coupled to movement of substances	34/4608	79/15985	0.00480722	0.0371117	BraA05g000840.3C/BraA03g035740.3C/BraA04g032360.3C/BraA09g049160.3C/BraA02g027600.3C/BraA09g029800.3C/BraA03g028250.3C/BraA09g025620.3C/BraA06g004620.3C/BraA10g001290.3C/BraA03g027010.3C/BraA07g025030.3C/BraA07g024160.3C/BraA03g035760.3C/BraA08g023310.3C/BraA07g014510.3C/novel.570/BraA03g005750.3C/BraA09g034670.3C/BraA02g004900.3C/BraA08g035650.3C/BraA05g006510.3C/BraA10g032350.3C/BraA01g016680.3…	BraA05g000840.3C/BraA03g035740.3C/BraA04g032360.3C/BraA09g049160.3C/BraA02g027600.3C/BraA09g029800.3C/BraA03g028250.3C/BraA09g025620.3C/BraA06g004620.3C/BraA10g001290.3C/BraA03g027010.3C/BraA07g025030.3C/BraA07g024160.3C/BraA03g035760.3C/BraA08g023310.3C/BraA07g014510.3C/-/BraA03g005750.3C/BraA09g034670.3C/BraA02g004900.3C/BraA08g035650.3C/BraA05g006510.3C/BraA10g032350.3C/BraA01g016680.3C/BraA07…	34	23	BraA05g000840.3C/BraA03g035740.3C/BraA04g032360.3C/BraA09g049160.3C/BraA06g004620.3C/BraA10g001290.3C/BraA07g025030.3C/BraA07g024160.3C/BraA03g035760.3C/BraA07g014510.3C/novel.570/BraA03g005750.3C/BraA09g034670.3C/BraA02g004900.3C/BraA08g035650.3C/BraA03g017390.3C/BraA09g022200.3C/BraA04g026200.3C/BraA01g038360.3C/BraA07g023570.3C/BraA03g039660.3C/BraA03g048030.3C/BraA05g025840.3C	11	BraA02g027600.3C/BraA09g029800.3C/BraA03g028250.3C/BraA09g025620.3C/BraA03g027010.3C/BraA08g023310.3C/BraA05g006510.3C/BraA10g032350.3C/BraA01g016680.3C/BraA07g029880.3C/BraA05g010420.3C
MF	GO:0008238	exopeptidase activity	30/4608	68/15985	0.00508127	0.0384582	novel.689/BraA06g015930.3C/BraA09g053860.3C/BraA04g017740.3C/BraA02g042590.3C/BraA04g020000.3C/BraA03g055990.3C/novel.469/BraA01g000570.3C/BraA03g034320.3C/BraA03g042290.3C/novel.1222/BraA01g039090.3C/BraA08g032730.3C/BraA03g003410.3C/BraA01g008120.3C/BraA03g026290.3C/BraA03g054970.3C/BraA07g039620.3C/BraA10g031300.3C/BraA10g030580.3C/BraA03g054990.3C/BraA10g030570.3C/BraA06g007830.3C/BraA01g0069…	-/BraA06g015930.3C/BraA09g053860.3C/BraA04g017740.3C/BraA02g042590.3C/BraA04g020000.3C/BraA03g055990.3C/-/BraA01g000570.3C/BraA03g034320.3C/BraA03g042290.3C/-/BraA01g039090.3C/BraA08g032730.3C/BraA03g003410.3C/BraA01g008120.3C/BraA03g026290.3C/BraA03g054970.3C/BraA07g039620.3C/BraA10g031300.3C/BraA10g030580.3C/BraA03g054990.3C/BraA10g030570.3C/BraA06g007830.3C/BraA01g006980.3C/BraA09g058940.3C/Br…	30	19	novel.689/BraA06g015930.3C/BraA09g053860.3C/BraA04g017740.3C/BraA01g000570.3C/BraA03g034320.3C/BraA01g039090.3C/BraA08g032730.3C/BraA03g003410.3C/BraA01g008120.3C/BraA03g026290.3C/BraA03g054970.3C/BraA07g039620.3C/BraA10g031300.3C/BraA10g030580.3C/BraA10g030570.3C/BraA01g006980.3C/BraA07g034040.3C/novel.480	11	BraA02g042590.3C/BraA04g020000.3C/BraA03g055990.3C/novel.469/BraA03g042290.3C/novel.1222/BraA03g054990.3C/BraA06g007830.3C/BraA09g058940.3C/BraA05g011320.3C/BraA05g037780.3C
MF	GO:0015399	primary active transmembrane transporter activity	37/4608	88/15985	0.00536227	0.0390535	BraA05g000840.3C/BraA03g035740.3C/BraA04g032360.3C/BraA09g049160.3C/BraA02g027600.3C/BraA09g029800.3C/BraA03g028250.3C/BraA09g025620.3C/BraA06g004620.3C/BraA10g001290.3C/BraA03g027010.3C/BraA07g025030.3C/BraA07g024160.3C/BraA03g035760.3C/novel.886/BraA08g023310.3C/BraA07g014510.3C/novel.570/BraA03g005750.3C/BraA09g034670.3C/BraA02g004900.3C/BraA08g035650.3C/BraA08g029780.3C/BraA05g006510.3C/BraA1…	BraA05g000840.3C/BraA03g035740.3C/BraA04g032360.3C/BraA09g049160.3C/BraA02g027600.3C/BraA09g029800.3C/BraA03g028250.3C/BraA09g025620.3C/BraA06g004620.3C/BraA10g001290.3C/BraA03g027010.3C/BraA07g025030.3C/BraA07g024160.3C/BraA03g035760.3C/-/BraA08g023310.3C/BraA07g014510.3C/-/BraA03g005750.3C/BraA09g034670.3C/BraA02g004900.3C/BraA08g035650.3C/BraA08g029780.3C/BraA05g006510.3C/BraA10g032350.3C/BraA…	37	24	BraA05g000840.3C/BraA03g035740.3C/BraA04g032360.3C/BraA09g049160.3C/BraA06g004620.3C/BraA10g001290.3C/BraA07g025030.3C/BraA07g024160.3C/BraA03g035760.3C/novel.886/BraA07g014510.3C/novel.570/BraA03g005750.3C/BraA09g034670.3C/BraA02g004900.3C/BraA08g035650.3C/BraA03g017390.3C/BraA09g022200.3C/BraA04g026200.3C/BraA01g038360.3C/BraA07g023570.3C/BraA03g039660.3C/BraA03g048030.3C/BraA05g025840.3C	13	BraA02g027600.3C/BraA09g029800.3C/BraA03g028250.3C/BraA09g025620.3C/BraA03g027010.3C/BraA08g023310.3C/BraA08g029780.3C/BraA05g006510.3C/BraA10g032350.3C/BraA01g016680.3C/BraA07g029880.3C/BraA05g010420.3C/BraA06g011690.3C
MF	GO:0015405	P-P-bond-hydrolysis-driven transmembrane transporter activity	37/4608	88/15985	0.00536227	0.0390535	BraA05g000840.3C/BraA03g035740.3C/BraA04g032360.3C/BraA09g049160.3C/BraA02g027600.3C/BraA09g029800.3C/BraA03g028250.3C/BraA09g025620.3C/BraA06g004620.3C/BraA10g001290.3C/BraA03g027010.3C/BraA07g025030.3C/BraA07g024160.3C/BraA03g035760.3C/novel.886/BraA08g023310.3C/BraA07g014510.3C/novel.570/BraA03g005750.3C/BraA09g034670.3C/BraA02g004900.3C/BraA08g035650.3C/BraA08g029780.3C/BraA05g006510.3C/BraA1…	BraA05g000840.3C/BraA03g035740.3C/BraA04g032360.3C/BraA09g049160.3C/BraA02g027600.3C/BraA09g029800.3C/BraA03g028250.3C/BraA09g025620.3C/BraA06g004620.3C/BraA10g001290.3C/BraA03g027010.3C/BraA07g025030.3C/BraA07g024160.3C/BraA03g035760.3C/-/BraA08g023310.3C/BraA07g014510.3C/-/BraA03g005750.3C/BraA09g034670.3C/BraA02g004900.3C/BraA08g035650.3C/BraA08g029780.3C/BraA05g006510.3C/BraA10g032350.3C/BraA…	37	24	BraA05g000840.3C/BraA03g035740.3C/BraA04g032360.3C/BraA09g049160.3C/BraA06g004620.3C/BraA10g001290.3C/BraA07g025030.3C/BraA07g024160.3C/BraA03g035760.3C/novel.886/BraA07g014510.3C/novel.570/BraA03g005750.3C/BraA09g034670.3C/BraA02g004900.3C/BraA08g035650.3C/BraA03g017390.3C/BraA09g022200.3C/BraA04g026200.3C/BraA01g038360.3C/BraA07g023570.3C/BraA03g039660.3C/BraA03g048030.3C/BraA05g025840.3C	13	BraA02g027600.3C/BraA09g029800.3C/BraA03g028250.3C/BraA09g025620.3C/BraA03g027010.3C/BraA08g023310.3C/BraA08g029780.3C/BraA05g006510.3C/BraA10g032350.3C/BraA01g016680.3C/BraA07g029880.3C/BraA05g010420.3C/BraA06g011690.3C
MF	GO:0031072	heat shock protein binding	12/4608	21/15985	0.00613667	0.0438658	BraA07g039180.3C/BraA04g016330.3C/BraA01g000840.3C/BraA06g019320.3C/BraA05g010200.3C/BraA03g010120.3C/BraA04g008410.3C/BraA02g023010.3C/BraA07g043210.3C/BraA02g039340.3C/BraA06g024130.3C/BraA10g019240.3C	BraA07g039180.3C/BraA04g016330.3C/BraA01g000840.3C/BraA06g019320.3C/BraA05g010200.3C/BraA03g010120.3C/BraA04g008410.3C/BraA02g023010.3C/BraA07g043210.3C/BraA02g039340.3C/BraA06g024130.3C/BraA10g019240.3C	12	3	BraA03g010120.3C/BraA02g039340.3C/BraA10g019240.3C	9	BraA07g039180.3C/BraA04g016330.3C/BraA01g000840.3C/BraA06g019320.3C/BraA05g010200.3C/BraA04g008410.3C/BraA02g023010.3C/BraA07g043210.3C/BraA06g024130.3C
MF	GO:0016757	transferase activity, transferring glycosyl groups	161/4608	473/15985	0.00701607	0.0492401	BraA08g016160.3C/BraA08g016140.3C/BraA05g035550.3C/BraA09g039260.3C/BraA05g022880.3C/BraA03g051590.3C/BraA01g007430.3C/BraA07g009370.3C/BraA10g025800.3C/BraA10g019840.3C/BraA05g016030.3C/BraA05g008540.3C/BraA07g005400.3C/BraA07g014710.3C/BraA06g039320.3C/BraA03g055660.3C/BraA08g018140.3C/BraA01g014690.3C/BraA09g027690.3C/BraA03g008580.3C/BraA09g009920.3C/BraA07g034960.3C/BraA01g004160.3C/BraA08g0…	BraA08g016160.3C/BraA08g016140.3C/BraA05g035550.3C/BraA09g039260.3C/BraA05g022880.3C/BraA03g051590.3C/BraA01g007430.3C/BraA07g009370.3C/BraA10g025800.3C/BraA10g019840.3C/BraA05g016030.3C/BraA05g008540.3C/BraA07g005400.3C/BraA07g014710.3C/BraA06g039320.3C/BraA03g055660.3C/BraA08g018140.3C/BraA01g014690.3C/BraA09g027690.3C/BraA03g008580.3C/BraA09g009920.3C/BraA07g034960.3C/BraA01g004160.3C/BraA08g0…	161	106	BraA08g016160.3C/BraA08g016140.3C/BraA05g035550.3C/BraA09g039260.3C/BraA05g022880.3C/BraA01g007430.3C/BraA10g025800.3C/BraA10g019840.3C/BraA05g016030.3C/BraA05g008540.3C/BraA07g005400.3C/BraA07g014710.3C/BraA06g039320.3C/BraA03g055660.3C/BraA08g018140.3C/BraA01g014690.3C/BraA09g027690.3C/BraA03g008580.3C/BraA01g004160.3C/BraA08g011240.3C/BraA07g041010.3C/BraA03g048630.3C/BraA10g028620.3C/BraA01g0…	55	BraA03g051590.3C/BraA07g009370.3C/BraA09g009920.3C/BraA07g034960.3C/BraA08g000300.3C/BraA04g022840.3C/BraA03g056950.3C/BraA04g022880.3C/BraA07g013540.3C/BraA08g009760.3C/BraA09g001170.3C/BraA09g039190.3C/BraA04g023360.3C/BraA05g001900.3C/BraA05g014090.3C/BraA06g029240.3C/BraA10g024570.3C/BraA05g008570.3C/BraA05g025550.3C/BraA04g023370.3C/BraA09g051950.3C/BraA07g022140.3C/BraA07g025170.3C/BraA09g0…
