# Supplementary material for: Comparative Transcriptome and Co-Expression Network Analyses Reveal the Molecular Mechanism of Calcium-Deficiency-Triggered Tipburn in Chinese Cabbage (Brassica rapa L. ssp. Pekinensis)
Source: Plants (Basel). 2022 Dec 16;11(24):3555. doi: 10.3390/plants11243555 (PMC9785529; doi:10.3390/plants11243555)
Supplement: Supplementary file 1 [file plants-11-03555-s001.zip › Table S7 KEGG enrichment.xlsx]

## Sheet: S7 KEGG
KEGGID	Description	GeneRatio	BgRatio	pvalue		padj	geneID	geneName	keggID	Count	Up	Up_Gene_names	Down	Down_Gene_names
brp00195	Photosynthesis	71/2095	77/6374	5.27585e-28	25.1985	6.33102e-26	BraA10g005400.3C/BraA08g027880.3C/BraA08g005880.3C/BraA07g017380.3C/BraA09g016610.3C/BraA06g027510.3C/BraA10g002150.3C/BraA09g033700.3C/BraA01g028620.3C/BraA08g033850.3C/BraA09g062800.3C/BraA09g001460.3C/BraA09g008070.3C/BraA08g018830.3C/BraA02g045720.3C/BraA08g023320.3C/BraA01g012030.3C/BraA03g028630.3C/BraA06g015860.3C/BraA09g029800.3C/BraA01g008760.3C/BraA03g028250.3C/BraA09g063780.3C/BraA05g0…	BraA10g005400.3C/BraA08g027880.3C/BraA08g005880.3C/BraA07g017380.3C/BraA09g016610.3C/BraA06g027510.3C/BraA10g002150.3C/BraA09g033700.3C/BraA01g028620.3C/BraA08g033850.3C/BraA09g062800.3C/BraA09g001460.3C/BraA09g008070.3C/BraA08g018830.3C/BraA02g045720.3C/BraA08g023320.3C/BraA01g012030.3C/BraA03g028630.3C/BraA06g015860.3C/BraA09g029800.3C/BraA01g008760.3C/BraA03g028250.3C/BraA09g063780.3C/BraA05g0…	brp:103844017/brp:103835801/brp:103833131/brp:103829589/brp:103838467/brp:103873821/brp:103844493/brp:103840252/brp:103830206/brp:103836470/brp:103843400/brp:103836715/brp:103837509/brp:103834743/brp:103855346/brp:103835217/brp:103858917/brp:103858708/brp:103872830/brp:103838839/brp:103854145/brp:103858669/brp:103843499/brp:103868386/brp:103852422/brp:103833816/brp:103847722/brp:103839821/brp:103…	71	6	BraA04g019780.3C/BraA09g024860.3C/BraA09g034540.3C/BraA07g018210.3C/BraA07g014510.3C/BraA07g039570.3C	65	BraA10g005400.3C/BraA08g027880.3C/BraA08g005880.3C/BraA07g017380.3C/BraA09g016610.3C/BraA06g027510.3C/BraA10g002150.3C/BraA09g033700.3C/BraA01g028620.3C/BraA08g033850.3C/BraA09g062800.3C/BraA09g001460.3C/BraA09g008070.3C/BraA08g018830.3C/BraA02g045720.3C/BraA08g023320.3C/BraA01g012030.3C/BraA03g028630.3C/BraA06g015860.3C/BraA09g029800.3C/BraA01g008760.3C/BraA03g028250.3C/BraA09g063780.3C/BraA05g0…
brp01200	Carbon metabolism	215/2095	366/6374	1.08543e-25	23.1862	6.51256e-24	BraA03g058690.3C/BraA03g048220.3C/BraA01g004070.3C/BraA08g029130.3C/BraA08g029330.3C/BraA03g005720.3C/BraA10g024400.3C/BraA01g044410.3C/BraA07g026190.3C/BraA02g004070.3C/BraA04g001190.3C/BraA03g004740.3C/BraA05g042370.3C/BraA08g020750.3C/BraA07g031830.3C/BraA06g031780.3C/BraA03g036450.3C/BraA04g005700.3C/BraA06g000220.3C/BraA08g020550.3C/BraA10g020790.3C/BraA05g034040.3C/BraA07g019510.3C/BraA09g0…	BraA03g058690.3C/BraA03g048220.3C/BraA01g004070.3C/BraA08g029130.3C/BraA08g029330.3C/BraA03g005720.3C/BraA10g024400.3C/BraA01g044410.3C/BraA07g026190.3C/BraA02g004070.3C/BraA04g001190.3C/BraA03g004740.3C/BraA05g042370.3C/BraA08g020750.3C/BraA07g031830.3C/BraA06g031780.3C/BraA03g036450.3C/BraA04g005700.3C/BraA06g000220.3C/BraA08g020550.3C/BraA10g020790.3C/BraA05g034040.3C/BraA07g019510.3C/BraA09g0…	brp:103862328/brp:103860985/brp:103840754/brp:103835943/brp:103835961/brp:103856014/brp:103846458/brp:103870918/brp:103830479/brp:103850789/brp:103862824/brp:103855920/brp:103848938/brp:103834946/brp:103831074/brp:103874312/brp:103859574/brp:103863263/brp:103871006/brp:103834926/brp:103845742/brp:103870196/brp:103850112/brp:103836988/brp:103843922/brp:103847171/brp:103835152/brp:103856643/brp:103…	215	136	BraA03g058690.3C/BraA03g048220.3C/BraA01g004070.3C/BraA08g029130.3C/BraA08g029330.3C/BraA03g005720.3C/BraA10g024400.3C/BraA01g044410.3C/BraA07g026190.3C/BraA02g004070.3C/BraA04g001190.3C/BraA03g004740.3C/BraA05g042370.3C/BraA08g020750.3C/BraA07g031830.3C/BraA06g031780.3C/BraA06g000220.3C/BraA08g020550.3C/BraA10g020790.3C/BraA05g034040.3C/BraA09g003170.3C/BraA10g006310.3C/BraA10g030890.3C/BraA03g0…	79	BraA03g036450.3C/BraA04g005700.3C/BraA07g019510.3C/BraA08g022720.3C/BraA01g001110.3C/BraA08g031370.3C/BraA08g007230.3C/BraA09g060510.3C/BraA09g046560.3C/BraA04g015630.3C/BraA09g033090.3C/BraA05g023780.3C/BraA09g050480.3C/BraA03g042340.3C/BraA07g043050.3C/BraA09g039860.3C/BraA05g009850.3C/BraA06g008890.3C/BraA07g022160.3C/BraA07g030970.3C/BraA09g061170.3C/BraA06g014310.3C/BraA08g021770.3C/BraA06g0…
brp00710	Carbon fixation in photosynthetic organisms	69/2095	97/6374	9.04411e-15	12.4416	3.61764e-13	BraA08g029330.3C/BraA07g026190.3C/BraA02g004070.3C/BraA03g004740.3C/BraA05g042370.3C/BraA04g005700.3C/BraA10g020790.3C/BraA07g019510.3C/BraA08g022720.3C/BraA08g007230.3C/BraA09g060510.3C/BraA09g046560.3C/BraA04g015630.3C/BraA09g033090.3C/BraA08g001620.3C/BraA05g023780.3C/BraA09g050480.3C/BraA09g039860.3C/BraA06g008890.3C/BraA07g022160.3C/BraA06g044580.3C/BraA01g042920.3C/BraA02g034390.3C/BraA06g0…	BraA08g029330.3C/BraA07g026190.3C/BraA02g004070.3C/BraA03g004740.3C/BraA05g042370.3C/BraA04g005700.3C/BraA10g020790.3C/BraA07g019510.3C/BraA08g022720.3C/BraA08g007230.3C/BraA09g060510.3C/BraA09g046560.3C/BraA04g015630.3C/BraA09g033090.3C/BraA08g001620.3C/BraA05g023780.3C/BraA09g050480.3C/BraA09g039860.3C/BraA06g008890.3C/BraA07g022160.3C/BraA06g044580.3C/BraA01g042920.3C/BraA02g034390.3C/BraA06g0…	brp:103835961/brp:103830479/brp:103850789/brp:103855920/brp:103848938/brp:103863263/brp:103845742/brp:103850112/brp:103835152/brp:103833307/brp:103843097/brp:103841487/brp:103864267/brp:103840194/brp:103832677/brp:103868914/brp:103841917/brp:103840779/brp:103871970/brp:103830026/brp:103866271/brp:103850028/brp:103832773/brp:103875281/brp:103863135/brp:103835672/brp:103859466/brp:103864160/brp:103…	69	32	BraA08g029330.3C/BraA07g026190.3C/BraA02g004070.3C/BraA03g004740.3C/BraA05g042370.3C/BraA10g020790.3C/BraA08g001620.3C/BraA02g034390.3C/BraA06g013100.3C/BraA09g057820.3C/BraA09g043990.3C/BraA07g042460.3C/BraA03g063280.3C/BraA05g005050.3C/BraA08g034890.3C/BraA01g001150.3C/BraA09g000510.3C/BraA04g016750.3C/BraA03g004710.3C/BraA04g022190.3C/BraA07g021000.3C/BraA09g013040.3C/BraA02g025380.3C/BraA06g0…	37	BraA04g005700.3C/BraA07g019510.3C/BraA08g022720.3C/BraA08g007230.3C/BraA09g060510.3C/BraA09g046560.3C/BraA04g015630.3C/BraA09g033090.3C/BraA05g023780.3C/BraA09g050480.3C/BraA09g039860.3C/BraA06g008890.3C/BraA07g022160.3C/BraA06g044580.3C/BraA01g042920.3C/BraA06g038170.3C/BraA04g004360.3C/BraA08g026570.3C/BraA03g035490.3C/BraA04g014860.3C/BraA05g003030.3C/BraA09g055600.3C/BraA01g017270.3C/BraA02g0…
brp01230	Biosynthesis of amino acids	174/2095	338/6374	2.94768e-13	11.0534	8.84305e-12	BraA03g058690.3C/BraA01g004070.3C/BraA08g029130.3C/BraA08g029330.3C/BraA03g005720.3C/BraA09g045470.3C/BraA07g026190.3C/BraA06g003460.3C/BraA07g019650.3C/BraA04g001190.3C/BraA05g042370.3C/BraA08g025300.3C/BraA08g020750.3C/BraA07g031830.3C/BraA06g000220.3C/BraA08g020550.3C/BraA10g020790.3C/BraA08g032260.3C/BraA05g034040.3C/BraA10g030890.3C/BraA08g022720.3C/BraA01g001110.3C/BraA03g041700.3C/BraA08g0…	BraA03g058690.3C/BraA01g004070.3C/BraA08g029130.3C/BraA08g029330.3C/BraA03g005720.3C/BraA09g045470.3C/BraA07g026190.3C/BraA06g003460.3C/BraA07g019650.3C/BraA04g001190.3C/BraA05g042370.3C/BraA08g025300.3C/BraA08g020750.3C/BraA07g031830.3C/BraA06g000220.3C/BraA08g020550.3C/BraA10g020790.3C/BraA08g032260.3C/BraA05g034040.3C/BraA10g030890.3C/BraA08g022720.3C/BraA01g001110.3C/BraA03g041700.3C/BraA08g0…	brp:103862328/brp:103840754/brp:103835943/brp:103835961/brp:103856014/brp:103841367/brp:103830479/brp:103871365/brp:103850119/brp:103862824/brp:103848938/brp:103835440/brp:103834946/brp:103831074/brp:103871006/brp:103834926/brp:103845742/brp:103868121/brp:103870196/brp:103847171/brp:103835152/brp:103856643/brp:103860298/brp:103836310/brp:103849205/brp:103864267/brp:103856808/brp:103842224/brp:103…	174	122	BraA03g058690.3C/BraA01g004070.3C/BraA08g029130.3C/BraA08g029330.3C/BraA03g005720.3C/BraA09g045470.3C/BraA07g026190.3C/BraA06g003460.3C/BraA07g019650.3C/BraA04g001190.3C/BraA05g042370.3C/BraA08g025300.3C/BraA08g020750.3C/BraA07g031830.3C/BraA06g000220.3C/BraA08g020550.3C/BraA10g020790.3C/BraA08g032260.3C/BraA05g034040.3C/BraA10g030890.3C/BraA03g041700.3C/BraA08g032410.3C/BraA03g012880.3C/BraA09g0…	52	BraA08g022720.3C/BraA01g001110.3C/BraA04g009580.3C/BraA04g015630.3C/BraA09g050480.3C/BraA08g009150.3C/BraA09g039860.3C/BraA04g004460.3C/BraA06g014310.3C/BraA08g021770.3C/BraA06g044580.3C/BraA01g042920.3C/BraA08g026570.3C/BraA03g035490.3C/BraA03g038870.3C/BraA05g015170.3C/novel.634/BraA09g004810.3C/BraA09g055600.3C/BraA01g017270.3C/BraA03g044370.3C/BraA02g006550.3C/BraA04g031460.3C/BraA05g023210.3…
brp00630	Glyoxylate and dicarboxylate metabolism	63/2095	104/6374	4.81399e-09	6.93728	1.15536e-07	BraA03g048220.3C/BraA10g024400.3C/BraA06g018050.3C/BraA03g036450.3C/BraA08g020550.3C/BraA07g019510.3C/BraA01g001110.3C/BraA08g031370.3C/BraA10g032170.3C/BraA04g009580.3C/BraA08g009150.3C/BraA02g005670.3C/BraA03g042340.3C/BraA07g043050.3C/BraA09g039860.3C/BraA05g009850.3C/BraA07g030970.3C/BraA09g061170.3C/BraA05g003150.3C/BraA08g021770.3C/BraA08g015510.3C/BraA03g023350.3C/BraA08g026570.3C/BraA03g0…	BraA03g048220.3C/BraA10g024400.3C/BraA06g018050.3C/BraA03g036450.3C/BraA08g020550.3C/BraA07g019510.3C/BraA01g001110.3C/BraA08g031370.3C/BraA10g032170.3C/BraA04g009580.3C/BraA08g009150.3C/BraA02g005670.3C/BraA03g042340.3C/BraA07g043050.3C/BraA09g039860.3C/BraA05g009850.3C/BraA07g030970.3C/BraA09g061170.3C/BraA05g003150.3C/BraA08g021770.3C/BraA08g015510.3C/BraA03g023350.3C/BraA08g026570.3C/BraA03g0…	brp:103860985/brp:103846458/brp:103873097/brp:103859574/brp:103834926/brp:103850112/brp:103856643/brp:103836204/brp:103847326/brp:103849205/brp:103833698/brp:103850951/brp:103860370/brp:103832491/brp:103840779/brp:103867370/brp:103830991/brp:103843220/brp:103866666/brp:103835059/brp:103862389/brp:103858130/brp:103835672/brp:103859729/brp:103842047/brp:103864160/brp:103850153/brp:103872547/brp:103…	63	27	BraA03g048220.3C/BraA10g024400.3C/BraA06g018050.3C/BraA08g020550.3C/BraA02g005670.3C/BraA05g003150.3C/BraA03g023350.3C/BraA03g038160.3C/BraA07g015680.3C/BraA03g039990.3C/BraA05g030240.3C/BraA03g042060.3C/BraA08g034890.3C/BraA04g016750.3C/BraA06g035730.3C/BraA05g029760.3C/BraA09g022910.3C/BraA09g022930.3C/BraA07g023590.3C/BraA05g017230.3C/BraA06g008190.3C/BraA02g039500.3C/BraA01g037490.3C/BraA03g0…	36	BraA03g036450.3C/BraA07g019510.3C/BraA01g001110.3C/BraA08g031370.3C/BraA10g032170.3C/BraA04g009580.3C/BraA08g009150.3C/BraA03g042340.3C/BraA07g043050.3C/BraA09g039860.3C/BraA05g009850.3C/BraA07g030970.3C/BraA09g061170.3C/BraA08g021770.3C/BraA08g015510.3C/BraA08g026570.3C/BraA01g037290.3C/BraA04g014860.3C/BraA01g004980.3C/BraA06g013370.3C/BraA07g033260.3C/BraA04g009980.3C/BraA07g025780.3C/BraA09g0…
brp00030	Pentose phosphate pathway	47/2095	71/6374	7.79836e-09	6.86413	1.36733e-07	BraA03g005720.3C/BraA01g044410.3C/BraA06g031780.3C/BraA04g005700.3C/BraA09g003170.3C/BraA08g022720.3C/BraA04g015630.3C/BraA03g012880.3C/BraA09g050480.3C/BraA06g044580.3C/BraA01g042920.3C/BraA09g054830.3C/BraA10g025630.3C/BraA02g034390.3C/BraA02g004870.3C/BraA10g025400.3C/BraA06g031750.3C/BraA08g009110.3C/BraA10g010420.3C/BraA09g043990.3C/BraA01g005200.3C/BraA09g053780.3C/BraA03g005580.3C/BraA05g0…	BraA03g005720.3C/BraA01g044410.3C/BraA06g031780.3C/BraA04g005700.3C/BraA09g003170.3C/BraA08g022720.3C/BraA04g015630.3C/BraA03g012880.3C/BraA09g050480.3C/BraA06g044580.3C/BraA01g042920.3C/BraA09g054830.3C/BraA10g025630.3C/BraA02g034390.3C/BraA02g004870.3C/BraA10g025400.3C/BraA06g031750.3C/BraA08g009110.3C/BraA10g010420.3C/BraA09g043990.3C/BraA01g005200.3C/BraA09g053780.3C/BraA03g005580.3C/BraA05g0…	brp:103856014/brp:103870918/brp:103874312/brp:103863263/brp:103836988/brp:103835152/brp:103864267/brp:103856808/brp:103841917/brp:103866271/brp:103850028/brp:103837888/brp:103846601/brp:103832773/brp:103850867/brp:103846575/brp:103874310/brp:103833691/brp:103832797/brp:103841225/brp:103850396/brp:103842267/brp:103856000/brp:103866871/brp:103842537/brp:103866289/brp:103866006/brp:103843039/brp:103…	47	26	BraA03g005720.3C/BraA01g044410.3C/BraA06g031780.3C/BraA09g003170.3C/BraA03g012880.3C/BraA09g054830.3C/BraA10g025630.3C/BraA02g034390.3C/BraA02g004870.3C/BraA10g025400.3C/BraA06g031750.3C/BraA09g043990.3C/BraA01g005200.3C/BraA03g005580.3C/BraA05g005050.3C/BraA01g017010.3C/BraA08g032660.3C/BraA06g009590.3C/BraA07g021000.3C/BraA09g013040.3C/BraA07g020310.3C/BraA10g014550.3C/BraA04g014140.3C/BraA06g0…	21	BraA04g005700.3C/BraA08g022720.3C/BraA04g015630.3C/BraA09g050480.3C/BraA06g044580.3C/BraA01g042920.3C/BraA08g009110.3C/BraA10g010420.3C/BraA09g053780.3C/BraA09g055600.3C/BraA01g017270.3C/BraA09g060000.3C/BraA03g044370.3C/BraA08g006060.3C/BraA06g027840.3C/BraA06g043030.3C/BraA02g034560.3C/BraA03g044610.3C/BraA04g031060.3C/BraA07g024370.3C/BraA04g017820.3C
brp00196	Photosynthesis - antenna proteins	21/2095	23/6374	7.9761e-09	6.86413	1.36733e-07	BraA03g027230.3C/BraA09g003290.3C/BraA06g037410.3C/BraA07g024630.3C/BraA09g016320.3C/BraA07g021900.3C/BraA09g028120.3C/BraA06g019540.3C/BraA08g028350.3C/BraA09g045720.3C/BraA03g018080.3C/BraA06g011900.3C/BraA09g058520.3C/BraA04g001140.3C/BraA10g012410.3C/BraA02g023540.3C/BraA04g024630.3C/BraA05g010690.3C/BraA08g005510.3C/BraA03g041940.3C/BraA05g006030.3C	BraA03g027230.3C/BraA09g003290.3C/BraA06g037410.3C/BraA07g024630.3C/BraA09g016320.3C/BraA07g021900.3C/BraA09g028120.3C/BraA06g019540.3C/BraA08g028350.3C/BraA09g045720.3C/BraA03g018080.3C/BraA06g011900.3C/BraA09g058520.3C/BraA04g001140.3C/BraA10g012410.3C/BraA02g023540.3C/BraA04g024630.3C/BraA05g010690.3C/BraA08g005510.3C/BraA03g041940.3C/BraA05g006030.3C	brp:103858561/brp:103837002/brp:103875194/brp:103830300/brp:103838443/brp:103829997/brp:103838910/brp:103873241/brp:103835863/brp:103841392/brp:103857533/brp:103872378/brp:103842881/brp:103862822/brp:103844887/brp:103853033/brp:103865334/brp:103867457/brp:103833106/brp:103860327/brp:103866983	21	0		21	BraA03g027230.3C/BraA09g003290.3C/BraA06g037410.3C/BraA07g024630.3C/BraA09g016320.3C/BraA07g021900.3C/BraA09g028120.3C/BraA06g019540.3C/BraA08g028350.3C/BraA09g045720.3C/BraA03g018080.3C/BraA06g011900.3C/BraA09g058520.3C/BraA04g001140.3C/BraA10g012410.3C/BraA02g023540.3C/BraA04g024630.3C/BraA05g010690.3C/BraA08g005510.3C/BraA03g041940.3C/BraA05g006030.3C
brp00020	Citrate cycle (TCA cycle)	51/2095	80/6374	1.24453e-08	6.7289	1.8668e-07	BraA07g031830.3C/BraA08g020550.3C/BraA07g017190.3C/BraA07g003950.3C/BraA05g003150.3C/BraA03g023350.3C/BraA03g013590.3C/BraA09g013400.3C/BraA09g065970.3C/BraA08g023520.3C/BraA05g030240.3C/BraA03g003440.3C/BraA02g045630.3C/BraA03g042060.3C/BraA09g020910.3C/BraA08g034890.3C/BraA08g032650.3C/BraA02g003100.3C/BraA01g001150.3C/BraA02g016880.3C/BraA06g022700.3C/BraA04g016750.3C/BraA07g000420.3C/BraA10g0…	BraA07g031830.3C/BraA08g020550.3C/BraA07g017190.3C/BraA07g003950.3C/BraA05g003150.3C/BraA03g023350.3C/BraA03g013590.3C/BraA09g013400.3C/BraA09g065970.3C/BraA08g023520.3C/BraA05g030240.3C/BraA03g003440.3C/BraA02g045630.3C/BraA03g042060.3C/BraA09g020910.3C/BraA08g034890.3C/BraA08g032650.3C/BraA02g003100.3C/BraA01g001150.3C/BraA02g016880.3C/BraA06g022700.3C/BraA04g016750.3C/BraA07g000420.3C/BraA10g0…	brp:103831074/brp:103834926/brp:103829568/brp:103845992/brp:103866666/brp:103858130/brp:103857007/brp:103838252/brp:103843771/brp:103835237/brp:103869701/brp:103855774/brp:103855337/brp:103860340/brp:103839144/brp:103836575/brp:103836337/brp:103850366/brp:103856993/brp:103852304/brp:103849095/brp:103864390/brp:103828176/brp:103847149/brp:103851907/brp:103847217/brp:103859549/brp:103850485/brp:103…	51	44	BraA07g031830.3C/BraA08g020550.3C/BraA07g017190.3C/BraA07g003950.3C/BraA05g003150.3C/BraA03g023350.3C/BraA03g013590.3C/BraA09g013400.3C/BraA05g030240.3C/BraA03g003440.3C/BraA03g042060.3C/BraA09g020910.3C/BraA08g034890.3C/BraA08g032650.3C/BraA01g001150.3C/BraA02g016880.3C/BraA06g022700.3C/BraA04g016750.3C/BraA07g000420.3C/BraA10g030620.3C/BraA02g013550.3C/BraA10g031280.3C/BraA03g036210.3C/BraA02g0…	7	BraA09g065970.3C/BraA08g023520.3C/BraA02g045630.3C/BraA02g003100.3C/BraA09g034910.3C/BraA02g040200.3C/BraA06g004870.3C
brp00480	Glutathione metabolism	71/2095	128/6374	8.92976e-08	5.92422	1.19063e-06	BraA03g029050.3C/BraA03g029060.3C/BraA09g001650.3C/BraA01g040810.3C/BraA06g012970.3C/BraA07g026610.3C/BraA06g012980.3C/BraA09g039000.3C/BraA06g034080.3C/BraA03g016420.3C/BraA09g026940.3C/BraA04g022100.3C/BraA04g021110.3C/BraA01g044410.3C/BraA04g021100.3C/BraA02g019500.3C/BraA05g014700.3C/BraA04g021080.3C/BraA07g031830.3C/BraA01g013720.3C/BraA03g050750.3C/BraA09g003170.3C/BraA04g010210.3C/BraA03g0…	BraA03g029050.3C/BraA03g029060.3C/BraA09g001650.3C/BraA01g040810.3C/BraA06g012970.3C/BraA07g026610.3C/BraA06g012980.3C/BraA09g039000.3C/BraA06g034080.3C/BraA03g016420.3C/BraA09g026940.3C/BraA04g022100.3C/BraA04g021110.3C/BraA01g044410.3C/BraA04g021100.3C/BraA02g019500.3C/BraA05g014700.3C/BraA04g021080.3C/BraA07g031830.3C/BraA01g013720.3C/BraA03g050750.3C/BraA09g003170.3C/BraA04g010210.3C/BraA03g0…	brp:103858758/brp:103858759/brp:103836736/brp:103848203/brp:103872504/brp:103830523/brp:103872505/brp:103840683/brp:103874543/brp:103857341/brp:103833854/brp:103865082/brp:103864971/brp:103870918/brp:103864970/brp:103852621/brp:103868035/brp:103864966/brp:103831074/brp:103860794/brp:103861360/brp:103836988/brp:103863708/brp:103857342/brp:103842805/brp:103872760/brp:103842804/brp:103842808/brp:103…	71	59	BraA03g029050.3C/BraA03g029060.3C/BraA09g001650.3C/BraA01g040810.3C/BraA06g012970.3C/BraA07g026610.3C/BraA06g012980.3C/BraA09g039000.3C/BraA06g034080.3C/BraA03g016420.3C/BraA09g026940.3C/BraA04g022100.3C/BraA04g021110.3C/BraA01g044410.3C/BraA04g021100.3C/BraA02g019500.3C/BraA05g014700.3C/BraA04g021080.3C/BraA07g031830.3C/BraA01g013720.3C/BraA03g050750.3C/BraA09g003170.3C/BraA04g010210.3C/BraA03g0…	12	BraA08g009110.3C/BraA07g040850.3C/BraA03g026770.3C/BraA10g023080.3C/BraA02g006880.3C/BraA09g053340.3C/BraA03g054990.3C/BraA03g043300.3C/BraA03g057260.3C/BraA07g019350.3C/BraA09g045930.3C/BraA03g057030.3C
brp00270	Cysteine and methionine metabolism	79/2095	152/6374	6.65421e-07	5.09772	7.98505e-06	BraA06g034080.3C/BraA01g014290.3C/BraA09g015910.3C/BraA10g000500.3C/BraA06g003460.3C/BraA04g001190.3C/BraA01g013720.3C/BraA03g050750.3C/BraA03g034150.3C/BraA06g000220.3C/BraA10g020790.3C/BraA08g032260.3C/BraA05g034040.3C/BraA02g030840.3C/BraA09g053440.3C/BraA06g006960.3C/BraA09g056530.3C/BraA03g025500.3C/BraA04g008150.3C/BraA02g024030.3C/BraA09g062040.3C/BraA05g015170.3C/BraA03g020090.3C/BraA10g0…	BraA06g034080.3C/BraA01g014290.3C/BraA09g015910.3C/BraA10g000500.3C/BraA06g003460.3C/BraA04g001190.3C/BraA01g013720.3C/BraA03g050750.3C/BraA03g034150.3C/BraA06g000220.3C/BraA10g020790.3C/BraA08g032260.3C/BraA05g034040.3C/BraA02g030840.3C/BraA09g053440.3C/BraA06g006960.3C/BraA09g056530.3C/BraA03g025500.3C/BraA04g008150.3C/BraA02g024030.3C/BraA09g062040.3C/BraA05g015170.3C/BraA03g020090.3C/BraA10g0…	brp:103874543/brp:103861272/brp:103838399/brp:103844651/brp:103871365/brp:103862824/brp:103860794/brp:103861360/brp:103859327/brp:103871006/brp:103845742/brp:103868121/brp:103870196/brp:103848836/brp:103842224/brp:103871787/brp:103842633/brp:103858362/brp:103863580/brp:103853067/brp:103843316/brp:103868301/brp:103857781/brp:103844792/brp:103874481/brp:103848200/brp:103837317/brp:103836575/brp:103…	79	62	BraA06g034080.3C/BraA01g014290.3C/BraA09g015910.3C/BraA10g000500.3C/BraA06g003460.3C/BraA04g001190.3C/BraA01g013720.3C/BraA03g050750.3C/BraA03g034150.3C/BraA06g000220.3C/BraA10g020790.3C/BraA08g032260.3C/BraA05g034040.3C/BraA09g053440.3C/BraA06g006960.3C/BraA09g056530.3C/BraA03g025500.3C/BraA04g008150.3C/BraA02g024030.3C/BraA09g062040.3C/BraA10g011480.3C/BraA06g033500.3C/BraA03g063280.3C/BraA08g0…	17	BraA02g030840.3C/BraA05g015170.3C/BraA03g020090.3C/BraA09g004810.3C/BraA02g003100.3C/BraA01g001220.3C/BraA04g031460.3C/BraA10g003600.3C/BraA09g019980.3C/BraA06g017480.3C/BraA09g008800.3C/BraA09g056110.3C/BraA06g006950.3C/BraA01g010490.3C/BraA02g007900.3C/BraA05g041260.3C/BraA06g038470.3C
brp01210	2-Oxocarboxylic acid metabolism	55/2095	101/6374	5.41257e-06	4.22881	5.90463e-05	BraA08g029330.3C/BraA09g039260.3C/BraA06g003460.3C/BraA08g007500.3C/BraA07g031830.3C/BraA07g038080.3C/BraA04g016310.3C/BraA08g020550.3C/BraA10g020790.3C/BraA08g032260.3C/BraA06g006960.3C/BraA09g039860.3C/BraA07g003950.3C/BraA05g003150.3C/BraA03g023350.3C/BraA08g026570.3C/BraA09g062040.3C/BraA03g061220.3C/BraA06g013100.3C/BraA02g022100.3C/BraA09g057820.3C/BraA02g005320.3C/BraA03g063280.3C/BraA03g0…	BraA08g029330.3C/BraA09g039260.3C/BraA06g003460.3C/BraA08g007500.3C/BraA07g031830.3C/BraA07g038080.3C/BraA04g016310.3C/BraA08g020550.3C/BraA10g020790.3C/BraA08g032260.3C/BraA06g006960.3C/BraA09g039860.3C/BraA07g003950.3C/BraA05g003150.3C/BraA03g023350.3C/BraA08g026570.3C/BraA09g062040.3C/BraA03g061220.3C/BraA06g013100.3C/BraA02g022100.3C/BraA09g057820.3C/BraA02g005320.3C/BraA03g063280.3C/BraA03g0…	brp:103835961/brp:103840711/brp:103871365/brp:103833295/brp:103831074/brp:103831884/brp:103864341/brp:103834926/brp:103845742/brp:103868121/brp:103871787/brp:103840779/brp:103845992/brp:103866666/brp:103858130/brp:103835672/brp:103843316/brp:103862605/brp:103872517/brp:103852881/brp:103842798/brp:103850918/brp:103848200/brp:103860340/brp:103866694/brp:103837982/brp:103874743/brp:103852304/brp:103…	55	44	BraA08g029330.3C/BraA09g039260.3C/BraA06g003460.3C/BraA08g007500.3C/BraA07g031830.3C/BraA07g038080.3C/BraA04g016310.3C/BraA08g020550.3C/BraA10g020790.3C/BraA08g032260.3C/BraA06g006960.3C/BraA07g003950.3C/BraA05g003150.3C/BraA03g023350.3C/BraA09g062040.3C/BraA03g061220.3C/BraA06g013100.3C/BraA02g022100.3C/BraA09g057820.3C/BraA02g005320.3C/BraA03g063280.3C/BraA03g042060.3C/BraA05g003380.3C/BraA02g0…	11	BraA09g039860.3C/BraA08g026570.3C/BraA09g012050.3C/BraA01g024210.3C/BraA04g003210.3C/BraA06g017480.3C/BraA02g006420.3C/BraA06g006950.3C/BraA07g023500.3C/BraA04g022900.3C/BraA07g008830.3C
brp00010	Glycolysis / Gluconeogenesis	77/2095	156/6374	1.15093e-05	3.93895	0.000115093	BraA03g019700.3C/BraA08g001190.3C/BraA07g026190.3C/BraA05g042370.3C/BraA07g040570.3C/BraA05g007790.3C/BraA04g005700.3C/BraA06g019200.3C/BraA05g020840.3C/BraA10g006310.3C/BraA10g030890.3C/BraA08g022720.3C/BraA01g016640.3C/BraA09g020130.3C/BraA08g032410.3C/BraA04g015630.3C/BraA03g012880.3C/BraA10g013010.3C/BraA06g044580.3C/BraA09g054830.3C/BraA02g034390.3C/BraA03g035490.3C/BraA10g010420.3C/BraA09g0…	BraA03g019700.3C/BraA08g001190.3C/BraA07g026190.3C/BraA05g042370.3C/BraA07g040570.3C/BraA05g007790.3C/BraA04g005700.3C/BraA06g019200.3C/BraA05g020840.3C/BraA10g006310.3C/BraA10g030890.3C/BraA08g022720.3C/BraA01g016640.3C/BraA09g020130.3C/BraA08g032410.3C/BraA04g015630.3C/BraA03g012880.3C/BraA10g013010.3C/BraA06g044580.3C/BraA09g054830.3C/BraA02g034390.3C/BraA03g035490.3C/BraA10g010420.3C/BraA09g0…	brp:103857734/brp:103832634/brp:103830479/brp:103848938/brp:103832166/brp:103867164/brp:103863263/brp:103873204/brp:103868729/brp:103843922/brp:103847171/brp:103835152/brp:103863671/brp:103827942/brp:103836310/brp:103864267/brp:103856808/brp:103844946/brp:103866271/brp:103837888/brp:103832773/brp:103859466/brp:103832797/brp:103843771/brp:103835237/brp:103841225/brp:103832426/brp:103850396/brp:103…	77	51	BraA03g019700.3C/BraA08g001190.3C/BraA07g026190.3C/BraA05g042370.3C/BraA07g040570.3C/BraA05g007790.3C/BraA06g019200.3C/BraA05g020840.3C/BraA10g006310.3C/BraA10g030890.3C/BraA01g016640.3C/BraA09g020130.3C/BraA08g032410.3C/BraA03g012880.3C/BraA10g013010.3C/BraA09g054830.3C/BraA02g034390.3C/BraA09g043990.3C/BraA07g042460.3C/BraA01g005200.3C/BraA07g038010.3C/BraA05g030240.3C/BraA05g008720.3C/BraA04g0…	26	BraA04g005700.3C/BraA08g022720.3C/BraA04g015630.3C/BraA06g044580.3C/BraA03g035490.3C/BraA10g010420.3C/BraA09g065970.3C/BraA08g023520.3C/BraA09g053780.3C/BraA09g055600.3C/BraA01g017270.3C/BraA05g023210.3C/BraA08g006060.3C/BraA01g004020.3C/BraA05g007770.3C/BraA06g027840.3C/BraA09g055370.3C/BraA05g034280.3C/BraA04g015400.3C/BraA09g034910.3C/BraA03g044610.3C/BraA09g032360.3C/BraA04g017820.3C/BraA01g0…
brp00960	Tropane, piperidine and pyridine alkaloid biosynthesis	29/2095	45/6374	1.33099e-05	3.91059	0.000122861	BraA02g016960.3C/BraA04g021020.3C/BraA10g020790.3C/BraA05g014830.3C/BraA05g014740.3C/BraA04g021040.3C/BraA09g053440.3C/BraA03g025500.3C/BraA08g009880.3C/BraA05g015170.3C/BraA03g063280.3C/BraA10g006110.3C/BraA02g001890.3C/BraA10g028800.3C/BraA04g016260.3C/BraA03g004710.3C/BraA04g022190.3C/BraA03g057120.3C/BraA04g020950.3C/BraA01g005980.3C/BraA08g033610.3C/BraA09g055020.3C/BraA02g014250.3C/BraA02g0…	BraA02g016960.3C/BraA04g021020.3C/BraA10g020790.3C/BraA05g014830.3C/BraA05g014740.3C/BraA04g021040.3C/BraA09g053440.3C/BraA03g025500.3C/BraA08g009880.3C/BraA05g015170.3C/BraA03g063280.3C/BraA10g006110.3C/BraA02g001890.3C/BraA10g028800.3C/BraA04g016260.3C/BraA03g004710.3C/BraA04g022190.3C/BraA03g057120.3C/BraA04g020950.3C/BraA01g005980.3C/BraA08g033610.3C/BraA09g055020.3C/BraA02g014250.3C/BraA02g0…	brp:103852316/brp:103864962/brp:103845742/brp:103868045/brp:103868038/brp:103864964/brp:103842224/brp:103858362/brp:103833801/brp:103868301/brp:103848200/brp:103843945/brp:103850607/brp:103846950/brp:103864337/brp:103855915/brp:103865090/brp:103862102/brp:103864957/brp:103851376/brp:103836442/brp:103837904/brp:103852000/brp:103868133/brp:103842591/brp:103864955/brp:103838721/brp:103867922/brp:103…	29	23	BraA02g016960.3C/BraA04g021020.3C/BraA10g020790.3C/BraA05g014830.3C/BraA05g014740.3C/BraA04g021040.3C/BraA09g053440.3C/BraA03g025500.3C/BraA08g009880.3C/BraA03g063280.3C/BraA02g001890.3C/BraA10g028800.3C/BraA04g016260.3C/BraA03g004710.3C/BraA04g022190.3C/BraA03g057120.3C/BraA04g020950.3C/BraA01g005980.3C/BraA09g055020.3C/BraA02g014250.3C/BraA02g027990.3C/BraA05g013640.3C/BraA03g024760.3C	6	BraA05g015170.3C/BraA10g006110.3C/BraA08g033610.3C/BraA09g056110.3C/BraA04g020920.3C/BraA09g018980.3C
brp00940	Phenylpropanoid biosynthesis	95/2095	203/6374	1.92858e-05	3.78171	0.000165307	BraA10g029420.3C/BraA09g029360.3C/BraA04g021700.3C/BraA06g043090.3C/BraA04g031090.3C/BraA10g028260.3C/BraA06g027600.3C/BraA07g021160.3C/BraA01g023890.3C/BraA08g021830.3C/BraA05g004390.3C/BraA03g058710.3C/BraA04g002030.3C/BraA03g059910.3C/BraA10g003860.3C/BraA09g020570.3C/BraA09g010080.3C/BraA07g031570.3C/BraA02g011630.3C/BraA05g004360.3C/BraA05g018190.3C/BraA04g027200.3C/BraA02g001710.3C/BraA09g0…	BraA10g029420.3C/BraA09g029360.3C/BraA04g021700.3C/BraA06g043090.3C/BraA04g031090.3C/BraA10g028260.3C/BraA06g027600.3C/BraA07g021160.3C/BraA01g023890.3C/BraA08g021830.3C/BraA05g004390.3C/BraA03g058710.3C/BraA04g002030.3C/BraA03g059910.3C/BraA10g003860.3C/BraA09g020570.3C/BraA09g010080.3C/BraA07g031570.3C/BraA02g011630.3C/BraA05g004360.3C/BraA05g018190.3C/BraA04g027200.3C/BraA02g001710.3C/BraA09g0…	brp:103847012/brp:103838802/brp:103865042/brp:103827906/brp:103866141/brp:103846887/brp:103873831/brp:103829920/brp:103875079/brp:103835067/brp:103866804/brp:103862330/brp:103862905/brp:103862460/brp:103844155/brp:103839178/brp:103847964/brp:103831048/brp:103851641/brp:103866801/brp:103868556/brp:103865667/brp:103850580/brp:103842079/brp:103861933/brp:103862317/brp:103841866/brp:103830562/brp:103…	95	75	BraA10g029420.3C/BraA09g029360.3C/BraA04g021700.3C/BraA06g043090.3C/BraA04g031090.3C/BraA10g028260.3C/BraA06g027600.3C/BraA07g021160.3C/BraA01g023890.3C/BraA08g021830.3C/BraA05g004390.3C/BraA03g058710.3C/BraA04g002030.3C/BraA03g059910.3C/BraA09g020570.3C/BraA09g010080.3C/BraA02g011630.3C/BraA05g004360.3C/BraA05g018190.3C/BraA04g027200.3C/BraA02g001710.3C/BraA09g052050.3C/BraA03g055510.3C/BraA03g0…	20	BraA10g003860.3C/BraA07g031570.3C/BraA07g026980.3C/BraA07g011940.3C/BraA03g039690.3C/BraA04g000610.3C/BraA03g011780.3C/BraA05g025550.3C/BraA05g036420.3C/BraA01g001080.3C/BraA04g021710.3C/BraA01g006200.3C/BraA05g027840.3C/BraA05g011000.3C/BraA03g024570.3C/BraA02g004390.3C/BraA03g009930.3C/BraA04g028960.3C/BraA04g023640.3C/BraA10g012310.3C
brp00350	Tyrosine metabolism	30/2095	48/6374	2.29642e-05	3.73586	0.000183714	BraA07g040570.3C/BraA10g020790.3C/BraA09g023530.3C/BraA09g020130.3C/BraA09g053440.3C/BraA03g025500.3C/BraA08g009880.3C/BraA05g015170.3C/BraA08g011500.3C/BraA03g063280.3C/BraA04g016260.3C/BraA03g004710.3C/BraA04g022190.3C/BraA01g012750.3C/BraA06g042570.3C/BraA03g057120.3C/BraA01g005980.3C/BraA09g055370.3C/BraA06g009540.3C/BraA09g055020.3C/BraA08g026820.3C/BraA08g011510.3C/BraA02g014250.3C/BraA02g0…	BraA07g040570.3C/BraA10g020790.3C/BraA09g023530.3C/BraA09g020130.3C/BraA09g053440.3C/BraA03g025500.3C/BraA08g009880.3C/BraA05g015170.3C/BraA08g011500.3C/BraA03g063280.3C/BraA04g016260.3C/BraA03g004710.3C/BraA04g022190.3C/BraA01g012750.3C/BraA06g042570.3C/BraA03g057120.3C/BraA01g005980.3C/BraA09g055370.3C/BraA06g009540.3C/BraA09g055020.3C/BraA08g026820.3C/BraA08g011510.3C/BraA02g014250.3C/BraA02g0…	brp:103832166/brp:103845742/brp:103839444/brp:103827942/brp:103842224/brp:103858362/brp:103833801/brp:103868301/brp:103833534/brp:103848200/brp:103864337/brp:103855915/brp:103865090/brp:103859746/brp:103827804/brp:103862102/brp:103851376/brp:103842505/brp:103872031/brp:103837904/brp:103835700/brp:103833536/brp:103852000/brp:103868133/brp:103829330/brp:103842591/brp:103840137/brp:103843547/brp:103…	30	25	BraA07g040570.3C/BraA10g020790.3C/BraA09g023530.3C/BraA09g020130.3C/BraA09g053440.3C/BraA03g025500.3C/BraA08g009880.3C/BraA08g011500.3C/BraA03g063280.3C/BraA04g016260.3C/BraA03g004710.3C/BraA04g022190.3C/BraA01g012750.3C/BraA06g042570.3C/BraA03g057120.3C/BraA01g005980.3C/BraA06g009540.3C/BraA09g055020.3C/BraA08g026820.3C/BraA08g011510.3C/BraA02g014250.3C/BraA02g027990.3C/BraA07g014660.3C/BraA09g0…	5	BraA05g015170.3C/BraA09g055370.3C/BraA09g056110.3C/BraA09g032360.3C/BraA10g015090.3C
brp00360	Phenylalanine metabolism	36/2095	62/6374	3.6686e-05	3.56044	0.000275145	BraA04g021700.3C/BraA07g021160.3C/BraA10g020790.3C/BraA07g031570.3C/BraA05g018190.3C/BraA03g058580.3C/BraA09g053440.3C/BraA03g025500.3C/BraA09g062520.3C/BraA08g009880.3C/BraA02g033980.3C/BraA05g025850.3C/BraA03g039690.3C/BraA05g015170.3C/BraA02g018000.3C/BraA03g063280.3C/BraA04g026260.3C/BraA04g016260.3C/BraA03g004710.3C/BraA04g022190.3C/BraA03g057120.3C/BraA05g036420.3C/BraA04g021710.3C/BraA08g0…	BraA04g021700.3C/BraA07g021160.3C/BraA10g020790.3C/BraA07g031570.3C/BraA05g018190.3C/BraA03g058580.3C/BraA09g053440.3C/BraA03g025500.3C/BraA09g062520.3C/BraA08g009880.3C/BraA02g033980.3C/BraA05g025850.3C/BraA03g039690.3C/BraA05g015170.3C/BraA02g018000.3C/BraA03g063280.3C/BraA04g026260.3C/BraA04g016260.3C/BraA03g004710.3C/BraA04g022190.3C/BraA03g057120.3C/BraA05g036420.3C/BraA04g021710.3C/BraA08g0…	brp:103865042/brp:103829920/brp:103845742/brp:103831048/brp:103868556/brp:103862317/brp:103842224/brp:103858362/brp:103843366/brp:103833801/brp:103853805/brp:103869195/brp:103859898/brp:103868301/brp:103852437/brp:103848200/brp:103865574/brp:103864337/brp:103855915/brp:103865090/brp:103862102/brp:103870475/brp:103865043/brp:103834443/brp:103857323/brp:103857322/brp:103851376/brp:103837904/brp:103…	36	28	BraA04g021700.3C/BraA07g021160.3C/BraA10g020790.3C/BraA05g018190.3C/BraA03g058580.3C/BraA09g053440.3C/BraA03g025500.3C/BraA08g009880.3C/BraA02g033980.3C/BraA05g025850.3C/BraA02g018000.3C/BraA03g063280.3C/BraA04g026260.3C/BraA04g016260.3C/BraA03g004710.3C/BraA04g022190.3C/BraA03g057120.3C/BraA08g016250.3C/BraA03g016260.3C/BraA03g016250.3C/BraA01g005980.3C/BraA09g055020.3C/BraA05g025870.3C/BraA02g0…	8	BraA07g031570.3C/BraA09g062520.3C/BraA03g039690.3C/BraA05g015170.3C/BraA05g036420.3C/BraA04g021710.3C/BraA09g056110.3C/BraA10g015090.3C
brp00966	Glucosinolate biosynthesis	16/2095	21/6374	5.81127e-05	3.387	0.000410207	BraA06g014220.3C/BraA09g039260.3C/BraA08g007500.3C/BraA07g038080.3C/BraA04g016310.3C/BraA03g061220.3C/BraA02g022100.3C/BraA02g005320.3C/BraA07g038050.3C/BraA09g012050.3C/BraA03g039020.3C/BraA02g042670.3C/BraA01g000830.3C/BraA08g006460.3C/BraA04g008320.3C/BraA05g003390.3C	BraA06g014220.3C/BraA09g039260.3C/BraA08g007500.3C/BraA07g038080.3C/BraA04g016310.3C/BraA03g061220.3C/BraA02g022100.3C/BraA02g005320.3C/BraA07g038050.3C/BraA09g012050.3C/BraA03g039020.3C/BraA02g042670.3C/BraA01g000830.3C/BraA08g006460.3C/BraA04g008320.3C/BraA05g003390.3C	brp:103872656/brp:103840711/brp:103833295/brp:103831884/brp:103864341/brp:103862605/brp:103852881/brp:103850918/brp:103831882/brp:103837982/brp:103859824/brp:103854915/brp:103853878/brp:103833397/brp:103863599/brp:103866695	16	15	BraA06g014220.3C/BraA09g039260.3C/BraA08g007500.3C/BraA07g038080.3C/BraA04g016310.3C/BraA03g061220.3C/BraA02g022100.3C/BraA02g005320.3C/BraA07g038050.3C/BraA03g039020.3C/BraA02g042670.3C/BraA01g000830.3C/BraA08g006460.3C/BraA04g008320.3C/BraA05g003390.3C	1	BraA09g012050.3C
brp00130	Ubiquinone and other terpenoid-quinone biosynthesis	30/2095	50/6374	7.00319e-05	3.3308	0.000466879	BraA04g021700.3C/BraA07g031570.3C/BraA05g018190.3C/BraA03g057490.3C/BraA09g053440.3C/BraA10g012610.3C/BraA03g025500.3C/BraA02g026300.3C/BraA05g025850.3C/BraA02g018820.3C/BraA03g039690.3C/BraA05g015170.3C/BraA07g025380.3C/BraA06g004610.3C/BraA09g017150.3C/BraA02g037570.3C/BraA09g034520.3C/BraA02g022480.3C/BraA02g016400.3C/BraA04g021710.3C/BraA03g016260.3C/BraA03g016250.3C/BraA05g025870.3C/BraA02g0…	BraA04g021700.3C/BraA07g031570.3C/BraA05g018190.3C/BraA03g057490.3C/BraA09g053440.3C/BraA10g012610.3C/BraA03g025500.3C/BraA02g026300.3C/BraA05g025850.3C/BraA02g018820.3C/BraA03g039690.3C/BraA05g015170.3C/BraA07g025380.3C/BraA06g004610.3C/BraA09g017150.3C/BraA02g037570.3C/BraA09g034520.3C/BraA02g022480.3C/BraA02g016400.3C/BraA04g021710.3C/BraA03g016260.3C/BraA03g016250.3C/BraA05g025870.3C/BraA02g0…	brp:103865042/brp:103831048/brp:103868556/brp:103862197/brp:103842224/brp:103844906/brp:103858362/brp:103853294/brp:103869195/brp:103852540/brp:103859898/brp:103868301/brp:103830388/brp:103871476/brp:103838505/brp:103854253/brp:103840383/brp:103852920/brp:103852208/brp:103865043/brp:103857323/brp:103857322/brp:103869196/brp:103852000/brp:103829906/brp:103830688/brp:103842591/brp:103875007/brp:103…	30	14	BraA04g021700.3C/BraA05g018190.3C/BraA09g053440.3C/BraA10g012610.3C/BraA03g025500.3C/BraA05g025850.3C/BraA06g004610.3C/BraA02g022480.3C/BraA03g016260.3C/BraA03g016250.3C/BraA05g025870.3C/BraA02g014250.3C/BraA06g035090.3C/BraA09g063880.3C	16	BraA07g031570.3C/BraA03g057490.3C/BraA02g026300.3C/BraA02g018820.3C/BraA03g039690.3C/BraA05g015170.3C/BraA07g025380.3C/BraA09g017150.3C/BraA02g037570.3C/BraA09g034520.3C/BraA02g016400.3C/BraA04g021710.3C/BraA01g028360.3C/BraA07g028130.3C/BraA09g056110.3C/BraA03g035070.3C
brp00860	Porphyrin and chlorophyll metabolism	35/2095	62/6374	0.000104349	3.18108	0.000659046	BraA01g019870.3C/BraA08g035300.3C/BraA02g022330.3C/BraA07g022590.3C/BraA01g027430.3C/BraA03g052230.3C/BraA06g005680.3C/BraA07g038380.3C/BraA10g002190.3C/BraA01g009960.3C/BraA03g005840.3C/BraA03g048280.3C/BraA10g007770.3C/BraA07g017740.3C/BraA08g012010.3C/BraA10g001110.3C/BraA01g018190.3C/BraA10g012360.3C/BraA06g015220.3C/BraA03g053700.3C/BraA01g025910.3C/BraA05g001750.3C/BraA01g022230.3C/BraA09g0…	BraA01g019870.3C/BraA08g035300.3C/BraA02g022330.3C/BraA07g022590.3C/BraA01g027430.3C/BraA03g052230.3C/BraA06g005680.3C/BraA07g038380.3C/BraA10g002190.3C/BraA01g009960.3C/BraA03g005840.3C/BraA03g048280.3C/BraA10g007770.3C/BraA07g017740.3C/BraA08g012010.3C/BraA10g001110.3C/BraA01g018190.3C/BraA10g012360.3C/BraA06g015220.3C/BraA03g053700.3C/BraA01g025910.3C/BraA05g001750.3C/BraA01g022230.3C/BraA09g0…	brp:103869295/brp:103836607/brp:103852907/brp:103830076/brp:103828941/brp:103861527/brp:103871596/brp:103831923/brp:103844489/brp:103856423/brp:103856025/brp:103860994/brp:103847721/brp:103829625/brp:103847701/brp:103844594/brp:103867162/brp:103844881/brp:103872768/brp:103861694/brp:103873062/brp:103865812/brp:103848641/brp:103843327/brp:103853670/brp:103839225/brp:103855770/brp:103845814/brp:103…	35	5	BraA01g019870.3C/BraA06g015220.3C/BraA01g025910.3C/BraA09g062130.3C/BraA04g013440.3C	30	BraA08g035300.3C/BraA02g022330.3C/BraA07g022590.3C/BraA01g027430.3C/BraA03g052230.3C/BraA06g005680.3C/BraA07g038380.3C/BraA10g002190.3C/BraA01g009960.3C/BraA03g005840.3C/BraA03g048280.3C/BraA10g007770.3C/BraA07g017740.3C/BraA08g012010.3C/BraA10g001110.3C/BraA01g018190.3C/BraA10g012360.3C/BraA03g053700.3C/BraA05g001750.3C/BraA01g022230.3C/BraA02g032320.3C/BraA09g019990.3C/BraA03g003420.3C/BraA10g0…
brp00400	Phenylalanine, tyrosine and tryptophan biosynthesis	36/2095	66/6374	0.000214658	2.8901	0.00128795	BraA09g045470.3C/BraA07g019650.3C/BraA08g025300.3C/BraA10g020790.3C/BraA03g041700.3C/BraA09g053440.3C/BraA03g025500.3C/BraA10g012880.3C/BraA05g015170.3C/BraA02g009880.3C/BraA03g063280.3C/BraA05g039070.3C/BraA03g002200.3C/BraA04g016260.3C/BraA03g004710.3C/BraA04g022190.3C/BraA08g026860.3C/BraA08g031560.3C/BraA03g057120.3C/BraA08g031570.3C/BraA10g022130.3C/BraA06g023470.3C/BraA04g030730.3C/BraA01g0…	BraA09g045470.3C/BraA07g019650.3C/BraA08g025300.3C/BraA10g020790.3C/BraA03g041700.3C/BraA09g053440.3C/BraA03g025500.3C/BraA10g012880.3C/BraA05g015170.3C/BraA02g009880.3C/BraA03g063280.3C/BraA05g039070.3C/BraA03g002200.3C/BraA04g016260.3C/BraA03g004710.3C/BraA04g022190.3C/BraA08g026860.3C/BraA08g031560.3C/BraA03g057120.3C/BraA08g031570.3C/BraA10g022130.3C/BraA06g023470.3C/BraA04g030730.3C/BraA01g0…	brp:103841367/brp:103850119/brp:103835440/brp:103845742/brp:103860298/brp:103842224/brp:103858362/brp:103844934/brp:103868301/brp:103851454/brp:103848200/brp:103854474/brp:103855638/brp:103864337/brp:103855915/brp:103865090/brp:103835703/brp:103836224/brp:103862102/brp:103836225/brp:103845884/brp:103873609/brp:103866199/brp:103849983/brp:103854257/brp:103851376/brp:103837904/brp:103845522/brp:103…	36	32	BraA09g045470.3C/BraA07g019650.3C/BraA08g025300.3C/BraA10g020790.3C/BraA03g041700.3C/BraA09g053440.3C/BraA03g025500.3C/BraA10g012880.3C/BraA02g009880.3C/BraA03g063280.3C/BraA05g039070.3C/BraA03g002200.3C/BraA04g016260.3C/BraA03g004710.3C/BraA04g022190.3C/BraA08g026860.3C/BraA08g031560.3C/BraA03g057120.3C/BraA08g031570.3C/BraA10g022130.3C/BraA06g023470.3C/BraA04g030730.3C/BraA01g042090.3C/BraA01g0…	4	BraA05g015170.3C/BraA07g030400.3C/BraA09g056110.3C/BraA01g000480.3C
brp00051	Fructose and mannose metabolism	43/2095	83/6374	0.000255602		0.00146058	BraA04g031750.3C/BraA04g005700.3C/BraA10g006310.3C/BraA08g022720.3C/BraA09g063550.3C/BraA04g015630.3C/BraA03g012880.3C/BraA06g044580.3C/BraA09g054830.3C/BraA02g034390.3C/BraA03g045460.3C/BraA07g028050.3C/BraA09g043990.3C/BraA01g005200.3C/BraA10g001050.3C/BraA05g013250.3C/BraA09g055600.3C/BraA01g017270.3C/BraA03g016690.3C/BraA01g017010.3C/BraA08g006060.3C/BraA02g017380.3C/BraA06g009590.3C/BraA04g0…	BraA04g031750.3C/BraA04g005700.3C/BraA10g006310.3C/BraA08g022720.3C/BraA09g063550.3C/BraA04g015630.3C/BraA03g012880.3C/BraA06g044580.3C/BraA09g054830.3C/BraA02g034390.3C/BraA03g045460.3C/BraA07g028050.3C/BraA09g043990.3C/BraA01g005200.3C/BraA10g001050.3C/BraA05g013250.3C/BraA09g055600.3C/BraA01g017270.3C/BraA03g016690.3C/BraA01g017010.3C/BraA08g006060.3C/BraA02g017380.3C/BraA06g009590.3C/BraA04g0…	brp:103866239/brp:103863263/brp:103843922/brp:103835152/brp:103843479/brp:103864267/brp:103856808/brp:103866271/brp:103837888/brp:103832773/brp:103860697/brp:103830680/brp:103841225/brp:103850396/brp:103844599/brp:103867879/brp:103842537/brp:103866289/brp:103857369/brp:103866006/brp:103833143/brp:103852367/brp:103872038/brp:103865745/brp:103867013/brp:103850273/brp:103873862/brp:103831949/brp:103…	43	25	BraA04g031750.3C/BraA10g006310.3C/BraA03g012880.3C/BraA09g054830.3C/BraA02g034390.3C/BraA03g045460.3C/BraA09g043990.3C/BraA01g005200.3C/BraA10g001050.3C/BraA05g013250.3C/BraA03g016690.3C/BraA01g017010.3C/BraA02g017380.3C/BraA06g009590.3C/BraA04g027980.3C/BraA07g021000.3C/BraA07g017600.3C/BraA09g066040.3C/BraA07g037400.3C/BraA10g014550.3C/BraA10g010430.3C/BraA06g013680.3C/BraA04g015090.3C/BraA04g0…	18	BraA04g005700.3C/BraA08g022720.3C/BraA09g063550.3C/BraA04g015630.3C/BraA06g044580.3C/BraA07g028050.3C/BraA09g055600.3C/BraA01g017270.3C/BraA08g006060.3C/BraA05g006280.3C/BraA06g027840.3C/BraA07g038620.3C/BraA04g015400.3C/BraA10g005710.3C/BraA09g026610.3C/BraA03g044610.3C/BraA01g044070.3C/BraA04g007840.3C
brp00260	Glycine, serine and threonine metabolism	47/2095	95/6374	0.000533817		0.00291173	BraA03g058690.3C/BraA01g004070.3C/BraA08g029130.3C/BraA08g001190.3C/BraA09g045470.3C/BraA07g019650.3C/BraA08g020750.3C/BraA03g034150.3C/BraA01g001110.3C/BraA08g031370.3C/BraA08g032410.3C/BraA03g042340.3C/BraA07g043050.3C/BraA09g039860.3C/BraA05g009850.3C/BraA07g030970.3C/BraA09g061170.3C/BraA06g014310.3C/BraA08g021770.3C/BraA08g026570.3C/BraA10g012880.3C/BraA03g038870.3C/BraA08g009880.3C/BraA01g0…	BraA03g058690.3C/BraA01g004070.3C/BraA08g029130.3C/BraA08g001190.3C/BraA09g045470.3C/BraA07g019650.3C/BraA08g020750.3C/BraA03g034150.3C/BraA01g001110.3C/BraA08g031370.3C/BraA08g032410.3C/BraA03g042340.3C/BraA07g043050.3C/BraA09g039860.3C/BraA05g009850.3C/BraA07g030970.3C/BraA09g061170.3C/BraA06g014310.3C/BraA08g021770.3C/BraA08g026570.3C/BraA10g012880.3C/BraA03g038870.3C/BraA08g009880.3C/BraA01g0…	brp:103862328/brp:103840754/brp:103835943/brp:103832634/brp:103841367/brp:103850119/brp:103834946/brp:103859327/brp:103856643/brp:103836204/brp:103836310/brp:103860370/brp:103832491/brp:103840779/brp:103867370/brp:103830991/brp:103843220/brp:103872665/brp:103835059/brp:103835672/brp:103844934/brp:103859810/brp:103833801/brp:103850153/brp:103831222/brp:103830434/brp:103834426/brp:103857781/brp:103…	47	23	BraA03g058690.3C/BraA01g004070.3C/BraA08g029130.3C/BraA08g001190.3C/BraA09g045470.3C/BraA07g019650.3C/BraA08g020750.3C/BraA03g034150.3C/BraA08g032410.3C/BraA10g012880.3C/BraA08g009880.3C/BraA08g016090.3C/BraA05g030240.3C/BraA08g031560.3C/BraA02g004760.3C/BraA08g031570.3C/BraA09g010990.3C/BraA03g053470.3C/BraA02g027990.3C/BraA01g000580.3C/BraA06g005750.3C/BraA07g035910.3C/BraA08g018420.3C	24	BraA01g001110.3C/BraA08g031370.3C/BraA03g042340.3C/BraA07g043050.3C/BraA09g039860.3C/BraA05g009850.3C/BraA07g030970.3C/BraA09g061170.3C/BraA06g014310.3C/BraA08g021770.3C/BraA08g026570.3C/BraA03g038870.3C/BraA01g004980.3C/BraA07g033260.3C/BraA07g025780.3C/BraA03g020090.3C/BraA09g032660.3C/BraA09g010000.3C/BraA08g008590.3C/BraA02g025950.3C/BraA05g023170.3C/BraA06g004870.3C/BraA06g030590.3C/BraA09g0…
brp00380	Tryptophan metabolism	39/2095	77/6374	0.000870577		0.00454214	BraA04g022180.3C/BraA09g039260.3C/BraA08g001190.3C/BraA08g007500.3C/BraA07g038080.3C/BraA04g016310.3C/BraA02g009250.3C/BraA05g020840.3C/novel.1187/BraA01g008780.3C/BraA09g062520.3C/BraA08g015510.3C/BraA02g033980.3C/BraA10g002680.3C/BraA08g018860.3C/BraA07g015680.3C/BraA03g061220.3C/BraA02g022100.3C/BraA08g025680.3C/BraA09g020910.3C/BraA06g022060.3C/BraA09g012050.3C/BraA06g023170.3C/BraA01g004020.…	BraA04g022180.3C/BraA09g039260.3C/BraA08g001190.3C/BraA08g007500.3C/BraA07g038080.3C/BraA04g016310.3C/BraA02g009250.3C/BraA05g020840.3C/-/BraA01g008780.3C/BraA09g062520.3C/BraA08g015510.3C/BraA02g033980.3C/BraA10g002680.3C/BraA08g018860.3C/BraA07g015680.3C/BraA03g061220.3C/BraA02g022100.3C/BraA08g025680.3C/BraA09g020910.3C/BraA06g022060.3C/BraA09g012050.3C/BraA06g023170.3C/BraA01g004020.3C/BraA06…	brp:103865089/brp:103840711/brp:103832634/brp:103833295/brp:103831884/brp:103864341/brp:103851392/brp:103868729/brp:103854699/brp:103854158/brp:103843366/brp:103862389/brp:103853805/brp:103844281/brp:103834745/brp:103872849/brp:103862605/brp:103852881/brp:103835481/brp:103839144/brp:103848036/brp:103837982/brp:103873635/brp:103840237/brp:103874937/brp:103853878/brp:103843640/brp:103854699/brp:103…	39	26	BraA04g022180.3C/BraA09g039260.3C/BraA08g001190.3C/BraA08g007500.3C/BraA07g038080.3C/BraA04g016310.3C/BraA02g009250.3C/BraA05g020840.3C/novel.1187/BraA02g033980.3C/BraA07g015680.3C/BraA03g061220.3C/BraA02g022100.3C/BraA09g020910.3C/BraA06g035730.3C/BraA01g000830.3C/novel.268/BraA07g043070.3C/BraA08g015470.3C/novel.197/BraA06g029260.3C/BraA09g022910.3C/BraA02g006840.3C/novel.306/BraA09g039480.3C/B…	13	BraA01g008780.3C/BraA09g062520.3C/BraA08g015510.3C/BraA10g002680.3C/BraA08g018860.3C/BraA08g025680.3C/BraA06g022060.3C/BraA09g012050.3C/BraA06g023170.3C/BraA01g004020.3C/BraA09g064780.3C/BraA02g041530.3C/BraA06g032880.3C
brp00460	Cyanoamino acid metabolism	36/2095	70/6374	0.000948271		0.00474135	BraA04g022180.3C/BraA04g031090.3C/BraA04g001190.3C/BraA05g004390.3C/BraA04g002030.3C/BraA10g027580.3C/BraA05g004360.3C/BraA01g001110.3C/BraA09g052050.3C/BraA09g049980.3C/BraA08g021770.3C/BraA07g011940.3C/BraA01g043570.3C/BraA04g002040.3C/BraA04g031140.3C/BraA10g001490.3C/BraA05g004340.3C/BraA04g000610.3C/BraA01g029610.3C/BraA01g000570.3C/BraA03g011780.3C/BraA06g019860.3C/BraA07g037260.3C/BraA02g0…	BraA04g022180.3C/BraA04g031090.3C/BraA04g001190.3C/BraA05g004390.3C/BraA04g002030.3C/BraA10g027580.3C/BraA05g004360.3C/BraA01g001110.3C/BraA09g052050.3C/BraA09g049980.3C/BraA08g021770.3C/BraA07g011940.3C/BraA01g043570.3C/BraA04g002040.3C/BraA04g031140.3C/BraA10g001490.3C/BraA05g004340.3C/BraA04g000610.3C/BraA01g029610.3C/BraA01g000570.3C/BraA03g011780.3C/BraA06g019860.3C/BraA07g037260.3C/BraA02g0…	brp:103865089/brp:103866141/brp:103862824/brp:103866804/brp:103862905/brp:103846819/brp:103866801/brp:103856643/brp:103842079/brp:103841866/brp:103835059/brp:103829043/brp:103828204/brp:103862908/brp:103866139/brp:103844557/brp:103866799/brp:103862779/brp:103831159/brp:103851034/brp:103856677/brp:103873269/brp:103831793/brp:103851433/brp:103866798/brp:103861882/brp:103851084/brp:103841864/brp:103…	36	25	BraA04g022180.3C/BraA04g031090.3C/BraA04g001190.3C/BraA05g004390.3C/BraA04g002030.3C/BraA10g027580.3C/BraA05g004360.3C/BraA09g052050.3C/BraA09g049980.3C/BraA01g043570.3C/BraA04g002040.3C/BraA04g031140.3C/BraA10g001490.3C/BraA05g004340.3C/BraA01g029610.3C/BraA01g000570.3C/BraA06g019860.3C/BraA02g009700.3C/BraA05g004350.3C/BraA02g006840.3C/BraA09g049960.3C/BraA03g001780.3C/BraA03g049730.3C/BraA01g0…	11	BraA01g001110.3C/BraA08g021770.3C/BraA07g011940.3C/BraA04g000610.3C/BraA03g011780.3C/BraA07g037260.3C/BraA03g054990.3C/BraA03g024570.3C/BraA03g009930.3C/BraA04g023640.3C/BraA01g001320.3C
brp00071	Fatty acid degradation	31/2095	60/6374	0.00190508		0.00914438	BraA08g001190.3C/BraA07g040570.3C/BraA03g017600.3C/BraA05g020840.3C/BraA09g020130.3C/BraA05g038680.3C/BraA03g054820.3C/BraA03g032970.3C/BraA03g032440.3C/BraA04g008050.3C/BraA09g013870.3C/BraA01g008530.3C/BraA05g011680.3C/BraA01g014520.3C/BraA01g012750.3C/BraA06g042570.3C/BraA01g004020.3C/BraA09g004040.3C/BraA06g035730.3C/BraA01g019720.3C/BraAnng003720.3C/BraA09g055370.3C/BraA08g026820.3C/BraA05g0…	BraA08g001190.3C/BraA07g040570.3C/BraA03g017600.3C/BraA05g020840.3C/BraA09g020130.3C/BraA05g038680.3C/BraA03g054820.3C/BraA03g032970.3C/BraA03g032440.3C/BraA04g008050.3C/BraA09g013870.3C/BraA01g008530.3C/BraA05g011680.3C/BraA01g014520.3C/BraA01g012750.3C/BraA06g042570.3C/BraA01g004020.3C/BraA09g004040.3C/BraA06g035730.3C/BraA01g019720.3C/BraAnng003720.3C/BraA09g055370.3C/BraA08g026820.3C/BraA05g0…	brp:103832634/brp:103832166/brp:103857473/brp:103868729/brp:103827942/brp:103870717/brp:103861864/brp:103859186/brp:103859132/brp:103863566/brp:103838201/brp:103853925/brp:103867566/brp:103861474/brp:103859746/brp:103827804/brp:103840237/brp:103837234/brp:103874937/brp:103869185/brp:103843798/brp:103842505/brp:103835700/brp:103854439/brp:103839509/brp:103829330/brp:103840137/brp:103840735/brp:103…	31	25	BraA08g001190.3C/BraA07g040570.3C/BraA03g017600.3C/BraA05g020840.3C/BraA09g020130.3C/BraA05g038680.3C/BraA03g054820.3C/BraA03g032970.3C/BraA03g032440.3C/BraA09g013870.3C/BraA01g008530.3C/BraA05g011680.3C/BraA01g014520.3C/BraA01g012750.3C/BraA06g042570.3C/BraA09g004040.3C/BraA06g035730.3C/BraA01g019720.3C/BraA08g026820.3C/BraA05g039380.3C/BraA09g022910.3C/BraA07g014660.3C/BraA09g039480.3C/BraA02g0…	6	BraA04g008050.3C/BraA01g004020.3C/BraAnng003720.3C/BraA09g055370.3C/BraA09g032360.3C/BraA05g019770.3C
brp00250	Alanine, aspartate and glutamate metabolism	35/2095	70/6374	0.00209665		0.00967686	BraA08g029330.3C/BraA07g031850.3C/BraA03g034150.3C/BraA10g020790.3C/BraA01g031790.3C/BraA03g002960.3C/BraA04g009580.3C/BraA02g035300.3C/BraA03g040930.3C/BraA08g009150.3C/BraA03g042340.3C/BraA09g039860.3C/BraA08g026570.3C/BraA03g014440.3C/BraA03g038160.3C/BraA06g013100.3C/BraA09g057820.3C/BraA03g020090.3C/BraA09g010000.3C/BraA03g063280.3C/BraA02g006550.3C/BraA03g004710.3C/BraA04g022190.3C/BraA03g0…	BraA08g029330.3C/BraA07g031850.3C/BraA03g034150.3C/BraA10g020790.3C/BraA01g031790.3C/BraA03g002960.3C/BraA04g009580.3C/BraA02g035300.3C/BraA03g040930.3C/BraA08g009150.3C/BraA03g042340.3C/BraA09g039860.3C/BraA08g026570.3C/BraA03g014440.3C/BraA03g038160.3C/BraA06g013100.3C/BraA09g057820.3C/BraA03g020090.3C/BraA09g010000.3C/BraA03g063280.3C/BraA02g006550.3C/BraA03g004710.3C/BraA04g022190.3C/BraA03g0…	brp:103835961/brp:103831077/brp:103859327/brp:103845742/brp:103834779/brp:103855726/brp:103849205/brp:103854027/brp:103860013/brp:103833698/brp:103860370/brp:103840779/brp:103835672/brp:103857079/brp:103859729/brp:103872517/brp:103842798/brp:103857781/brp:103837641/brp:103848200/brp:103851053/brp:103855915/brp:103865090/brp:103862102/brp:103852318/brp:103846253/brp:103828669/brp:103851376/brp:103…	35	25	BraA08g029330.3C/BraA07g031850.3C/BraA03g034150.3C/BraA10g020790.3C/BraA01g031790.3C/BraA03g002960.3C/BraA02g035300.3C/BraA03g040930.3C/BraA03g014440.3C/BraA03g038160.3C/BraA06g013100.3C/BraA09g057820.3C/BraA03g063280.3C/BraA03g004710.3C/BraA04g022190.3C/BraA03g057120.3C/BraA10g022660.3C/BraA07g008960.3C/BraA01g005980.3C/BraA05g029760.3C/BraA09g023350.3C/BraA01g000580.3C/BraA01g034850.3C/BraA04g0…	10	BraA04g009580.3C/BraA08g009150.3C/BraA03g042340.3C/BraA09g039860.3C/BraA08g026570.3C/BraA03g020090.3C/BraA09g010000.3C/BraA02g006550.3C/BraA02g016970.3C/BraA01g003570.3C
brp00941	Flavonoid biosynthesis	20/2095	36/6374	0.00407018		0.0175247	BraA04g021700.3C/BraA10g030950.3C/BraA09g042420.3C/BraA02g005190.3C/BraA06g018710.3C/BraA03g058580.3C/BraA06g027060.3C/BraA07g022020.3C/BraA02g018000.3C/BraA02g044190.3C/BraA03g005990.3C/BraA04g021710.3C/BraA08g016250.3C/BraA03g016260.3C/BraA03g016250.3C/BraA10g028200.3C/BraA09g019440.3C/BraA02g018010.3C/BraA02g044200.3C/BraA04g028960.3C	BraA04g021700.3C/BraA10g030950.3C/BraA09g042420.3C/BraA02g005190.3C/BraA06g018710.3C/BraA03g058580.3C/BraA06g027060.3C/BraA07g022020.3C/BraA02g018000.3C/BraA02g044190.3C/BraA03g005990.3C/BraA04g021710.3C/BraA08g016250.3C/BraA03g016260.3C/BraA03g016250.3C/BraA10g028200.3C/BraA09g019440.3C/BraA02g018010.3C/BraA02g044200.3C/BraA04g028960.3C	brp:103865042/brp:103847177/brp:103841041/brp:103850907/brp:103873165/brp:103862317/brp:103873769/brp:103830010/brp:103852437/brp:103855056/brp:103856040/brp:103865043/brp:103834443/brp:103857323/brp:103857322/brp:103846880/brp:103839279/brp:103852438/brp:103855057/brp:103865848	20	12	BraA04g021700.3C/BraA06g018710.3C/BraA03g058580.3C/BraA06g027060.3C/BraA02g018000.3C/BraA02g044190.3C/BraA08g016250.3C/BraA03g016260.3C/BraA03g016250.3C/BraA09g019440.3C/BraA02g018010.3C/BraA02g044200.3C	8	BraA10g030950.3C/BraA09g042420.3C/BraA02g005190.3C/BraA07g022020.3C/BraA03g005990.3C/BraA04g021710.3C/BraA10g028200.3C/BraA04g028960.3C
brp00730	Thiamine metabolism	16/2095	27/6374	0.00423513		0.0175247	BraA03g013750.3C/BraA03g046310.3C/BraA10g012830.3C/BraA02g013680.3C/BraA01g021140.3C/BraA05g014550.3C/BraA08g009380.3C/BraA09g004010.3C/BraA05g006680.3C/BraA06g026920.3C/BraA03g026300.3C/BraA07g032740.3C/BraA06g035970.3C/BraA10g001530.3C/BraA09g007800.3C/BraA08g009560.3C	BraA03g013750.3C/BraA03g046310.3C/BraA10g012830.3C/BraA02g013680.3C/BraA01g021140.3C/BraA05g014550.3C/BraA08g009380.3C/BraA09g004010.3C/BraA05g006680.3C/BraA06g026920.3C/BraA03g026300.3C/BraA07g032740.3C/BraA06g035970.3C/BraA10g001530.3C/BraA09g007800.3C/BraA08g009560.3C	brp:103857026/brp:103860788/brp:103844930/brp:103851941/brp:103870527/brp:103868019/brp:103833738/brp:103837231/brp:103867057/brp:103873752/brp:103858450/brp:103831170/brp:103874909/brp:103844552/brp:103837467/brp:103833758	16	6	BraA05g006680.3C/BraA06g026920.3C/BraA03g026300.3C/BraA10g001530.3C/BraA09g007800.3C/BraA08g009560.3C	10	BraA03g013750.3C/BraA03g046310.3C/BraA10g012830.3C/BraA02g013680.3C/BraA01g021140.3C/BraA05g014550.3C/BraA08g009380.3C/BraA09g004010.3C/BraA07g032740.3C/BraA06g035970.3C
brp00950	Isoquinoline alkaloid biosynthesis	16/2095	27/6374	0.00423513		0.0175247	BraA10g020790.3C/BraA09g053440.3C/BraA03g025500.3C/BraA08g009880.3C/BraA05g015170.3C/BraA03g063280.3C/BraA04g016260.3C/BraA03g004710.3C/BraA04g022190.3C/BraA03g057120.3C/BraA01g005980.3C/BraA09g055020.3C/BraA02g014250.3C/BraA02g027990.3C/BraA09g056110.3C/BraA05g013640.3C	BraA10g020790.3C/BraA09g053440.3C/BraA03g025500.3C/BraA08g009880.3C/BraA05g015170.3C/BraA03g063280.3C/BraA04g016260.3C/BraA03g004710.3C/BraA04g022190.3C/BraA03g057120.3C/BraA01g005980.3C/BraA09g055020.3C/BraA02g014250.3C/BraA02g027990.3C/BraA09g056110.3C/BraA05g013640.3C	brp:103845742/brp:103842224/brp:103858362/brp:103833801/brp:103868301/brp:103848200/brp:103864337/brp:103855915/brp:103865090/brp:103862102/brp:103851376/brp:103837904/brp:103852000/brp:103868133/brp:103842591/brp:103867922	16	14	BraA10g020790.3C/BraA09g053440.3C/BraA03g025500.3C/BraA08g009880.3C/BraA03g063280.3C/BraA04g016260.3C/BraA03g004710.3C/BraA04g022190.3C/BraA03g057120.3C/BraA01g005980.3C/BraA09g055020.3C/BraA02g014250.3C/BraA02g027990.3C/BraA05g013640.3C	2	BraA05g015170.3C/BraA09g056110.3C
brp00190	Oxidative phosphorylation	73/2095	173/6374	0.00577785		0.0231114	BraA01g036740.3C/BraA09g029800.3C/BraA03g028250.3C/BraA02g043800.3C/BraA09g025620.3C/BraA07g017190.3C/BraA01g005820.3C/BraA10g000830.3C/BraA09g065780.3C/BraA01g036550.3C/BraA02g045630.3C/BraA01g008130.3C/BraA03g027010.3C/BraA05g018210.3C/BraA10g030990.3C/BraA08g021700.3C/BraA08g029990.3C/BraA04g005990.3C/BraA10g031280.3C/BraA01g018870.3C/BraA07g014510.3C/BraA06g037640.3C/BraA06g041370.3C/BraA09g0…	BraA01g036740.3C/BraA09g029800.3C/BraA03g028250.3C/BraA02g043800.3C/BraA09g025620.3C/BraA07g017190.3C/BraA01g005820.3C/BraA10g000830.3C/BraA09g065780.3C/BraA01g036550.3C/BraA02g045630.3C/BraA01g008130.3C/BraA03g027010.3C/BraA05g018210.3C/BraA10g030990.3C/BraA08g021700.3C/BraA08g029990.3C/BraA04g005990.3C/BraA10g031280.3C/BraA01g018870.3C/BraA07g014510.3C/BraA06g037640.3C/BraA06g041370.3C/BraA09g0…	brp:103840815/brp:103838839/brp:103858669/brp:103855020/brp:103839821/brp:103829568/brp:103851204/brp:103844615/brp:103843752/brp:103840609/brp:103855337/brp:103853496/brp:103858533/brp:103832834/brp:103847184/brp:103835051/brp:103836044/brp:103863389/brp:103847217/brp:103867816/brp:103829310/brp:103875224/brp:103827675/brp:103837712/brp:103865990/brp:103856017/brp:103850871/brp:103832772/brp:103…	73	61	BraA01g036740.3C/BraA07g017190.3C/BraA10g000830.3C/BraA09g065780.3C/BraA01g036550.3C/BraA01g008130.3C/BraA05g018210.3C/BraA10g030990.3C/BraA08g021700.3C/BraA08g029990.3C/BraA10g031280.3C/BraA01g018870.3C/BraA07g014510.3C/BraA06g037640.3C/BraA06g041370.3C/BraA09g009390.3C/BraA01g017000.3C/BraA03g005750.3C/BraA02g004900.3C/BraA02g034350.3C/BraA03g023400.3C/BraA08g035670.3C/BraA09g043500.3C/BraA01g0…	12	BraA09g029800.3C/BraA03g028250.3C/BraA02g043800.3C/BraA09g025620.3C/BraA01g005820.3C/BraA02g045630.3C/BraA03g027010.3C/BraA04g005990.3C/novel.1034/BraA01g000260.3C/BraA07g026480.3C/BraA09g065940.3C
brp00520	Amino sugar and nucleotide sugar metabolism	77/2095	184/6374	0.00599244		0.0231965	BraA03g022910.3C/BraA05g003700.3C/BraA03g022840.3C/BraA03g022860.3C/BraA05g003680.3C/BraA07g025240.3C/BraA04g030200.3C/BraA05g009820.3C/BraA01g011050.3C/BraA03g022850.3C/BraA06g009010.3C/BraA04g031750.3C/BraA03g035300.3C/BraA10g006310.3C/BraA10g021040.3C/BraA05g034520.3C/BraA09g045350.3C/BraA03g040930.3C/BraA02g008040.3C/BraA06g009110.3C/BraA05g041120.3C/BraA06g034520.3C/BraA03g030840.3C/BraA07g0…	BraA03g022910.3C/BraA05g003700.3C/BraA03g022840.3C/BraA03g022860.3C/BraA05g003680.3C/BraA07g025240.3C/BraA04g030200.3C/BraA05g009820.3C/BraA01g011050.3C/BraA03g022850.3C/BraA06g009010.3C/BraA04g031750.3C/BraA03g035300.3C/BraA10g006310.3C/BraA10g021040.3C/BraA05g034520.3C/BraA09g045350.3C/BraA03g040930.3C/BraA02g008040.3C/BraA06g009110.3C/BraA05g041120.3C/BraA06g034520.3C/BraA03g030840.3C/BraA07g0…	brp:103858083/brp:103866726/brp:103858078/brp:103858080/brp:103866727/brp:103830371/brp:103866088/brp:103867366/brp:103857749/brp:103858079/brp:103836145/brp:103866239/brp:103859446/brp:103843922/brp:103845771/brp:103870249/brp:103841355/brp:103860013/brp:103851217/brp:103871990/brp:103870925/brp:103874594/brp:103858948/brp:103828545/brp:103861558/brp:103860697/brp:103839173/brp:103832797/brp:103…	77	56	BraA03g022910.3C/BraA05g003700.3C/BraA03g022840.3C/BraA03g022860.3C/BraA05g003680.3C/BraA07g025240.3C/BraA04g030200.3C/BraA05g009820.3C/BraA01g011050.3C/BraA03g022850.3C/BraA04g031750.3C/BraA03g035300.3C/BraA10g006310.3C/BraA05g034520.3C/BraA09g045350.3C/BraA03g040930.3C/BraA06g009110.3C/BraA05g041120.3C/BraA03g030840.3C/BraA01g014620.3C/BraA03g045460.3C/BraA09g020600.3C/BraA03g035320.3C/BraA05g0…	21	BraA06g009010.3C/BraA10g021040.3C/BraA02g008040.3C/BraA06g034520.3C/BraA07g007620.3C/BraA10g010420.3C/BraA07g028050.3C/BraA10g031330.3C/BraA07g031690.3C/BraA08g013590.3C/BraA03g057640.3C/BraA05g006280.3C/BraA07g041660.3C/BraA07g038620.3C/BraA02g034300.3C/BraA05g036090.3C/BraA06g040800.3C/BraA04g006100.3C/BraA09g034400.3C/BraA01g044070.3C/BraA05g027690.3C
brp04016	MAPK signaling pathway - plant	83/2095	201/6374	0.00672631		0.0252237	BraA01g030980.3C/BraA01g030800.3C/BraA05g007160.3C/BraA10g000500.3C/BraA07g039320.3C/BraA07g007770.3C/BraA10g032490.3C/BraA01g004410.3C/BraA03g035300.3C/BraA05g000390.3C/BraA06g035910.3C/BraA05g034520.3C/BraA10g004800.3C/BraA09g014740.3C/BraA05g007290.3C/BraA02g028590.3C/BraA03g058110.3C/BraA04g022530.3C/BraA10g000590.3C/BraA09g004550.3C/BraA04g027160.3C/BraA03g042600.3C/BraA08g015510.3C/BraA05g0…	BraA01g030980.3C/BraA01g030800.3C/BraA05g007160.3C/BraA10g000500.3C/BraA07g039320.3C/BraA07g007770.3C/BraA10g032490.3C/BraA01g004410.3C/BraA03g035300.3C/BraA05g000390.3C/BraA06g035910.3C/BraA05g034520.3C/BraA10g004800.3C/BraA09g014740.3C/BraA05g007290.3C/BraA02g028590.3C/BraA03g058110.3C/BraA04g022530.3C/BraA10g000590.3C/BraA09g004550.3C/BraA04g027160.3C/BraA03g042600.3C/BraA08g015510.3C/BraA05g0…	brp:103833878/brp:103833795/brp:103867101/brp:103844651/brp:103832031/brp:103828561/brp:103847363/brp:103844852/brp:103859446/brp:103866369/brp:103874915/brp:103870249/brp:103844067/brp:103838121/brp:103867115/brp:103853542/brp:103862261/brp:103865115/brp:103844644/brp:103837288/brp:103865662/brp:103860401/brp:103862389/brp:103854454/brp:103864444/brp:103852987/brp:103845336/brp:103872849/brp:103…	83	62	BraA01g030980.3C/BraA01g030800.3C/BraA05g007160.3C/BraA10g000500.3C/BraA07g039320.3C/BraA07g007770.3C/BraA10g032490.3C/BraA01g004410.3C/BraA03g035300.3C/BraA05g000390.3C/BraA06g035910.3C/BraA05g034520.3C/BraA10g004800.3C/BraA09g014740.3C/BraA02g028590.3C/BraA03g058110.3C/BraA04g022530.3C/BraA10g000590.3C/BraA09g004550.3C/BraA03g042600.3C/BraA05g039240.3C/BraA04g016970.3C/BraA10g016990.3C/BraA07g0…	21	BraA05g007290.3C/BraA04g027160.3C/BraA08g015510.3C/BraA07g039350.3C/BraA01g039670.3C/BraA03g047820.3C/BraA03g020010.3C/BraA03g051140.3C/BraA06g041650.3C/BraA06g025760.3C/BraA09g023130.3C/BraA10g011570.3C/BraA07g037090.3C/BraA07g024750.3C/BraA02g034690.3C/BraA08g015330.3C/BraA10g028350.3C/BraA09g000290.3C/BraA06g026850.3C/BraA06g041620.3C/BraA04g002220.3C
brp00220	Arginine biosynthesis	25/2095	50/6374	0.00869124		0.0314672	BraA08g029330.3C/BraA10g020790.3C/BraA03g002960.3C/BraA04g009580.3C/BraA08g009150.3C/BraA09g039860.3C/BraA03g026730.3C/BraA08g026570.3C/BraA03g038160.3C/BraA06g019570.3C/BraA06g013100.3C/BraA09g057820.3C/BraA03g063280.3C/BraA02g006550.3C/BraA03g004710.3C/BraA04g022190.3C/BraA03g057120.3C/BraA02g016970.3C/BraA04g003210.3C/BraA02g017720.3C/BraA01g005980.3C/BraA05g029760.3C/BraA07g027800.3C/BraA01g0…	BraA08g029330.3C/BraA10g020790.3C/BraA03g002960.3C/BraA04g009580.3C/BraA08g009150.3C/BraA09g039860.3C/BraA03g026730.3C/BraA08g026570.3C/BraA03g038160.3C/BraA06g019570.3C/BraA06g013100.3C/BraA09g057820.3C/BraA03g063280.3C/BraA02g006550.3C/BraA03g004710.3C/BraA04g022190.3C/BraA03g057120.3C/BraA02g016970.3C/BraA04g003210.3C/BraA02g017720.3C/BraA01g005980.3C/BraA05g029760.3C/BraA07g027800.3C/BraA01g0…	brp:103835961/brp:103845742/brp:103855726/brp:103849205/brp:103833698/brp:103840779/brp:103858497/brp:103835672/brp:103859729/brp:103873244/brp:103872517/brp:103842798/brp:103848200/brp:103851053/brp:103855915/brp:103865090/brp:103862102/brp:103852318/brp:103863039/brp:103852409/brp:103851376/brp:103869648/brp:103830654/brp:103839002/brp:103867922	25	16	BraA08g029330.3C/BraA10g020790.3C/BraA03g002960.3C/BraA03g026730.3C/BraA03g038160.3C/BraA06g013100.3C/BraA09g057820.3C/BraA03g063280.3C/BraA03g004710.3C/BraA04g022190.3C/BraA03g057120.3C/BraA01g005980.3C/BraA05g029760.3C/BraA07g027800.3C/BraA01g034850.3C/BraA05g013640.3C	9	BraA04g009580.3C/BraA08g009150.3C/BraA09g039860.3C/BraA08g026570.3C/BraA06g019570.3C/BraA02g006550.3C/BraA02g016970.3C/BraA04g003210.3C/BraA02g017720.3C
brp00062	Fatty acid elongation	29/2095	60/6374	0.0089157		0.0314672	BraA08g017770.3C/BraA09g010440.3C/BraA01g015510.3C/BraA03g052040.3C/BraA03g058730.3C/BraA10g000750.3C/BraA05g001130.3C/BraA02g039180.3C/BraA07g004540.3C/BraA04g019210.3C/BraA07g005530.3C/BraA01g019190.3C/BraA10g023600.3C/BraA03g007270.3C/BraA02g010720.3C/BraA09g037330.3C/BraA03g030060.3C/BraA07g030740.3C/BraA09g052820.3C/BraA01g004000.3C/BraA07g033010.3C/BraA01g019180.3C/BraA03g047530.3C/BraA01g0…	BraA08g017770.3C/BraA09g010440.3C/BraA01g015510.3C/BraA03g052040.3C/BraA03g058730.3C/BraA10g000750.3C/BraA05g001130.3C/BraA02g039180.3C/BraA07g004540.3C/BraA04g019210.3C/BraA07g005530.3C/BraA01g019190.3C/BraA10g023600.3C/BraA03g007270.3C/BraA02g010720.3C/BraA09g037330.3C/BraA03g030060.3C/BraA07g030740.3C/BraA09g052820.3C/BraA01g004000.3C/BraA07g033010.3C/BraA01g019180.3C/BraA03g047530.3C/BraA01g0…	brp:103834640/brp:103837765/brp:103862535/brp:103861503/brp:103862332/brp:103844626/brp:103866440/brp:103854496/brp:103846046/brp:103864722/brp:103828479/brp:103868120/brp:103846366/brp:103856176/brp:103851552/brp:103839066/brp:103858865/brp:103830968/brp:103842159/brp:103840069/brp:103831198/brp:103868101/brp:103860915/brp:103873568/brp:103862026/brp:103829755/brp:103843773/brp:103850550/brp:103…	29	9	BraA08g017770.3C/BraA10g000750.3C/BraA02g039180.3C/BraA03g007270.3C/BraA03g030060.3C/BraA07g033010.3C/BraA03g047530.3C/BraA03g056330.3C/BraA02g001400.3C	20	BraA09g010440.3C/BraA01g015510.3C/BraA03g052040.3C/BraA03g058730.3C/BraA05g001130.3C/BraA07g004540.3C/BraA04g019210.3C/BraA07g005530.3C/BraA01g019190.3C/BraA10g023600.3C/BraA02g010720.3C/BraA09g037330.3C/BraA07g030740.3C/BraA09g052820.3C/BraA01g004000.3C/BraA01g019180.3C/BraA01g025460.3C/BraA07g018970.3C/BraA09g065990.3C/BraA09g037930.3C
brp00920	Sulfur metabolism	26/2095	54/6374	0.0136868		0.046926	BraA03g042630.3C/BraA04g001190.3C/BraA09g010100.3C/BraA05g024300.3C/BraA06g000220.3C/BraA05g034040.3C/BraA06g043580.3C/BraA01g012700.3C/BraA01g000790.3C/BraA01g022010.3C/BraA02g013930.3C/BraA03g061240.3C/BraA09g008060.3C/BraA10g012500.3C/BraA09g004810.3C/BraA01g021750.3C/BraA04g002260.3C/BraA04g031460.3C/BraA03g064230.3C/BraA01g040170.3C/BraA08g010980.3C/BraA06g011450.3C/BraA03g031910.3C/BraA05g0…	BraA03g042630.3C/BraA04g001190.3C/BraA09g010100.3C/BraA05g024300.3C/BraA06g000220.3C/BraA05g034040.3C/BraA06g043580.3C/BraA01g012700.3C/BraA01g000790.3C/BraA01g022010.3C/BraA02g013930.3C/BraA03g061240.3C/BraA09g008060.3C/BraA10g012500.3C/BraA09g004810.3C/BraA01g021750.3C/BraA04g002260.3C/BraA04g031460.3C/BraA03g064230.3C/BraA01g040170.3C/BraA08g010980.3C/BraA06g011450.3C/BraA03g031910.3C/BraA05g0…	brp:103860404/brp:103862824/brp:103847966/brp:103868958/brp:103871006/brp:103870196/brp:103827954/brp:103859677/brp:103853800/brp:103871853/brp:103851965/brp:103862607/brp:103837510/brp:103844892/brp:103837317/brp:103871539/brp:103862931/brp:103866104/brp:103848153/brp:103847432/brp:103833476/brp:103872332/brp:103859070/brp:103868374/brp:103832545/brp:103837318	26	22	BraA03g042630.3C/BraA04g001190.3C/BraA09g010100.3C/BraA05g024300.3C/BraA06g000220.3C/BraA05g034040.3C/BraA06g043580.3C/BraA01g012700.3C/BraA01g000790.3C/BraA01g022010.3C/BraA02g013930.3C/BraA03g061240.3C/BraA09g008060.3C/BraA10g012500.3C/BraA01g021750.3C/BraA04g002260.3C/BraA01g040170.3C/BraA08g010980.3C/BraA03g031910.3C/BraA05g015980.3C/BraA08g000180.3C/BraA09g004820.3C	4	BraA09g004810.3C/BraA04g031460.3C/BraA03g064230.3C/BraA06g011450.3C
