# Supplementary material for: Comparative Transcriptome and Co-Expression Network Analyses Reveal the Molecular Mechanism of Calcium-Deficiency-Triggered Tipburn in Chinese Cabbage (Brassica rapa L. ssp. Pekinensis)
Source: Plants (Basel). 2022 Dec 16;11(24):3555. doi: 10.3390/plants11243555 (PMC9785529; doi:10.3390/plants11243555)
Supplement: Supplementary file 1 [file plants-11-03555-s001.zip › Table S8 PPI hubgene identification.xlsx]

## Sheet: S8 PPI Hub gene details
Category	Query ID	String ID	Annotation
Stress	BraA02g022700.3C	3711.Bra008188.1-P	Uncharacterized protein; AT1G75270 (E=5e-099) DHAR2 | DHAR2 (DEHYDROASCORBATE REDUCTASE 2); glutathione binding / glutathione dehydrogenase (ascorbate)
	BraA06g034080.3C	3711.Bra009967.1-P	Glutathione synthetase; AT5G27380 (E=1e-118) GSH2, GSHB | GSH2 (GLUTATHIONE SYNTHETASE 2); glutathione synthase
	BraA04g032410.3C	3711.Bra004409.1-P	Glutathione peroxidase; AT2G48150 (E=6e-090) ATGPX4 | ATGPX4 (GLUTATHIONE PEROXIDASE 4); glutathione peroxidase; Belongs to the glutathione peroxidase family
	BraA09g026940.3C	3711.Bra035211.1-P	Glutathione peroxidase; AT4G11600 (E=5e-080) ATGPX6, PHGPX, LSC803 | ATGPX6 (GLUTATHIONE PEROXIDASE 6); glutathione peroxidase; Belongs to the glutathione peroxidase family
	BraA02g022390.3C	3711.Bra008157.1-P	Uncharacterized protein; AT1G74590 (E=2e-100) ATGSTU10, GSTU10 | GSTU10 (GLUTATHIONE S-TRANSFERASE TAU 10); glutathione transferase
	BraA07g036650.3C	3711.Bra016074.1-P	Uncharacterized protein; AT1G72280 (E=6e-246) AERO1 | AERO1 (Arabidopsis endoplasmic reticulum oxidoreductins 1); FAD binding / electron carrier/ oxidoreductase, acting on sulfur group of donors, disulfide as acceptor / protein binding
	BraA03g031840.3C	3711.Bra001123.1-P	Uncharacterized protein; AT3G04720 (E=2e-097) PR4, HEL, PR-4 | PR4 (PATHOGENESIS-RELATED 4); chitin binding
	BraA04g021080.3C	3711.Bra039980.1-P	Uncharacterized protein; AT2G29420 (E=3e-096) ATGSTU7, GST25 | ATGSTU7 (ARABIDOPSIS THALIANA GLUTATHIONE S-TRANSFERASE TAU 7); glutathione transferase; Belongs to the GST superfamily
	BraA03g047170.3C	3711.Bra012696.1-P	AT4G16660 (E=0.0) | heat shock protein 70, putative / HSP70, putative
	BraA05g011900.3C	3711.Bra005546.1-P	Uncharacterized protein; AT2G32920 (E=1e-206) ATPDIL2-3, PDI9, ATPDI9 | ATPDIL2-3 (PDI-LIKE 2-3); protein disulfide isomerase; Belongs to the protein disulfide isomerase family
Calcium	BraA08g032770.3C	3711.Bra030763.1-P	Uncharacterized protein; AT1G09210 (E=2e-193) | calreticulin 2 (CRT2); Belongs to the small GTPase superfamily. SAR1 family
	BraA06g025300.3C	3711.Bra019613.1-P	Uncharacterized protein; AT5G61790 (E=4e-252) CNX1, ATCNX1 | calnexin 1 (CNX1)
	BraA09g007110.3C	3711.Bra035913.1-P	Uncharacterized protein; AT5G61790 (E=5e-239) CNX1, ATCNX1 | calnexin 1 (CNX1)
	BraA07g019920.3C	3711.Bra028438.1-P	Uncharacterized protein; AT5G39670 (E=9e-081) | calcium-binding EF hand family protein
	BraA06g024070.3C	3711.Bra019503.1-P	Uncharacterized protein; AT3G47480 (E=8e-065) | calcium-binding EF hand family protein
	BraA06g019530.3C	3711.Bra018143.1-P	Uncharacterized protein; AT3G47480 (E=2e-079) | calcium-binding EF hand family protein
	BraA03g045230.3C	3711.Bra012889.1-P	Uncharacterized protein; AT3G50770 (E=3e-076) | calmodulin-related protein, putative
	BraA02g040990.3C	3711.Bra020564.1-P	Uncharacterized protein; AT5G26920 (E=9e-165) CBP60G | CBP60G (CAM-BINDING PROTEIN 60-LIKE.G); calmodulin binding
	BraA07g040250.3C	3711.Bra015728.1-P	Uncharacterized protein; AT1G76640 (E=6e-068) | calmodulin-related protein, putative
	BraA07g027310.3C	3711.Bra003712.1-P	Uncharacterized protein; AT1G76650 (E=8e-078) CML38 | calcium-binding EF hand family protein
Cell wall	BraA01g037350.3C	3711.Bra021549.1-P	Pectinesterase; Acts in the modification of cell walls via demethylesterification of cell wall pectin
	BraA05g032750.3C	3711.Bra027350.1-P	Pectinesterase; Acts in the modification of cell walls via demethylesterification of cell wall pectin
	BraA03g001520.3C	3711.Bra005799.1-P	Pectate lyase; AT5G04310 (E=6e-237) | pectate lyase family protein
	BraA09g001840.3C	3711.Bra036278.1-P	Pectinesterase; AT4G02330 (E=6e-295) ATPMEPCRB | ATPMEPCRB; pectinesterase
	BraAnng003600.3C	3711.Bra021403.1-P	Pectinesterase; AT2G47550 (E=1e-279) | pectinesterase family protein
	BraA05g000370.3C	3711.Bra004447.1-P	Pectinesterase; AT2G47550 (E=5e-281) | pectinesterase family protein
	BraA09g003200.3C	3711.Bra039081.1-P	Pectate lyase; AT3G27400 (E=1e-220) | pectate lyase family protein
	BraA04g008830.3C	3711.Bra032696.1-P	Pectate lyase; AT4G13210 (E=1e-213) | lyase/ pectate lyase
	BraA08g034730.3C	3711.Bra030583.1-P	Pectate lyase; AT1G04680 (E=8e-237) | pectate lyase family protein
	BraA07g009090.3C	3711.Bra015000.1-P	Pectate lyase; AT3G24230 (E=8e-198) | pectate lyase family protein
Development	BraA01g019700.3C	3711.Bra040094.1-P	Uncharacterized protein; AT4G16780 (E=3e-124) ATHB-2, HAT4, ATHB2 | ATHB-2 (ARABIDOPSIS THALIANA HOMEOBOX PROTEIN 2); DNA binding / protein homodimerization/ sequence-specific DNA binding / transcription factor
	BraA07g037840.3C	3711.Bra015960.1-P	Uncharacterized protein; AT1G73830 (E=2e-107) BEE3 | BEE3 (BR ENHANCED EXPRESSION 3); DNA binding / transcription factor
	BraA07g023360.3C	3711.Bra003334.1-P	Uncharacterized protein; AT1G56170 (E=9e-069) HAP5B, ATHAP5B, NF-YC2 | NF-YC2 (NUCLEAR FACTOR Y, SUBUNIT C2); DNA binding / transcription activator/ transcription factor
	BraA01g034360.3C	3711.Bra037579.1-P	Uncharacterized protein; AT3G18550 (E=6e-092) BRC1, TCP18, ATTCP18 | BRC1 (BRANCHED 1); transcription factor
	BraA09g022870.3C	3711.Bra017473.1-P	Uncharacterized protein; AT5G47640 (E=3e-065) NF-YB2 | NF-YB2 (NUCLEAR FACTOR Y, SUBUNIT B2); transcription factor
	BraA02g021930.3C	3711.Bra008113.1-P	Uncharacterized protein; AT1G73830 (E=1e-091) BEE3 | BEE3 (BR ENHANCED EXPRESSION 3); DNA binding / transcription factor
	BraA04g030060.3C	3711.Bra016854.1-P	Uncharacterized protein; AT2G42870 (E=9e-030) PAR1, HLH1 | PAR1 (PHY RAPIDLY REGULATED 1)
	BraA03g022440.3C	3711.Bra000276.1-P	Uncharacterized protein; AT2G42870 (E=2e-035) PAR1, HLH1 | PAR1 (PHY RAPIDLY REGULATED 1)
	BraA02g023490.3C	3711.Bra008259.1-P	Uncharacterized protein; AT1G76420 (E=2e-127) CUC3, NAC368, ANAC031 | CUC3 (CUP SHAPED COTYLEDON3); transcription factor
	BraA03g018340.3C	3711.Bra023004.1-P	Uncharacterized protein; AT2G35230 (E=1e-085) | VQ motif-containing protein
Hormone	BraA10g025540.3C	3711.Bra008846.1-P	Uncharacterized protein; AT5G13220 (E=9e-081) JAZ10, TIFY9, JAS1 | JAZ10 (JASMONATE-ZIM-DOMAIN PROTEIN 10)
	BraA09g034900.3C	3711.Bra032362.1-P	Uncharacterized protein; AT1G30135 (E=1e-041) JAZ8, TIFY5A | JAZ8 (JASMONATE-ZIM-DOMAIN PROTEIN 8)
	BraA08g023500.3C	3711.Bra010794.1-P	Uncharacterized protein; AT1G30135 (E=1e-048) JAZ8, TIFY5A | JAZ8 (JASMONATE-ZIM-DOMAIN PROTEIN 8)
	BraA02g020000.3C	3711.Bra007937.1-P	Uncharacterized protein; AT1G70700 (E=9e-085) JAZ9, TIFY7 | TIFY7
	BraA07g029850.3C	3711.Bra003947.1-P	Uncharacterized protein; AT1G70700 (E=6e-056) JAZ9, TIFY7 | TIFY7
	BraA05g000390.3C	3711.Bra004449.1-P	Uncharacterized protein; AT2G40940 (E=0.0) ERS1, ERS | ERS1 (ETHYLENE RESPONSE SENSOR 1); ethylene binding / protein histidine kinase/ receptor
	BraA01g030980.3C	3711.Bra023756.1-P	Ethylene receptor; May act early in the ethylene signal transduction pathway, possibly as an ethylene receptor, or as a regulator of the pathway
	BraA10g000500.3C	3711.Bra033261.1-P	Uncharacterized protein; AT1G01480 (E=4e-257) ACS2, AT-ACC2 | ACS2; 1-aminocyclopropane-1-carboxylate synthase
	BraA09g051070.3C	3711.Bra007611.1-P	Uncharacterized protein; AT3G61510 (E=8e-218) ACS1, AT-ACS1 | ACS1 (ACC SYNTHASE 1); 1-aminocyclopropane-1-carboxylate synthase
	BraA09g056530.3C	3711.Bra031090.1-P	Uncharacterized protein; AT2G19590 (E=8e-159) ACO1 | ACO1 (ACC OXIDASE 1); 1-aminocyclopropane-1-carboxylate oxidase; Belongs to the iron/ascorbate-dependent oxidoreductase family
Light	BraA09g033700.3C	3711.Bra023176.1-P	Uncharacterized protein; AT1G31330 (E=2e-100) PSAF | PSAF (photosystem I subunit F)
	BraA07g010120.3C	3711.Bra014908.1-P	Uncharacterized protein; AT1G31330 (E=3e-103) PSAF | PSAF (photosystem I subunit F)
	BraA06g000430.3C	3711.Bra038011.1-P	Uncharacterized protein; AT1G55670 (E=5e-055) PSAG | PSAG (PHOTOSYSTEM I SUBUNIT G)
	BraA05g037360.3C	3711.Bra029732.1-P	Chlorophyll a-b binding protein, chloroplastic; The light-harvesting complex (LHC) functions as a light receptor, it captures and delivers excitation energy to photosystems with which it is closely associated
	BraA09g045720.3C	3711.Bra007109.1-P	Chlorophyll a-b binding protein, chloroplastic; The light-harvesting complex (LHC) functions as a light receptor, it captures and delivers excitation energy to photosystems with which it is closely associated
	BraA07g021900.3C	3711.Bra003198.1-P	Chlorophyll a-b binding protein, chloroplastic; The light-harvesting complex (LHC) functions as a light receptor, it captures and delivers excitation energy to photosystems with which it is closely associated
	BraA09g062800.3C	3711.Bra031624.1-P	Uncharacterized protein; AT1G08380 (E=4e-072) PSAO | PSAO (photosystem I subunit O)
	BraA10g012410.3C	3711.Bra002999.1-P	Chlorophyll a-b binding protein, chloroplastic; The light-harvesting complex (LHC) functions as a light receptor, it captures and delivers excitation energy to photosystems with which it is closely associated
	BraA09g016320.3C	3711.Bra027083.1-P	Chlorophyll a-b binding protein, chloroplastic; The light-harvesting complex (LHC) functions as a light receptor, it captures and delivers excitation energy to photosystems with which it is closely associated
	BraA01g029170.3C	3711.Bra031427.1-P	Chlorophyll a-b binding protein, chloroplastic; The light-harvesting complex (LHC) functions as a light receptor, it captures and delivers excitation energy to photosystems with which it is closely associated
TF	BraA02g012610.3C	3711.Bra035639.1-P	Uncharacterized protein; AT5G56960 (E=2e-144) | basic helix-loop-helix (bHLH) family protein
	BraA02g040390.3C	3711.Bra020620.1-P	Uncharacterized protein; AT5G28770 (E=5e-106) BZO2H3, AtbZIP63 | BZO2H3; DNA binding / protein heterodimerization/ transcription factor
	BraA03g024170.3C	3711.Bra004539.1-P	Uncharacterized protein; AT2G46410 (E=3e-039) CPC | CPC (CAPRICE); DNA binding / transcription factor
	BraA06g035500.3C	3711.Bra037478.1-P	Uncharacterized protein; AT5G48560 (E=1e-163) | basic helix-loop-helix (bHLH) family protein
	BraA01g042000.3C	3711.Bra040274.1-P	Uncharacterized protein; AT3G06490 (E=1e-148) MYB108, AtMYB108, BOS1 | MYB108 (myb domain protein 108); DNA binding / transcription factor
	BraA10g024430.3C	3711.Bra008740.1-P	Uncharacterized protein; AT5G14750 (E=3e-094) WER, ATMYB66, WER1 | ATMYB66 (MYB DOMAIN PROTEIN 66); DNA binding / protein binding / transcription factor/ transcription regulator
	BraA03g024500.3C	3711.Bra000453.1-P	Uncharacterized protein; AT2G47460 (E=7e-141) MYB12, ATMYB12, PFG1 | MYB12 (MYB DOMAIN PROTEIN 12); DNA binding / transcription activator/ transcription factor
	BraA04g028280.3C	3711.Bra017024.1-P	Uncharacterized protein; AT2G40200 (E=9e-091) | basic helix-loop-helix (bHLH) family protein
	BraA09g048650.3C	3711.Bra007380.1-P	Uncharacterized protein; AT3G58120 (E=2e-111) ATBZIP61, BZIP61 | BZIP61; DNA binding / transcription activator/ transcription factor
	BraA09g038670.3C	3711.Bra024683.1-P	Uncharacterized protein; AT1G26790 (E=3e-103) | Dof-type zinc finger domain-containing protein
Transport metabolism	BraA03g063280.3C	3711.Bra034522.1-P	AT1G62800 (E=2e-194) ASP4 | ASP4 (ASPARTATE AMINOTRANSFERASE 4); catalytic/ pyridoxal phosphate binding / transaminase/ transferase, transferring nitrogenous groups
	BraA03g004710.3C	3711.Bra006103.1-P	AT5G11520 (E=1e-238) ASP3, YLS4 | ASP3 (ASPARTATE AMINOTRANSFERASE 3); L-aspartate:2-oxoglutarate aminotransferase
	BraA10g020790.3C	3711.Bra002245.1-P	AT5G19550 (E=7e-220) ASP2, AAT2 | ASP2 (ASPARTATE AMINOTRANSFERASE 2); L-aspartate:2-oxoglutarate aminotransferase
	BraA03g002960.3C	3711.Bra005935.1-P	AT5G07440 (E=6e-237) GDH2 | GDH2 (GLUTAMATE DEHYDROGENASE 2); ATP binding / glutamate dehydrogenase [NAD(P)+]/ glutamate dehydrogenase/ oxidoreductase; Belongs to the Glu/Leu/Phe/Val dehydrogenases family
	BraA04g022190.3C	3711.Bra021682.1-P	AT2G30970 (E=1e-231) ASP1 | ASP1 (ASPARTATE AMINOTRANSFERASE 1); L-aspartate:2-oxoglutarate aminotransferase
	BraA02g006550.3C	3711.Bra023573.1-P	Glutamine synthetase; AT5G16570 (E=8e-193) GLN1;4 | GLN1;4; glutamate-ammonia ligase; Belongs to the glutamine synthetase family
	BraA03g038160.3C	3711.Bra022247.1-P	Glutamine synthetase; AT3G17820 (E=1e-181) ATGSKB6, GLN1.3, GLN1;3 | ATGSKB6; copper ion binding / glutamate-ammonia ligase; Belongs to the glutamine synthetase family
	BraA09g023350.3C	3711.Bra017429.1-P	AT2G02010 (E=1e-263) GAD4 | GAD4 (glutamate decarboxylase 4); calmodulin binding; Belongs to the group II decarboxylase family
	BraA02g035300.3C	3711.Bra026621.1-P	AT2G02010 (E=2e-271) GAD4 | GAD4 (glutamate decarboxylase 4); calmodulin binding; Belongs to the group II decarboxylase family
	BraA07g031850.3C	3711.Bra021090.1-P	AT1G65960 (E=4e-259) GAD2 | GAD2 (GLUTAMATE DECARBOXYLASE 2); calmodulin binding / glutamate decarboxylase; Belongs to the group II decarboxylase family
