# Supplementary material for: Comparative Transcriptome and Co-Expression Network Analyses Reveal the Molecular Mechanism of Calcium-Deficiency-Triggered Tipburn in Chinese Cabbage (Brassica rapa L. ssp. Pekinensis)
Source: Plants (Basel). 2022 Dec 16;11(24):3555. doi: 10.3390/plants11243555 (PMC9785529; doi:10.3390/plants11243555)
Supplement: Supplementary file 1 [file plants-11-03555-s001.zip › Table S9 Metabolome assay.xlsx]

## Sheet: sample_info
Species	Tissues	MW_ID	Sample_ID	Group
白菜	叶片	A22012302b_a	WT-1	WT
白菜	叶片	A22012302b_b	WT-2	WT
白菜	叶片	A22012302b_c	WT-3	WT
白菜	叶片	A22012303b_a	0Ca-1	0Ca
白菜	叶片	A22012303b_b	0Ca-2	0Ca
白菜	叶片	A22012303b_c	0Ca-3	0Ca

## Sheet: equation
Index	Class	RT	Equation	r	Weighting	LLOQ	ULOQ
ABA-GE	ABA	4.44	y = 0.00102 x - 0.00562	0.99487	1 / x	5	500
ABA	ABA	5.26	y = 0.10348 x - 0.00310	0.99816	1 / x	0.1	500
TRP	Auxin	3.30	y = 4117.86764 x - 2317.64870	0.99937	1 / x	1	10000
TRA	Auxin	3.59	y = 1.12596e5 x + 14768.07949	0.99691	1 / x	0.1	500
OxIAA	Auxin	4.19	y = 0.00833 x - 3.72481e-4	0.99771	1 / x	1	500
IAA-Asp	Auxin	4.25	y = 0.02602 x - 0.00829	0.99577	1 / x	0.1	500
IAA-Glc	Auxin	4.26	y = 7.13153e-5 x - 2.28911e-4	0.99840	1 / x	1	500
IAM	Auxin	4.28	y = 0.02153 x + 4.89785e-4	0.99787	1 / x	0.1	500
IAA-Glu	Auxin	4.37	y = 0.03464 x - 1.00434e-4	0.99892	1 / x	0.1	500
IAA-Gly	Auxin	4.38	y = 0.07873 x - 0.00323	0.99835	1 / x	1	500
ILA	Auxin	4.60	y = 0.00542 x - 0.01038	0.99414	1 / x	2	500
IAA-Ala	Auxin	4.68	y = 0.13972 x - 0.00944	0.99854	1 / x	0.1	500
ICA	Auxin	4.73	y = 0.01185 x - 5.55641e-4	0.99629	1 / x	0.5	500
ICAld	Auxin	4.86	y = 0.02404 x + 0.00197	0.99576	1 / x	0.1	500
IAA	Auxin	4.99	y = 0.01258 x + 2.06193e-4	0.99608	1 / x	0.2	500
IA	Auxin	5.22	y = 0.01559 x + 9.49013e-5	0.99716	1 / x	0.2	500
IAA-Val	Auxin	5.36	y = 0.23764 x - 0.00926	0.99765	1 / x	0.1	500
IPA	Auxin	5.42	y = 0.33980 x + 0.00354	0.99613	1 / x	0.1	500
IAA-Glu-diMe	Auxin	5.53	y = 0.01786 x - 2.05920e-4	0.99810	1 / x	0.5	500
IAA-Trp	Auxin	5.71	y = 0.10936 x - 9.58908e-4	0.99650	1 / x	0.1	500
IAA-Leu	Auxin	5.74	y = 0.31255 x - 1.73192e-4	0.99513	1 / x	0.1	500
IBA	Auxin	5.74	y = 0.21942 x + 0.07296	0.99933	1 / x	0.2	500
IAN	Auxin	5.76	y = 0.08161 x + 0.00488	0.99980	1 / x	0.5	500
IAA-Phe	Auxin	5.82	y = 0.18083 x - 4.05275e-4	0.99839	1 / x	0.5	500
MEIAA	Auxin	6.05	y = 0.02919 x + 1.79129e-4	0.99731	1 / x	0.2	500
IAA-Val-Me	Auxin	6.08	y = 0.92096 x + 0.01292	0.99828	1 / x	0.1	500
IAA-Leu-Me	Auxin	6.42	y = 0.73190 x + 0.00753	0.99864	1 / x	0.1	500
IAA-Phe-Me	Auxin	6.46	y = 0.54624 x + 0.00205	0.99905	1 / x	0.1	500
tZOG	CK	2.91	y = 0.06746 x - 0.02916	0.99390	1 / x	0.2	500
tZ	CK	3.03	y = 0.18728 x - 0.01580	0.99399	1 / x	0.1	500
DZ	CK	3.15	y = 0.07920 x - 0.00501	0.99598	1 / x	0.1	500
DHZ7G	CK	3.17	y = 0.40196 x + 0.00151	0.99070	1 / x	0.1	500
cZ	CK	3.22	y = 0.10013 x - 6.70212e-4	0.99917	1 / x	0.1	500
cZ9G	CK	3.27	y = 0.32807 x - 0.00418	0.99884	1 / x	0.1	500
DHZROG	CK	3.47	y = 0.22689 x - 0.00468	0.99398	1 / x	0.1	500
cZROG	CK	3.50	y = 0.07575 x - 0.02870	0.99757	1 / x	0.1	500
pT	CK	3.53	y = 0.06718 x - 0.00218	0.99666	1 / x	0.2	500
pT9G	CK	3.55	y = 0.14527 x - 0.00481	0.99784	1 / x	0.1	500
tZR	CK	3.57	y = 0.25169 x - 0.00187	0.99884	1 / x	0.1	500
DHZR	CK	3.59	y = 0.14668 x - 3.62817e-4	0.99345	1 / x	0.1	500
cZR	CK	3.66	y = 0.16355 x - 3.07400e-4	0.99978	1 / x	0.1	500
iP7G	CK	3.69	y = 0.25780 x - 0.00529	0.99787	1 / x	0.1	500
mT	CK	3.70	y = 0.08769 x + 1.27892e-4	0.99625	1 / x	2	500
mT9G	CK	3.71	y = 0.16216 x - 0.00145	0.99843	1 / x	0.1	500
K	CK	3.78	y = 0.06757 x + 7.17829e-4	0.99759	1 / x	0.1	500
K9G	CK	3.79	y = 0.17069 x + 0.00170	0.99976	1 / x	0.1	500
BAP7G	CK	3.79	y = 0.37440 x + 0.00680	0.99428	1 / x	0.1	500
pTR	CK	3.93	y = 0.12117 x - 0.00269	0.99671	1 / x	0.1	500
mTR	CK	4.07	y = 0.19550 x + 0.00432	0.99890	1 / x	0.1	500
iP9G	CK	4.07	y = 0.19709 x + 0.00127	0.99843	1 / x	0.1	500
oT9G	CK	4.08	y = 0.12679 x + 4.73120e-5	0.99821	1 / x	0.1	500
IP	CK	4.11	y = 0.09038 x + 7.81172e-4	0.99982	1 / x	0.1	500
oT	CK	4.12	y = 0.13606 x + 0.00406	0.99284	1 / x	0.1	500
KR	CK	4.20	y = 0.17387 x + 5.53545e-4	0.99826	1 / x	0.1	500
BAP9G	CK	4.23	y = 0.29818 x + 0.00256	0.99612	1 / x	0.1	500
BAP	CK	4.28	y = 0.14567 x + 0.00383	0.99296	1 / x	0.1	500
2CltZ	CK	4.40	y = 0.05825 x - 1.36239e-4	0.99901	1 / x	0.1	500
oTR	CK	4.45	y = 0.17955 x + 1.82936e-5	0.99711	1 / x	0.1	500
2MeScZ	CK	4.49	y = 0.03999 x + 0.00114	0.99836	1 / x	0.1	500
IPR	CK	4.49	y = 0.08624 x + 0.00243	0.99510	1 / x	0.1	500
2MeScZR	CK	4.56	y = 0.14785 x + 4.57904e-4	0.99659	1 / x	0.1	500
BAPR	CK	4.63	y = 0.32657 x + 0.00660	0.99322	1 / x	0.1	500
2MeSiPR	CK	5.74	y = 0.02455 x + 1.13003e-4	0.99903	1 / x	0.1	500
2MeSiP	CK	5.85	y = 0.03051 x + 2.94846e-4	0.99944	1 / x	0.1	500
ACC	ETH	0.71	y = 12299.74319 x - 16267.76671	0.99582	1 / x	1	500
GA3	GA	4.41	y = 0.05937 x + 0.00777	0.99921	1 / x	1	500
GA1	GA	4.44	y = 0.01643 x + 0.01972	0.99842	1 / x	2	500
GA19	GA	5.13	y = 0.04612 x + 0.00282	0.99976	1 / x	5	500
GA20	GA	5.32	y = 0.07224 x + 0.00624	0.99935	1 / x	2	500
GA53	GA	5.72	y = 0.09311 x + 0.05004	0.99244	1 / x	2	500
GA7	GA	6.06	y = 0.40767 x + 0.00602	0.99728	1 / x	1	500
GA4	GA	6.14	y = 0.05691 x + 8.90582e-5	0.99874	1 / x	2	500
GA24	GA	6.32	y = 0.08476 x + 0.00491	0.99912	1 / x	2	500
GA15	GA	6.85	y = 0.06735 x + 6.61337e-5	0.99902	1 / x	2	500
GA9	GA	6.86	y = 0.09435 x + 0.00828	0.99561	1 / x	2	500
JA	JA	5.77	y = 0.12391 x + 0.00284	0.99745	1 / x	0.2	500
JA-Val	JA	5.98	y = 0.92878 x + 0.02098	0.99806	1 / x	0.1	500
H2JA	JA	6.14	y = 0.16427 x + 0.01524	0.99283	1 / x	0.5	500
JA-ILE	JA	6.31	y = 0.36961 x + 0.00401	0.99844	1 / x	0.1	500
JA-Phe	JA	6.36	y = 0.51878 x + 0.00499	0.99749	1 / x	0.1	500
OPC-4	JA	6.37	y = 0.07738 x + 0.02182	0.99707	1 / x	2	500
MEJA	JA	6.89	y = 0.60930 x - 0.05305	0.99765	1 / x	0.2	500
OPC-6	JA	6.99	y = 0.05818 x - 0.00875	0.99799	1 / x	5	500
OPDA	JA	7.24	y = 1.65900 x + 0.46506	0.99816	1 / x	0.1	500
SAG	SA	3.55	y = 0.02552 x + 0.00601	0.99842	1 / x	1	10000
SA	SA	5.03	y = 0.13183 x + 0.05950	0.99855	1 / x	0.5	500
ST	SL	6.36	y = 408.96290 x - 316.47664	0.99659	1 / x	10	500
5DS	SL	7.47	y = 18578.23488 x - 15339.63757	0.99330	1 / x	2	500

## Sheet: hormones.levels
Index	Compounds	物质	Class	物质类别	Q1 (Da)	Q3 (Da)	Molecular Weight	Ion mode	Ionization model	Formula	0Ca-1	0Ca-2	0Ca-3	MWXS22347a_R1	MWXS22347a_R2	MWXS22347a_R3	WT-1	WT-2	WT-3	cpd_ID	CAS	kegg_map
ABA	Abscisic acid	脱落酸	ABA	脱落酸	263.1	153.1	264.13616	Negative	[M-H]-	C15H20O4	0.93081	0.78078	0.91971	1.17191	1.18842	1.29757	1.46852	1.57044	1.31814	C06082	21293-29-8	ko00906,ko01100,ko01110,ko04075
ABA-GE	ABA-glucosyl ester	脱落酸葡萄糖酯	ABA	脱落酸	425.2	263.3	426.188985	Negative	[M-H]-	C21H30O9	N/A	N/A	N/A	N/A	N/A	N/A	N/A	N/A	N/A	-	79199-48-7	-
IAA-Leu-Me	Indole-3-acetyl-L-leucine methyl ester	吲哚乙酸-亮氨酸甲酯	Auxin	生长素	302.9	130.1	302.163043	Positive	[M+H]+	C17H22N2O3	N/A	N/A	N/A	N/A	N/A	N/A	N/A	N/A	N/A	-	30372-97-3	-
IAA-Trp	Indole-3-acetyl-L-tryptophan	吲哚乙酸-色氨酸	Auxin	生长素	360.007	203	361.142642	Negative	[M-H]-	C21H19N3O3	N/A	N/A	N/A	N/A	N/A	N/A	N/A	N/A	N/A	-	57105-53-0	-
IAA-Phe-Me	Indole-3-acetyl-L-phenylalanne methyle ester	吲哚乙酸-苯丙氨酸甲酯	Auxin	生长素	337.01	130.2	336.147393	Positive	[M+H]+	C20H20N2O3	N/A	N/A	N/A	N/A	N/A	N/A	N/A	N/A	N/A	-	1060809-98-4	-
IAA-Phe	N-(3-Indolylacetyl)-L-phenylalanine	N-(3-吲哚乙酰基)-L-苯丙氨酸	Auxin	生长素	321.025	164.1	322.131743	Negative	[M-H]-	C19H18N2O3	N/A	N/A	N/A	N/A	N/A	N/A	N/A	N/A	N/A	-	57105-50-7	-
IAA-Leu	N-(3-Indolylacetyl)-L-leucine	吲哚乙酸-亮氨酸	Auxin	生长素	289.195	130	288.147393	Positive	[M+H]+	C16H20N2O3	N/A	N/A	N/A	N/A	N/A	N/A	N/A	N/A	N/A	-	36838-63-8	-
IAA-Gly	Indole-3-acetyl glycine	吲哚乙酸-甘氨酸	Auxin	生长素	233.056	130.1	232.084793	Positive	[M+H]+	C12H12N2O3	N/A	N/A	N/A	N/A	N/A	N/A	N/A	N/A	N/A	-	13113-08-1	-
IAA-Glu-diMe	Indole-3-acetyl-L-glutamic acid dimethyl ester	吲哚乙酸-谷氨酸二甲酯	Auxin	生长素	330.958	115.8	332.137223	Negative	[M-H]-	C17H20N2O5	N/A	N/A	N/A	N/A	N/A	N/A	N/A	N/A	N/A	-	-	-
IAA-Ala	N-(3-Indolylacetyl)-L-alanine	N-(3-吲哚乙酰基)-L-丙氨酸	Auxin	生长素	247.054	130.1	246.100443	Positive	[M+H]+	C13H14N2O3	8.48116	9.06750	9.05703	8.92690	8.91938	9.31946	9.02159	9.02970	8.15116	-	57105-39-2	-
IAA-Val	N-(3-Indolylacetyl)-L-valine	吲哚乙酸-缬氨酸	Auxin	生长素	275.134	130	274.131743	Positive	[M+H]+	C15H18N2O3	N/A	N/A	N/A	N/A	N/A	N/A	N/A	N/A	N/A	-	57105-42-7	-
IAA-Glu	Indole-3-acetyl glutamic acid	吲哚乙酸-谷氨酸	Auxin	生长素	302.97	145.9	304.105923	Negative	[M-H]-	C15H16N2O5	0.27087	0.32046	0.27293	0.33887	0.37122	0.40565	0.40572	0.53368	0.37390	-	57105-48-3	-
IAM	3-Indole acetamide	3-吲哚乙酰胺	Auxin	生长素	175.072	130.1	174.079313	Positive	[M+H]+	C10H10N2O	0.32446	0.31490	0.27789	0.53380	0.49361	0.53415	0.50237	0.52253	0.41006	C02693	879-37-8	ko00380,ko01100
IAA-Glc	1-O-indol-3-ylacetylglucose	1-O-吲哚-3-基乙酰基葡萄糖	Auxin	生长素	336	173.8	337.116154	Negative	[M-H]-	C16H19NO7	N/A	N/A	N/A	N/A	N/A	N/A	N/A	N/A	N/A	-	19817-95-9	-
ICA	Indole-3-carboxylic acid	吲哚-3-甲酸	Auxin	生长素	160	116.1	161.047679	Negative	[M-H]-	C9H7NO2	N/A	N/A	N/A	0.64597	0.65081	0.60020	0.41139	0.41359	0.40101	C19837	771-50-6	-
IPA	3-Indolepropionic acid	3-吲哚丙酸	Auxin	生长素	190	130	189.078979	Positive	[M+H]+	C11H11NO2	N/A	N/A	N/A	N/A	N/A	N/A	N/A	N/A	N/A	-	830-96-6	-
IA	3-Indoleacrylic acid	吲哚-3-丙烯酸	Auxin	生长素	188.061	170.1	187.063329	Positive	[M+H]+	C11H9NO2	0.47145	0.48103	0.51779	0.58907	0.59096	0.59072	0.64224	0.61186	0.59656	-	1204-06-4	-
IBA	Indole-3-butyric acid	吲哚-3-丁酸	Auxin	生长素	204.3	130.2	203.094629	Positive	[M+H]+	C12H13NO2	N/A	N/A	N/A	N/A	N/A	N/A	N/A	N/A	N/A	C11284	133-32-4	-
TRA	Tryptamine	色胺	Auxin	生长素	161.102	144.1	160.100048	Positive	[M+H]+	C10H12N2	N/A	N/A	N/A	N/A	N/A	N/A	N/A	N/A	N/A	C00398	61-54-1	ko00380,ko00901,ko01100,ko01110
TRP	L-tryptophan	L-色氨酸	Auxin	生长素	205.063	188.1	204.089878	Positive	[M+H]+	C11H12N2O2	1848.97683	1933.08869	1943.18902	1201.37690	1245.20200	1284.89800	1205.99460	1306.57030	1151.52549	C00078	73-22-3	ko00260,ko00380,ko00400,ko00901,ko00966,ko00970,ko00998,ko01100,ko01110,ko01210,ko01230,ko01240
ILA	Indole-3-lactic acid	吲哚-3-乳酸	Auxin	生长素	203.95	158	205.073894	Negative	[M-H]-	C11H11NO3	N/A	N/A	N/A	N/A	N/A	N/A	N/A	N/A	N/A	-	1821-52-9	-
OxIAA	2-oxindole-3-acetic acid	氧化吲哚乙酸	Auxin	生长素	192.14	146.1	191.058244	Positive	[M+H]+	C10H9NO3	N/A	N/A	N/A	N/A	N/A	N/A	N/A	N/A	N/A	-	2971-31-5	-
IAA-Asp	Indole-3-acetyl-L-aspartic acid	吲哚乙酸-天冬氨酸	Auxin	生长素	288.929	131.9	290.090273	Negative	[M-H]-	C14H14N2O5	2.79059	2.74208	3.11228	2.68530	2.67760	2.66560	2.64106	2.55731	2.29265	-	2456-73-7	-
MEIAA	Methyl indole-3-acetate	吲哚-3-乙酸甲酯	Auxin	生长素	190.171	130	189.078979	Positive	[M+H]+	C11H11NO2	4.26773	4.06100	4.09163	3.76968	3.58246	3.63388	4.14057	3.68258	3.11284	-	1912-33-0	-
IAA-Val-Me	Indole-3-acetyl-L-valine methyl ester	吲哚乙酸-缬氨酸甲酯	Auxin	生长素	289.208	130.1	288.147393	Positive	[M+H]+	C16H20N2O3	0.02713	0.02824	0.03534	0.02737	0.02601	0.02953	0.02503	0.02627	0.03034	-	1308991-15-2	-
IAN	3-Indoleacetonitrile	吲哚-3-乙腈	Auxin	生长素	157.037	130.1	156.068748	Positive	[M+H]+	C10H8N2	2.26662	2.28797	2.28803	6.97810	7.09332	6.94594	8.05929	11.81611	11.76453	-	771-51-7	-
IAA	Indole-3-acetic acid	吲哚-3-乙酸	Auxin	生长素	176.1	130.1	175.063329	Positive	[M+H]+	C10H9NO2	2.95345	3.15476	3.10181	4.14319	4.44052	4.77414	4.65335	5.17013	4.88416	C00954	87-51-4	ko00380,ko01100,ko04075
ICAld	Indole-3-carboxaldehyde	吲哚-3-甲醛	Auxin	生长素	146.1	91	145.052764	Positive	[M+H]+	C9H7NO	1.68671	2.00641	1.91982	2.13431	2.18532	2.30850	2.02037	1.89508	1.89662	C08493	487-89-8	-
2MeSiPR	2-Methylthio-N6-isopentenyladenosine	2-甲硫基异戊烯基腺嘌呤核苷	CK	细胞分裂素	382.08	250.2	381.147075	Positive	[M+H]+	C16H23N5O4S	N/A	N/A	N/A	N/A	N/A	N/A	N/A	N/A	N/A	-	20859-00-1	-
2MeSiP	2-Methylthio-N6-isopentenyladenine	2-甲硫基异戊烯基腺嘌呤	CK	细胞分裂素	250.074	182.1	249.104815	Positive	[M+H]+	C11H15N5S	N/A	N/A	N/A	N/A	N/A	N/A	N/A	N/A	N/A	-	20758-33-2	-
2CltZ	2-Chloro-trans-zeatin	2-氯反式玉米素	CK	细胞分裂素	254.3	170.2	253.073038	Positive	[M+H]+	C10H12ClN5O	N/A	N/A	N/A	N/A	N/A	N/A	N/A	N/A	N/A	-	29736-30-9	-
oTR	ortho-Topolin riboside	6-(2-羟基苄基)氨基嘌呤核糖甙	CK	细胞分裂素	374.065	136	373.13862	Positive	[M+H]+	C17H19N5O5	N/A	N/A	N/A	N/A	N/A	N/A	N/A	N/A	N/A	-	50868-58-1	-
pTR	para-Topolin riboside	N-(4-甲氧基苄基)-腺苷	CK	细胞分裂素	374.066	242.2	373.13862	Positive	[M+H]+	C17H19N5O5	N/A	N/A	N/A	N/A	N/A	N/A	N/A	N/A	N/A	-	23666-24-2	-
oT	ortho-Topolin	6-(2-羟基苄基氨基)嘌呤	CK	细胞分裂素	242.067	136.1	241.09636	Positive	[M+H]+	C12H11N5O	N/A	N/A	N/A	N/A	N/A	N/A	N/A	N/A	N/A	-	20366-83-0	-
2MeScZ	2-Methylthio-cis-zeatin	2-甲硫基顺式玉米素	CK	细胞分裂素	266.154	182.2	265.09973	Positive	[M+H]+	C11H15N5OS	N/A	N/A	N/A	N/A	N/A	N/A	N/A	N/A	N/A	-	52020-11-8	-
oT9G	ortho-Topolin-9-glucoside	2-[[(9-BETA-D-吡喃葡萄糖基-9H-嘌呤-6-基)氨基]甲基]苯酚	CK	细胞分裂素	404.011	136.2	403.149185	Positive	[M+H]+	C18H21N5O6	N/A	N/A	N/A	N/A	N/A	N/A	N/A	N/A	N/A	-	160299-96-7	-
DZ	Dihydrozeatin	二氢玉米素	CK	细胞分裂素	222	136.1	221.12766	Positive	[M+H]+	C10H15N5O	N/A	N/A	N/A	N/A	N/A	N/A	N/A	N/A	N/A	C02029	14894-18-9	ko00908,ko01110,ko04075
BAPR	6-Benzyladenosine	6-苄基腺苷	CK	细胞分裂素	358.079	226.1	357.143705	Positive	[M+H]+	C17H19N5O4	N/A	N/A	N/A	N/A	N/A	N/A	N/A	N/A	N/A	-	4294-16-0	-
DHZR	Dihydrozeatin ribonucleoside	双氢玉米素核苷	CK	细胞分裂素	353.993	222	353.16992	Positive	[M+H]+	C15H23N5O5	N/A	N/A	N/A	N/A	N/A	N/A	N/A	N/A	N/A	C16447	22663-55-4	ko00908,ko01110
mTR	meta-Topolin riboside	N-(3-羟基苄基)腺苷	CK	细胞分裂素	374.09	242.1	373.13862	Positive	[M+H]+	C17H19N5O5	N/A	N/A	N/A	N/A	N/A	N/A	N/A	N/A	N/A	-	110505-76-5	-
mT9G	meta-Topolin-9-glucoside	3-[[(9-BETA-D-吡喃葡萄糖基-9H-嘌呤-6-基)氨基]甲基]苯酚	CK	细胞分裂素	404.063	242.3	403.149185	Positive	[M+H]+	C18H21N5O6	N/A	N/A	N/A	N/A	N/A	N/A	N/A	N/A	N/A	-	179528-30-4	-
mT	meta-Topolin	3-[(9H-嘌呤-6-基氨基)甲基]苯酚	CK	细胞分裂素	242.07	107.1	241.09636	Positive	[M+H]+	C12H11N5O	N/A	N/A	N/A	N/A	N/A	N/A	N/A	N/A	N/A	-	75737-38-1	-
iP9G	N6-Isopentenyl-adenine-9-glucoside	异戊烯腺嘌呤-9-葡糖苷	CK	细胞分裂素	366.113	204.1	365.16992	Positive	[M+H]+	C16H23N5O5	N/A	N/A	N/A	N/A	N/A	N/A	N/A	N/A	N/A	-	83087-94-9	-
KR	Kinetin riboside	激动素核苷	CK	细胞分裂素	348.067	216.2	347.12297	Positive	[M+H]+	C15H17N5O5	N/A	N/A	N/A	N/A	N/A	N/A	N/A	N/A	N/A	-	4338-47-0	-
K	Kinetin	6-糠氨基嘌呤	CK	细胞分裂素	216.042	81	215.08071	Positive	[M+H]+	C10H9N5O	N/A	N/A	N/A	N/A	N/A	N/A	N/A	N/A	N/A	C08272	525-79-1	-
BAP9G	N6-Benzyladenine-9-glucoside	6-苄氨基-9-(Α-D-吡喃葡萄糖基)呤	CK	细胞分裂素	388.08	226.1	387.15427	Positive	[M+H]+	C18H21N5O5	N/A	N/A	N/A	N/A	N/A	N/A	N/A	N/A	N/A	-	4294-17-1	-
2MeScZR	2-Methylthio-cis-zeatin riboside	2-甲硫基顺式玉米素核苷	CK	细胞分裂素	397.974	266.1	397.14199	Positive	[M+H]+	C16H23N5O5S	0.33365	0.35012	0.37883	0.34964	0.36160	0.38700	0.34045	0.30204	0.30192	-	52049-48-6	-
IPR	N6-isopentenyladenosine	异戊烯腺嘌呤核苷	CK	细胞分裂素	336.2	204.2	335.159355	Positive	[M+H]+	C15H21N5O4	N/A	N/A	N/A	N/A	N/A	N/A	N/A	N/A	N/A	C04432	7724-76-7	ko00908,ko01100,ko01110
BAP	6-Benzyladenine	6-苄氨基嘌呤	CK	细胞分裂素	226.051	91.1	225.101445	Positive	[M+H]+	C12H11N5	0.20999	0.19669	0.20412	0.26358	0.27068	0.27113	0.29896	0.30372	0.27147	C11263	1214-39-7	-
IP	N6-isopentenyladenine	N6-异戊烯腺嘌呤	CK	细胞分裂素	204.3	136	203.117095	Positive	[M+H]+	C10H13N5	0.00321	0.00362	0.00282	0.00463	0.00496	0.00438	0.00511	0.00567	0.00406	-	2365-40-4	-
cZ	cis-Zeatin	顺式玉米素	CK	细胞分裂素	220.3	136.1	219.11201	Positive	[M+H]+	C10H13N5O	0.09856	0.10265	0.09622	0.10921	0.08901	0.11451	0.07985	0.09480	0.08347	C15545	32771-64-5	ko00908,ko01100,ko01110
cZ9G	cis-Zeatin-9-glucoside	顺式-玉米素-9-葡糖苷	CK	细胞分裂素	382.099	220.1	381.164835	Positive	[M+H]+	C16H23N5O6	0.48198	0.53724	0.53305	0.48445	0.48522	0.50597	0.42361	0.43429	0.41615	-	169565-72-4	-
cZR	cis-Zeatin riboside	顺式-玉米素-D-核糖甙	CK	细胞分裂素	352.135	220.1	351.15427	Positive	[M+H]+	C15H21N5O5	0.05975	0.05169	0.04914	0.07134	0.06629	0.06666	0.05936	0.06468	0.06267	C16449	15896-46-5	ko00908,ko01110
cZROG	cis-Zeatin-O-glucoside riboside	顺式玉米核苷-O-糖苷	CK	细胞分裂素	514.142	382	513.207095	Positive	[M+H]+	C21H31N5O10	0.82656	0.81580	0.83645	0.82677	0.82191	0.81056	0.78766	0.80139	0.83372	-	125225-72-1	-
iP7G	N6-Isopentenyl-adenine-7-glucoside	异戊烯腺嘌呤-7-葡糖苷	CK	细胞分裂素	366.107	204.2	365.16992	Positive	[M+H]+	C16H23N5O5	5.28618	5.33388	5.46841	4.15591	4.17720	4.23228	3.89659	4.07133	3.48394	-	59384-58-6	-
tZ	trans-Zeatin	反式玉米素	CK	细胞分裂素	220.2	136.1	219.11201	Positive	[M+H]+	C10H13N5O	0.29094	0.28305	0.29075	0.26525	0.29022	0.27805	0.27561	0.29757	0.25859	C00371	1637-39-4	ko00908,ko01100,ko01110,ko04075
tZOG	trans-Zeatin-O-glucoside	反式-玉米素-9-Β-葡萄糖苷	CK	细胞分裂素	382.088	220.2	381.164835	Positive	[M+H]+	C16H23N5O6	1.98308	2.01929	1.89319	1.91235	1.85939	1.95343	1.94537	1.94328	1.78534	C03423	56329-06-7	ko00908,ko01110
BAP7G	N6-Benzyladenine-7-glucoside	6-苄基氨基-7-BETA-D-吡喃葡萄糖基嘌呤	CK	细胞分裂素	388.081	226.2	387.15427	Positive	[M+H]+	C18H21N5O5	0.03444	0.03898	0.03611	0.04142	0.05288	0.05040	0.03871	0.04701	0.04279	-	56159-42-3	-
pT9G	4-[[(9-beta-D-Glucopyranosyl-9H-purin-6-yl)amino]methyl]phenol	4-[[(9-BETA-D-吡喃葡萄糖基-9H-嘌呤-6-基)氨基]甲基]苯酚	CK	细胞分裂素	404.075	242.1	403.149185	Positive	[M+H]+	C18H21N5O6	N/A	N/A	N/A	N/A	N/A	N/A	N/A	N/A	N/A	-	1046433-04-8	-
pT	para-Topolin	4-[(9H-嘌呤-6-基氨基)甲基]苯酚	CK	细胞分裂素	242.104	136.2	241.09636	Positive	[M+H]+	C12H11N5O	N/A	N/A	N/A	N/A	N/A	N/A	N/A	N/A	N/A	-	80054-30-4	-
K9G	Kinetin-9-glucoside	呋喃甲基腺嘌呤-9-葡萄糖苷	CK	细胞分裂素	378.163	216.1	377.133535	Positive	[M+H]+	C16H19N5O6	0.24429	0.24313	0.21832	0.27351	0.28219	0.27661	0.20888	0.17681	0.14257	-	98177-43-6	-
DHZROG	Dihydrozeatin-O-glucoside riboside	双氢玉米核苷-O-糖苷	CK	细胞分裂素	516.128	222.1	515.222745	Positive	[M+H]+	C21H33N5O10	N/A	N/A	N/A	N/A	N/A	N/A	N/A	N/A	N/A	-	62512-95-2	-
tZR	trans-Zeatin riboside	玉米素核苷	CK	细胞分裂素	352.2	219.9	351.15427	Positive	[M+H]+	C15H21N5O5	0.08275	0.08966	0.08380	0.11053	0.12005	0.12726	0.09845	0.10035	0.09181	C16431	6025-53-2	ko00908,ko01110
DHZ7G	Dihydrozeatin-7-glucoside	双氢玉米素-7-糖苷	CK	细胞分裂素	384.2	222.1	383.180485	Positive	[M+H]+	C16H25N5O6	N/A	N/A	N/A	N/A	N/A	N/A	N/A	N/A	N/A	-	91599-03-0	-
ACC	1-Aminocyclopropanecarboxylic acid	1-氨基环丙烷羧酸	ETH	乙烯类	102.2	56	101.047679	Positive	[M+H]+	C4H7NO2	108.92598	105.46830	105.32459	108.52548	101.95220	110.61380	98.72321	97.86804	97.52039	-	22059-21-8	-
GA1	Gibberellin A1	赤霉素1	GA	赤霉素	347	259	348.15729	Negative	[M-H]-	C19H24O6	N/A	N/A	N/A	N/A	N/A	N/A	N/A	N/A	N/A	C00859	545-97-1	ko00904,ko01100,ko01110,ko04075
GA24	Gibberellin A24	赤霉素24	GA	赤霉素	345.1	257.1	346.178025	Negative	[M-H]-	C20H26O5	N/A	N/A	N/A	N/A	N/A	N/A	N/A	N/A	N/A	C11861	19427-32-8	ko00904,ko01100,ko01110
GA19	Gibberellin A19	赤霉素19	GA	赤霉素	361.2	273.2	362.17294	Negative	[M-H]-	C20H26O6	N/A	N/A	N/A	N/A	N/A	N/A	N/A	N/A	N/A	C02034	6980-44-5	ko00904,ko01100,ko01110
GA7	Gibberellin A7	赤霉素7	GA	赤霉素	329.2	223	330.146725	Negative	[M-H]-	C19H22O5	N/A	N/A	N/A	N/A	N/A	N/A	N/A	N/A	N/A	C11867	510-75-8	ko00904,ko01110
GA15	Gibberellin A15	赤霉素15	GA	赤霉素	329.1	131	330.18311	Negative	[M-H]-	C20H26O4	0.20497	0.13736	0.13794	0.28843	0.23910	0.25316	0.29122	0.26356	0.25942	C14162	13744-18-8	-
GA3	Gibberellin A3	赤霉素3	GA	赤霉素	345	239	346.14164	Negative	[M-H]-	C19H22O6	N/A	N/A	N/A	N/A	N/A	N/A	N/A	N/A	N/A	C01699	77-06-5	ko00904,ko01110
GA9	Gibberellin A9	赤霉素9	GA	赤霉素	315.1	270.9	316.16746	Negative	[M-H]-	C19H24O4	N/A	N/A	N/A	N/A	N/A	N/A	N/A	N/A	N/A	C11863	427-77-0	ko00904,ko01100,ko01110
GA53	Gibberellin A53	赤霉素53	GA	赤霉素	347.1	303.1	348.193675	Negative	[M-H]-	C20H28O5	N/A	N/A	N/A	N/A	N/A	N/A	N/A	N/A	N/A	C06094	51576-08-0	ko00904,ko01100,ko01110
GA4	Gibberellin A4	赤霉素4	GA	赤霉素	331	212.8	332.162375	Negative	[M-H]-	C19H24O5	N/A	N/A	N/A	N/A	N/A	N/A	N/A	N/A	N/A	C11864	468-44-0	ko00904,ko01100,ko01110,ko04075
GA20	Gibberellin A20	赤霉素20	GA	赤霉素	331.3	287	332.162375	Negative	[M-H]-	C19H24O5	N/A	N/A	N/A	0.66274	0.73571	0.86463	0.86822	0.95137	0.78019	C02035	19143-87-4	ko00904,ko01100,ko01110
MEJA	Methyl jasmonate	茉莉酸甲酯	JA	茉莉酸	225.2	151.2	224.141245	Positive	[M+H]+	C13H20O3	N/A	N/A	N/A	N/A	N/A	N/A	N/A	N/A	N/A	C11512	39924-52-2	ko00592,ko01110
JA	Jasmonic acid	茉莉酸	JA	茉莉酸	209.1	58.8	210.125595	Negative	[M-H]-	C12H18O3	0.71203	0.59617	0.63084	0.94414	0.91058	1.03581	1.13774	1.01021	1.03465	C08491	3572-66-5	ko00592,ko01100,ko01110,ko04075
JA-ILE	Jasmonoyl-L-isoleucine	茉莉酸-异亮氨酸	JA	茉莉酸	322.4	129.7	323.209659	Negative	[M-H]-	C18H29NO4	0.01986	0.02153	0.01791	0.03844	0.04344	0.03719	0.06596	0.06149	0.05839	C18699	12330-92-9	ko04075
OPDA	cis(+)-12-Oxophytodienoic acid	12-氧-植物-二烯酸	JA	茉莉酸	293.1	275.2	292.203845	Positive	[M+H]+	C18H28O3	0.65416	0.52360	0.76411	2.33831	2.25174	2.12926	2.20997	2.45384	2.02049	-	5074224-79-7	-
OPC-6	3-oxo-2-(2-(Z)-Pentenyl)cyclopentane-1-hexanoic acid	氧化戊烯基环戊烷己酸	JA	茉莉酸	267.2	249.2	266.188195	Positive	[M+H]+	C16H26O3	N/A	N/A	N/A	N/A	N/A	N/A	N/A	N/A	N/A	-	136768-22-4	-
H2JA	Dihydrojasmonic acid	二氢茉莉酸	JA	茉莉酸	211.1	59	212.141245	Negative	[M-H]-	C12H20O3	N/A	N/A	N/A	N/A	N/A	N/A	N/A	N/A	N/A	-	3572-64-3	-
JA-Phe	N-[(-)-Jasmonoyl]-(l)-phenalanine	茉莉酸-苯丙氨酸	JA	茉莉酸	358.169	120.2	357.194009	Positive	[M+H]+	C21H27NO4	0.07269	0.06405	0.06925	0.10022	0.10315	0.10162	0.04520	0.04617	0.03936	-	120303-53-9	-
OPC-4	3-oxo-2-(2-(Z)-Pentenyl) cyclopentane-1-butyric acid	氧化戊烯基环戊烷丁酸	JA	茉莉酸	239.136	221.3	238.156895	Positive	[M+H]+	C14H22O3	N/A	N/A	N/A	N/A	N/A	N/A	N/A	N/A	N/A	-	136845-17-5	-
JA-Val	N-[(-)-Jasmonoyl]-(L)-valine	茉莉酸-缬氨酸	JA	茉莉酸	308.049	116	309.194009	Negative	[M-H]-	C17H27NO4	N/A	N/A	N/A	N/A	N/A	N/A	N/A	N/A	N/A	-	120303-51-7	-
SA	Salicylic acid	水杨酸	SA	水杨酸	137	93	138.031695	Negative	[M-H]-	C7H6O3	64.13020	65.40897	58.87541	55.56165	56.86000	52.72920	45.29510	53.39174	50.42804	C00805	69-72-7	ko00360,ko01100,ko01110,ko04075
SAG	Salicylic acid 2-O-β-glucoside	水杨酸-2-O-β-葡萄糖苷	SA	水杨酸	299.2	137	300.08452	Negative	[M-H]-	C13H16O8	11121.55013	11127.07441	11025.28455	8844.28238	8583.74000	8678.56000	5708.05705	6095.10324	6200.21569	-	10366-91-3	-
ST	（±）Strigol	独脚金醇	SL	独角金内酯	347.4	215	346.14164	Positive	[M+H]+	C19H22O6	N/A	N/A	N/A	N/A	N/A	N/A	N/A	N/A	N/A	C09190	51820-11-2	ko00906,ko01110
5DS	5-Deoxystrigol	5-脱氧独脚金醇	SL	独角金内酯	331.116	313.2	330.146725	Positive	[M+H]+	C19H22O5	3.73904	3.37808	3.69858	4.36435	4.13758	4.06800	4.00368	3.79532	3.40439	C18037	151716-18-6	ko00906,ko01110

## Sheet: ion_component
Ion	Component	RT
2CltZ	2CltZ	4.40
2MeScZ	2MeScZ	4.49
2MeScZR	2MeScZR	4.56
2MeSiP	2MeSiP	5.85
2MeSiPR	2MeSiPR	5.74
5DS	5DS	7.47
ABA	ABA	5.26
ABA-GE	ABA-GE	4.44
ACC	ACC	0.71
BAP	BAP	4.28
BAP7G	BAP7G	3.79
BAP9G	BAP9G	4.23
BAPR	BAPR	4.63
DHZ7G	DHZ7G	3.17
DHZR	DHZR	3.59
DHZROG	DHZROG	3.47
DZ	DZ	3.15
GA1	GA1	4.44
GA15	GA15	6.85
GA19	GA19	5.13
GA20	GA20	5.32
GA24	GA24	6.32
GA3	GA3	4.41
GA4	GA4	6.14
GA53	GA53	5.72
GA7	GA7	6.06
GA9	GA9	6.86
H2JA	H2JA	6.14
IA	IA	5.22
IAA	IAA	4.99
IAA-Ala	IAA-Ala	4.68
IAA-Asp	IAA-Asp	4.25
IAA-Glc	IAA-Glc	4.26
IAA-Glu	IAA-Glu	4.37
IAA-Glu-diMe	IAA-Glu-diMe	5.53
IAA-Gly	IAA-Gly	4.38
IAA-Leu	IAA-Leu	5.74
IAA-Leu-Me	IAA-Leu-Me	6.42
IAA-Phe	IAA-Phe	5.82
IAA-Phe-Me	IAA-Phe-Me	6.46
IAA-Trp	IAA-Trp	5.71
IAA-Val	IAA-Val	5.36
IAA-Val-Me	IAA-Val-Me	6.08
IAM	IAM	4.28
IAN	IAN	5.76
IBA	IBA	5.74
ICA	ICA	4.73
ICAld	ICAld	4.86
ILA	ILA	4.60
IP	IP	4.11
IPA	IPA	5.42
IPR	IPR	4.49
JA	JA	5.77
JA-ILE	JA-ILE	6.31
JA-Phe	JA-Phe	6.36
JA-Val	JA-Val	5.98
K	K	3.78
K9G	K9G	3.79
KR	KR	4.20
MEIAA	MEIAA	6.05
MEJA	MEJA	6.89
OPC-4	OPC-4	6.37
OPC-6	OPC-6	6.99
OPDA	OPDA	7.24
OxIAA	OxIAA	4.19
SA	SA	5.03
SAG	SAG	3.55
ST	ST	6.36
TRA	TRA	3.59
TRP	TRP	3.30
cZ	cZ	3.22
cZ9G	cZ9G	3.27
cZR	cZR	3.66
cZROG	cZROG	3.50
iP7G	iP7G	3.69
iP9G	iP9G	4.07
mT	mT	3.70
mT9G	mT9G	3.71
mTR	mTR	4.07
oT	oT	4.12
oT9G	oT9G	4.08
oTR	oTR	4.45
pT	pT	3.53
pT9G	pT9G	3.55
pTR	pTR	3.93
tZ	tZ	3.03
tZOG	tZOG	2.91
tZR	tZR	3.57

## Sheet: metware_component
序号	英文名称	简称	中文名称	分类	本项目检测物质种类	LLOQ	ULOQ
1	Abscisic acid	ABA	脱落酸	ABA	√	0.1	500
2	ABA-glucosyl ester	ABA-GE	脱落酸葡萄糖酯	ABA	√	5	500
3	Indole-3-carboxylic Acid	ICA	吲哚-3-甲酸	Auxin	√	0.5	500
4	Indole-3-carboxaldehyde	ICAld	吲哚-3-甲醛	Auxin	√	0.1	500
5	3-Indolebutyric acid	IBA	吲哚-3-丁酸	Auxin	√	0.2	500
6	Indole-3-acetic acid	IAA	吲哚-3-乙酸	Auxin	√	0.2	500
7	1-O-indol-3-ylacetylglucose	IAA-Glc	1-O-吲哚-3-基乙酰基葡萄糖	Auxin	√	1	500
8	Indoleacetyl glutamic acid	IAA-Glu	吲哚乙酸-谷氨酸	Auxin	√	0.1	500
9	3-Indoleacetonitrile	IAN	吲哚-3-乙腈	Auxin	√	0.5	500
10	Indole-3-acetyl glycine	IAA-Gly	吲哚乙酸-甘氨酸	Auxin	√	1	500
11	2-oxindole-3-acetic acid	OxIAA	氧化吲哚乙酸	Auxin	√	1	500
12	Indole-3-acetyl-L-aspartic acid	IAA-Asp	吲哚乙酸-天冬氨酸	Auxin	√	0.1	500
13	N-(3-Indolylacetyl)-L-leucine	IAA-Leu	吲哚乙酸-亮氨酸	Auxin	√	0.1	500
14	N-(3-Indolylacetyl)-L-valine	IAA-Val	吲哚乙酸-缬氨酸	Auxin	√	0.1	500
15	Indole-3-acetyl-L-tryptophan	IAA-Trp	吲哚乙酸-色氨酸	Auxin	√	0.1	500
16	N-(3-Indolylacetyl)-L-alanine	IAA-Ala	N-(3-吲哚乙酰基)-L-丙氨酸	Auxin	√	0.1	500
17	N-(3-Indolylacetyl)-L-phenylalanine	IAA-Phe	N-(3-吲哚乙酰基)-L-苯丙氨酸	Auxin	√	0.5	500
18	Indole-3-acetyl-Lglutamic acid dimethyl ester	IAA-Glu-diMe	吲哚乙酸-谷氨酸二甲酯	Auxin	√	0.5	500
19	Indole-3-acetyl-L-leucine methyl ester	IAA-Leu-Me	吲哚乙酸-亮氨酸甲酯	Auxin	√	0.1	500
20	Indole-3-acetyl-L-valine methyl ester	IAA-Val-Me	吲哚乙酸-缬氨酸甲酯	Auxin	√	0.1	500
21	Indole-3-acetyl-L-phenylalanne methyle ester	IAA-Phe-Me	吲哚乙酸-苯丙氨酸甲酯	Auxin	√	0.1	500
22	3-Indoleacetamide	IAM	3-吲哚乙酰胺	Auxin	√	0.1	500
23	Tryptamine	TRA	色胺	Auxin	√	0.1	500
24	Indole-3-lactic acid	ILA	吲哚-3-乳酸	Auxin	√	2	500
25	3-Indoleacrylic acid	IA	吲哚-3-丙烯酸	Auxin	√	0.2	500
26	L-tryptophan	TRP	L-色氨酸	Auxin	√	1	10000
27	Methyl indole-3-acetate	MEIAA	吲哚-3-乙酸甲酯	Auxin	√	0.2	500
28	3-Indolepropionic acid	IPA	3-吲哚丙酸	Auxin	√	0.1	500
29	N6-isopentenyladenine	IP	N6-异戊烯腺嘌呤	CK	√	0.1	500
30	trans-Zeatin	tZ	反式玉米素	CK	√	0.1	500
31	cis-Zeatin	cZ	顺式玉米素	CK	√	0.1	500
32	Dihydrozeatin	DZ	二氢玉米素	CK	√	0.1	500
33	Dihydrozeatin ribonucleoside	DHZR	双氢玉米素核苷	CK	√	0.1	500
34	cis-Zeatin riboside	cZR	顺式-玉米素-D-核糖甙	CK	√	0.1	500
35	cis-Zeatin-9-glucoside	cZ9G	顺式-玉米素-9-葡糖苷	CK	√	0.1	500
36	N6-Isopentenyl-adenine-9-glucoside	iP9G	异戊烯腺嘌呤-9-葡糖苷	CK	√	0.1	500
37	N6-Isopentenyl-adenine-7-glucoside	iP7G	异戊烯腺嘌呤-7-葡糖苷	CK	√	0.1	500
38	trans-Zeatin-O-glucoside	tZOG	反式-玉米素-9-Β-葡萄糖苷	CK	√	0.2	500
39	Dihydrozeatin-O-glucoside riboside	DHZROG	双氢玉米核苷-O-糖苷	CK	√	0.1	500
40	cis-Zeatin-O-glucoside riboside	cZROG	顺式玉米核苷-O-糖苷	CK	√	0.1	500
41	4-[[(9-beta-D-Glucopyranosyl-9H-purin-6-yl)amino]methyl]phenol	pT9G	4-[[(9-BETA-D-吡喃葡萄糖基-9H-嘌呤-6-基)氨基]甲基]苯酚	CK	√	0.1	500
42	2-Chloro-trans-zeatin	2CltZ	2-氯反式玉米素	CK	√	0.1	500
43	para-Topolin	pT	4-[(9H-嘌呤-6-基氨基)甲基]苯酚	CK	√	0.2	500
44	meta-Topolin	mT	3-[(9H-嘌呤-6-基氨基)甲基]苯酚	CK	√	2	500
45	meta-Topolin riboside	mTR	N-(3-羟基苄基)腺苷	CK	√	0.1	500
46	ortho-Topolin	oT	6-(2-羟基苄基氨基)嘌呤	CK	√	0.1	500
47	6-Benzyladenine	BAP	6-苄氨基嘌呤	CK	√	0.1	500
48	6-Benzyladenosine	BAPR	6-苄基腺苷	CK	√	0.1	500
49	Kinetin	K	6-糠氨基嘌呤	CK	√	0.1	500
50	Kinetin riboside	KR	激动素核苷	CK	√	0.1	500
51	para-Topolin riboside	pTR	N-(4-甲氧基苄基)-腺苷	CK	√	0.1	500
52	ortho-Topolin riboside	oTR	6-(2-羟基苄基)氨基嘌呤核糖甙	CK	√	0.1	500
53	meta-Topolin-9-glucoside	mT9G	3-[[(9-BETA-D-吡喃葡萄糖基-9H-嘌呤-6-基)氨基]甲基]苯酚	CK	√	0.1	500
54	ortho-Topolin-9-glucoside	oT9G	2-[[(9-BETA-D-吡喃葡萄糖基-9H-嘌呤-6-基)氨基]甲基]苯酚	CK	√	0.1	500
55	N6-Benzyladenine -9-glucoside	BAP9G	6-苄氨基-9-(Α-D-吡喃葡萄糖基)呤	CK	√	0.1	500
56	N6-Benzyladenine-7-glucoside	BAP7G	6-苄基氨基-7-BETA-D-吡喃葡萄糖基嘌呤	CK	√	0.1	500
57	Kinetin-9-glucoside	K9G	呋喃甲基腺嘌呤-9-葡萄糖苷	CK	√	0.1	500
58	2-Methylthio-N6-isopentenyladenine	2MeSiP	2-甲硫基异戊烯基腺嘌呤	CK	√	0.1	500
59	2-methylthio-cis-zeatin	2MeScZ	2-甲硫基顺式玉米素	CK	√	0.1	500
60	2-Methylthio-cis-zeatin riboside	2MeScZR	2-甲硫基顺式玉米素核苷	CK	√	0.1	500
61	2-Methylthio-N6-isopentenyladenosine	2MeSiPR	2-甲硫基异戊烯基腺嘌呤核苷	CK	√	0.1	500
62	N6-isopentenyladenosine	IPR	异戊烯腺嘌呤核苷/利波腺苷	CK	√	0.1	500
63	trans-Zeatin riboside	tZR	玉米素核苷	CK	√	0.1	500
64	Dihydrozeatin-7-glucoside	DHZ7G	双氢玉米素-7-糖苷	CK	√	0.1	500
65	1-Aminocyclopropanecarboxylic acid	ACC	1-氨基环丙烷羧酸	ETH	√	1	500
66	Gibberellin A1	GA1	赤霉素1	GA	√	2	500
67	Gibberellin A3	GA3	赤霉素3	GA	√	1	500
68	Gibberellin A4	GA4	赤霉素4	GA	√	2	500
69	Gibberellin A7	GA7	赤霉素7	GA	√	1	500
70	Gibberellin A9	GA9	赤霉素9	GA	√	2	500
71	Gibberellin A15	GA15	赤霉素15	GA	√	2	500
72	Gibberellin A19	GA19	赤霉素19	GA	√	5	500
73	Gibberellin A20	GA20	赤霉素20	GA	√	2	500
74	Gibberellin A24	GA24	赤霉素24	GA	√	2	500
75	Gibberellin A53	GA53	赤霉素53	GA	√	2	500
76	Jasmonic Acid	JA	茉莉酸	JA	√	0.2	500
77	Methyl jasmonate	MEJA	茉莉酸甲酯	JA	√	0.2	500
78	Dihydrojasmonic acid	H2JA	二氢茉莉酸	JA	√	0.5	500
79	Jasmonoyl-L-isoleucine	JA-ILE	茉莉酸-异亮氨酸	JA	√	0.1	500
80	cis(+)-12-Oxophytodienoic acid	OPDA	12-氧-植物-二烯酸	JA	√	0.1	500
81	N-[(-)-Jasmonoyl]-(l)-phenalanine	JA-Phe	茉莉酸-苯丙氨酸	JA	√	0.1	500
82	N-[(-)-Jasmonoyl]-(L)-valine	JA-Val	茉莉酸-缬氨酸	JA	√	0.1	500
83	3-oxo-2-(2-(Z)-Pentenyl) cyclopentane-1-butyric acid	OPC-4	氧化戊烯基环戊烷丁酸	JA	√	2	500
84	3-oxo-2-(2-(Z)-Pentenyl)cyclopentane-1-hexanoic acid	OPC-6	氧化戊烯基环戊烷己酸	JA	√	5	500
85	Salicylic Acid	SA	水杨酸	SA	√	0.5	500
86	Salicylic acid 2-O-β-Glucoside	SAG	水杨酸-2-O-β-葡萄糖苷	SA	√	1	10000
87	5-Deoxystrigol	5DS	5-脱氧独脚金醇	SL	√	2	500
88	（±）Strigol	ST	独脚金醇	SL	√	10	500

## Sheet: sigMetabolitesCount
group name	totalSigMetabolites	up regulated	down regulated
WT_vs_0Ca	5	0	5

## Sheet: WT_vs_0Ca_info
Index	Compounds	物质	Class	物质类别	WT-1	WT-2	WT-3	0Ca-1	0Ca-2	0Ca-3	Pvalue	Fold_Change	Log2FC	Type
ABA	Abscisic acid	脱落酸	ABA	脱落酸	1.46852	1.57044	1.31814	0.93081	0.78078	0.91971	0.004577762622361411	0.6039108581395882	-0.7275924824412962	insig
IAA-Ala	N-(3-Indolylacetyl)-L-alanine	N-(3-吲哚乙酰基)-L-丙氨酸	Auxin	生长素	9.02159	9.02970	8.15116	8.48116	9.06750	9.05703	0.723254117124075	1.015389400609485	0.0220331053338611	insig
IAA-Glu	Indole-3-acetyl glutamic acid	吲哚乙酸-谷氨酸	Auxin	生长素	0.40572	0.53368	0.37390	0.27087	0.32046	0.27293	0.0797812285726091	0.6580826924541231	-0.6036592153375587	insig
IAM	3-Indole acetamide	3-吲哚乙酰胺	Auxin	生长素	0.50237	0.52253	0.41006	0.32446	0.31490	0.27789	0.024949074504868964	0.6392164241511958	-0.6456236172581029	insig
ICA	Indole-3-carboxylic acid	吲哚-3-甲酸	Auxin	生长素	0.41139	0.41359	0.40101	0	0	0	9.00848062003927e-5	0	-Inf	down
IA	3-Indoleacrylic acid	吲哚-3-丙烯酸	Auxin	生长素	0.64224	0.61186	0.59656	0.47145	0.48103	0.51779	0.0029037870045364837	0.7944571125976678	-0.3319587546247032	insig
TRP	L-tryptophan	L-色氨酸	Auxin	生长素	1205.99460	1306.57030	1151.52549	1848.97683	1933.08869	1943.18902	5.135482868807718e-4	1.562530923261421	0.6438847417071678	insig
IAA-Asp	Indole-3-acetyl-L-aspartic acid	吲哚乙酸-天冬氨酸	Auxin	生长素	2.64106	2.55731	2.29265	2.79059	2.74208	3.11228	0.07059617691560781	1.1540417726824919	0.20669544595146858	insig
MEIAA	Methyl indole-3-acetate	吲哚-3-乙酸甲酯	Auxin	生长素	4.14057	3.68258	3.11284	4.26773	4.06100	4.09163	0.2346651056740564	1.1357325674218797	0.18362316136030085	insig
IAA-Val-Me	Indole-3-acetyl-L-valine methyl ester	吲哚乙酸-缬氨酸甲酯	Auxin	生长素	0.02503	0.02627	0.03034	0.02713	0.02824	0.03534	0.38497635370141525	1.1110975012248898	0.15198542191299869	insig
IAN	3-Indoleacetonitrile	吲哚-3-乙腈	Auxin	生长素	8.05929	11.81611	11.76453	2.26662	2.28797	2.28803	0.02189774434978294	0.21626533307753842	-2.209125672331171	down
IAA	Indole-3-acetic acid	吲哚-3-乙酸	Auxin	生长素	4.65335	5.17013	4.88416	2.95345	3.15476	3.10181	0.0026042087582331475	0.6262065157972319	-0.6752895748179215	insig
ICAld	Indole-3-carboxaldehyde	吲哚-3-甲醛	Auxin	生长素	2.02037	1.89508	1.89662	1.68671	2.00641	1.91982	0.5731353184200252	0.9657385406576313	-0.05029544118189505	insig
2MeScZR	2-Methylthio-cis-zeatin riboside	2-甲硫基顺式玉米素核苷	CK	细胞分裂素	0.34045	0.30204	0.30192	0.33365	0.35012	0.37883	0.09907112446920137	1.1251469171228599	0.17011339501186987	insig
BAP	6-Benzyladenine	6-苄氨基嘌呤	CK	细胞分裂素	0.29896	0.30372	0.27147	0.20999	0.19669	0.20412	0.006622632114861227	0.6987359148887491	-0.5171807984699405	insig
IP	N6-isopentenyladenine	N6-异戊烯腺嘌呤	CK	细胞分裂素	0.00511	0.00567	0.00406	0.00321	0.00362	0.00282	0.04813954203256335	0.6502695417789757	-0.6208902444653607	insig
cZ	cis-Zeatin	顺式玉米素	CK	细胞分裂素	0.07985	0.09480	0.08347	0.09856	0.10265	0.09622	0.08447446031704135	1.1522935068960174	0.20450824022667324	insig
cZ9G	cis-Zeatin-9-glucoside	顺式-玉米素-9-葡糖苷	CK	细胞分裂素	0.42361	0.43429	0.41615	0.48198	0.53724	0.53305	0.026844170128878082	1.2183744750990935	0.28495762284584364	insig
cZR	cis-Zeatin riboside	顺式-玉米素-D-核糖甙	CK	细胞分裂素	0.05936	0.06468	0.06267	0.05975	0.05169	0.04914	0.09480196430139229	0.8600503454555192	-0.2175069804062602	insig
cZROG	cis-Zeatin-O-glucoside riboside	顺式玉米核苷-O-糖苷	CK	细胞分裂素	0.78766	0.80139	0.83372	0.82656	0.81580	0.83645	0.3063420015151574	1.0231305489171485	0.032990241132947525	insig
iP7G	N6-Isopentenyl-adenine-7-glucoside	异戊烯腺嘌呤-7-葡糖苷	CK	细胞分裂素	3.89659	4.07133	3.48394	5.28618	5.33388	5.46841	0.007772891402070058	1.404878334174536	0.49044519501322015	insig
tZ	trans-Zeatin	反式玉米素	CK	细胞分裂素	0.27561	0.29757	0.25859	0.29094	0.28305	0.29075	0.43436153008857864	1.0396383615662983	0.056081773840390814	insig
tZOG	trans-Zeatin-O-glucoside	反式-玉米素-9-Β-葡萄糖苷	CK	细胞分裂素	1.94537	1.94328	1.78534	1.98308	2.01929	1.89319	0.32522935323305496	1.0390501216956674	0.05526524863837081	insig
BAP7G	N6-Benzyladenine-7-glucoside	6-苄基氨基-7-BETA-D-吡喃葡萄糖基嘌呤	CK	细胞分裂素	0.03871	0.04701	0.04279	0.03444	0.03898	0.03611	0.10063143072784422	0.8523072134464243	-0.23055455243184678	insig
K9G	Kinetin-9-glucoside	呋喃甲基腺嘌呤-9-葡萄糖苷	CK	细胞分裂素	0.20888	0.17681	0.14257	0.24429	0.24313	0.21832	0.07335811764276358	1.3359709234089274	0.41788860877735706	insig
tZR	trans-Zeatin riboside	玉米素核苷	CK	细胞分裂素	0.09845	0.10035	0.09181	0.08275	0.08966	0.08380	0.028527077956268253	0.8816282990950071	-0.18175756164438103	insig
ACC	1-Aminocyclopropanecarboxylic acid	1-氨基环丙烷羧酸	ETH	乙烯类	98.72321	97.86804	97.52039	108.92598	105.46830	105.32459	0.012691762426723424	1.0870663602433417	0.12044001274034527	insig
GA15	Gibberellin A15	赤霉素15	GA	赤霉素	0.29122	0.26356	0.25942	0.20497	0.13736	0.13794	0.023962281895037633	0.5898673544583641	-0.7615375278369396	insig
GA20	Gibberellin A20	赤霉素20	GA	赤霉素	0.86822	0.95137	0.78019	0	0	0	0.0032366761664583727	0	-Inf	down
JA	Jasmonic acid	茉莉酸	JA	茉莉酸	1.13774	1.01021	1.03465	0.71203	0.59617	0.63084	0.0014390396312887706	0.609262866838434	-0.714863280776273	insig
JA-ILE	Jasmonoyl-L-isoleucine	茉莉酸-异亮氨酸	JA	茉莉酸	0.06596	0.06149	0.05839	0.01986	0.02153	0.01791	5.485275504366292e-4	0.3190916917778734	-1.6479570493754419	down
OPDA	cis(+)-12-Oxophytodienoic acid	12-氧-植物-二烯酸	JA	茉莉酸	2.20997	2.45384	2.02049	0.65416	0.52360	0.76411	0.001329893925334898	0.29051209550738294	-1.7833298632188517	down
JA-Phe	N-[(-)-Jasmonoyl]-(l)-phenalanine	茉莉酸-苯丙氨酸	JA	茉莉酸	0.04520	0.04617	0.03936	0.07269	0.06405	0.06925	0.001769614788045326	1.5756903541650733	0.6559840523060253	insig
SA	Salicylic acid	水杨酸	SA	水杨酸	45.29510	53.39174	50.42804	64.13020	65.40897	58.87541	0.01416603562070539	1.2635531745725175	0.33748637902573786	insig
SAG	Salicylic acid 2-O-β-glucoside	水杨酸-2-O-β-葡萄糖苷	SA	水杨酸	5708.05705	6095.10324	6200.21569	11121.55013	11127.07441	11025.28455	5.227659304552141e-4	1.8482038661506637	0.8861239020259937	insig
5DS	5-Deoxystrigol	5-脱氧独脚金醇	SL	独角金内酯	4.00368	3.79532	3.40439	3.73904	3.37808	3.69858	0.5758515597368712	0.9653952955310848	-0.05080829848656544	insig

## Sheet: WT_vs_0Ca_filter
Index	Compounds	物质	Class	物质类别	WT-1	WT-2	WT-3	0Ca-1	0Ca-2	0Ca-3	Pvalue	Fold_Change	Log2FC	Type
ICA	Indole-3-carboxylic acid	吲哚-3-甲酸	Auxin	生长素	0.41139	0.41359	0.40101	0	0	0	9.00848062003927e-5	0	-Inf	down
IAN	3-Indoleacetonitrile	吲哚-3-乙腈	Auxin	生长素	8.05929	11.81611	11.76453	2.26662	2.28797	2.28803	0.02189774434978294	0.21626533307753842	-2.209125672331171	down
GA20	Gibberellin A20	赤霉素20	GA	赤霉素	0.86822	0.95137	0.78019	0	0	0	0.0032366761664583727	0	-Inf	down
JA-ILE	Jasmonoyl-L-isoleucine	茉莉酸-异亮氨酸	JA	茉莉酸	0.06596	0.06149	0.05839	0.01986	0.02153	0.01791	5.485275504366292e-4	0.3190916917778734	-1.6479570493754419	down
OPDA	cis(+)-12-Oxophytodienoic acid	12-氧-植物-二烯酸	JA	茉莉酸	2.20997	2.45384	2.02049	0.65416	0.52360	0.76411	0.001329893925334898	0.29051209550738294	-1.7833298632188517	down

## Sheet: Hormone levels selected
Index	0Ca-1	0Ca-2	0Ca-3	WT-1	WT-2	WT-3		0Ca	WT	SD 0Ca	SD WT		0Ca	WT	SD 0Ca	SD WT
ABA	0.93081	0.78078	0.91971	1.46852	1.57044	1.31814		0.8771	1.45237	0.0836	0.126923		0.8771	1.45237	0.0836	0.126923
IAA-Ala	8.48116	9.0675	9.05703	9.02159	9.0297	8.15116		8.86856	8.73415	0.335542	0.5049		8.86856	8.73415	0.335542	0.5049
IAA-Glu	0.27087	0.32046	0.27293	0.40572	0.53368	0.3739		0.288087	0.437767	0.028055	0.0845734		0.288087	0.437767	0.028055	0.0845734
IAM	0.32446	0.3149	0.27789	0.50237	0.52253	0.41006		0.30575	0.47832	0.0245964	0.0599681		0.30575	0.47832	0.0245964	0.0599681
ICA				0.41139	0.41359	0.40101		0	0.408663	0	0.00671864		0	0.408663	0	0.00671864
IA	0.47145	0.48103	0.51779	0.64224	0.61186	0.59656		0.49009	0.616887	0.0244625	0.0232512		0.49009	0.616887	0.0244625	0.0232512
TRP	1848.98	1933.09	1943.19	1205.99	1306.57	1151.53		1908.42	1221.36	51.7248	78.6567		1908.42	1221.36	51.7248	78.6567
IAA-Asp	2.79059	2.74208	3.11228	2.64106	2.55731	2.29265		2.88165	2.49701	0.201199	0.181865		2.88165	2.49701	0.201199	0.181865
MEIAA	4.26773	4.061	4.09163	4.14057	3.68258	3.11284		4.14012	3.64533	0.11157	0.514877		4.14012	3.64533	0.11157	0.514877
IAA-Val-Me	0.02713	0.02824	0.03534	0.02503	0.02627	0.03034		0.0302367	0.0272133	0.00445433	0.00277785		0.0302367	0.0272133	0.00445433	0.00277785
IAN	2.26662	2.28797	2.28803	8.05929	11.8161	11.7645		2.28087	10.5466	0.0123438	2.15427		2.28087	10.5466	0.0123438	2.15427
IAA	2.95345	3.15476	3.10181	4.65335	5.17013	4.88416		3.07001	4.90255	0.104355	0.25888		3.07001	4.90255	0.104355	0.25888
ICAld	1.68671	2.00641	1.91982	2.02037	1.89508	1.89662		1.87098	1.93736	0.165351	0.0718958		1.87098	1.93736	0.165351	0.0718958
2MeScZR	0.33365	0.35012	0.37883	0.34045	0.30204	0.30192		0.3542	0.314803	0.0228647	0.0222107		0.3542	0.314803	0.0228647	0.0222107
BAP	0.20999	0.19669	0.20412	0.29896	0.30372	0.27147		0.2036	0.291383	0.00666523	0.0174089		0.2036	0.291383	0.00666523	0.0174089
IP	0.00321	0.00362	0.00282	0.00511	0.00567	0.00406		0.00321667	0.00494667	0.000400042	0.000817333		0.00321667	0.00494667	0.000400042	0.000817333
cZ	0.09856	0.10265	0.09622	0.07985	0.0948	0.08347		0.0991433	0.08604	0.00325445	0.00779931		0.0991433	0.08604	0.00325445	0.00779931
cZ9G	0.48198	0.53724	0.53305	0.42361	0.43429	0.41615		0.517423	0.424683	0.0307662	0.00911751		0.517423	0.424683	0.0307662	0.00911751
cZR	0.05975	0.05169	0.04914	0.05936	0.06468	0.06267		0.0535267	0.0622367	0.00553832	0.00268634		0.0535267	0.0622367	0.00553832	0.00268634
cZROG	0.82656	0.8158	0.83645	0.78766	0.80139	0.83372		0.82627	0.80759	0.0103281	0.0236476		0.82627	0.80759	0.0103281	0.0236476
iP7G	5.28618	5.33388	5.46841	3.89659	4.07133	3.48394		5.36282	3.81729	0.0944999	0.301618		5.36282	3.81729	0.0944999	0.301618
tZ	0.29094	0.28305	0.29075	0.27561	0.29757	0.25859		0.288247	0.277257	0.00450145	0.0195421		0.288247	0.277257	0.00450145	0.0195421
tZOG	1.98308	2.01929	1.89319	1.94537	1.94328	1.78534		1.96519	1.89133	0.0649264	0.091796		1.96519	1.89133	0.0649264	0.091796
BAP7G	0.03444	0.03898	0.03611	0.03871	0.04701	0.04279		0.03651	0.0428367	0.00229628	0.0041502		0.03651	0.0428367	0.00229628	0.0041502
K9G	0.24429	0.24313	0.21832	0.20888	0.17681	0.14257		0.235247	0.176087	0.0146704	0.0331609		0.235247	0.176087	0.0146704	0.0331609
tZR	0.08275	0.08966	0.0838	0.09845	0.10035	0.09181		0.0854033	0.09687	0.00372358	0.00448388		0.0854033	0.09687	0.00372358	0.00448388
ACC	108.926	105.468	105.325	98.7232	97.868	97.5204		106.573	98.0372	2.03904	0.618998		106.573	98.0372	2.03904	0.618998
GA15	0.20497	0.13736	0.13794	0.29122	0.26356	0.25942		0.16009	0.2714	0.0388683	0.017289		0.16009	0.2714	0.0388683	0.017289
GA20				0.86822	0.95137	0.78019		0	0.866593	0	0.0856016		0	0.866593	0	0.0856016
JA	0.71203	0.59617	0.63084	1.13774	1.01021	1.03465		0.646347	1.06087	0.0594662	0.0676865		0.646347	1.06087	0.0594662	0.0676865
JA-ILE	0.01986	0.02153	0.01791	0.06596	0.06149	0.05839		0.0197667	0.0619467	0.0018118	0.00380561		0.0197667	0.0619467	0.0018118	0.00380561
OPDA	0.65416	0.5236	0.76411	2.20997	2.45384	2.02049		0.64729	2.2281	0.120402	0.217243		0.64729	2.2281	0.120402	0.217243
JA-Phe	0.07269	0.06405	0.06925	0.0452	0.04617	0.03936		0.0686633	0.0435767	0.00434977	0.00368381		0.0686633	0.0435767	0.00434977	0.00368381
SA	64.1302	65.409	58.8754	45.2951	53.3917	50.428		62.8049	49.705	3.46255	4.09647		62.8049	49.705	3.46255	4.09647
SAG	11121.6	11127.1	11025.3	5708.06	6095.1	6200.22		11091.3	6001.13	57.2404	259.189		11091.3	6001.13	57.2404	259.189
5DS	3.73904	3.37808	3.69858	4.00368	3.79532	3.40439		3.60523	3.73446	0.197758	0.304245		3.60523	3.73446	0.197758	0.304245

## Sheet: Sheet1
Index	0Ca	WT
SAG	11091.3	6001.13
TRP	1908.42	1221.36
ACC	106.573	98.0372
SA	62.8049	49.705
IAA-Ala	8.86856	8.73415
iP7G	5.36282	3.81729
MEIAA	4.14012	3.64533
5DS	3.60523	3.73446
IAA	3.07001	4.90255
IAA-Asp	2.88165	2.49701
IAN	2.28087	10.5466
tZOG	1.96519	1.89133
ICAld	1.87098	1.93736
ABA	0.8771	1.45237
cZROG	0.82627	0.80759
OPDA	0.64729	2.2281
JA	0.646347	1.06087
cZ9G	0.517423	0.424683
IA	0.49009	0.616887
2MeScZR	0.3542	0.314803
IAM	0.30575	0.47832
tZ	0.288247	0.277257
IAA-Glu	0.288087	0.437767
K9G	0.235247	0.176087
BAP	0.2036	0.291383
GA15	0.16009	0.2714
cZ	0.0991433	0.08604
tZR	0.0854033	0.09687
JA-Phe	0.0686633	0.0435767
cZR	0.0535267	0.0622367
BAP7G	0.03651	0.0428367
IAA-Val-Me	0.0302367	0.0272133
JA-ILE	0.0197667	0.0619467
IP	0.00321667	0.00494667
ICA	0	0.408663
GA20	0	0.866593
